# Supplementary material for: Network Toxicology and Molecular Docking Analysis of Tetracycline-Induced Acute Pancreatitis: Unveiling Core Mechanisms and Targets
Source: Toxics. 2024 Dec 21;12(12):929. doi: 10.3390/toxics12120929 (PMC11679059; doi:10.3390/toxics12120929)
Supplement: Supplementary file 1 [file toxics-12-00929-s001.zip]

Archive with 24 entries (23 files):
- Supplementary materials/
- __MACOSX/._Supplementary materials
- Supplementary materials/Supplementary C.txt
- __MACOSX/Supplementary materials/._Supplementary C.txt
- Supplementary materials/Table S1.xlsx
- __MACOSX/Supplementary materials/._Table S1.xlsx
- Supplementary materials/Supplementary A.xls
- __MACOSX/Supplementary materials/._Supplementary A.xls
- Supplementary materials/.DS_Store
- __MACOSX/Supplementary materials/._.DS_Store
- Supplementary materials/Supplementary B.pdf
- __MACOSX/Supplementary materials/._Supplementary B.pdf
- Supplementary materials/Table S5.xlsx
- __MACOSX/Supplementary materials/._Table S5.xlsx
- Supplementary materials/Table S4.xlsx
- __MACOSX/Supplementary materials/._Table S4.xlsx
- Supplementary materials/Figure S1.pdf
- __MACOSX/Supplementary materials/._Figure S1.pdf
- Supplementary materials/Table S3.xlsx
- __MACOSX/Supplementary materials/._Table S3.xlsx
- Supplementary materials/Table S2.xlsx
- __MACOSX/Supplementary materials/._Table S2.xlsx
- Supplementary materials/~$Table S1.xlsx
- __MACOSX/Supplementary materials/._~$Table S1.xlsx
