# Supplementary material for: Network Toxicology and Molecular Docking Analysis of Tetracycline-Induced Acute Pancreatitis: Unveiling Core Mechanisms and Targets
Source: Toxics. 2024 Dec 21;12(12):929. doi: 10.3390/toxics12120929 (PMC11679059; doi:10.3390/toxics12120929)
Supplement: Supplementary file 1 [file toxics-12-00929-s001.zip › Supplementary materials/Supplementary C.txt]

MMP9
LACTB
MMP2
MMP8
PRNP
MMP1
MMP13
FURIN
GUSB
FGF2
CDKN2A
EEF1A1
EGFR
CCL2
TF
GFM1
VWF
ERBB2
NGF
CYP3A4
ALB
SOD1
IL1A
SP1
AKT1
CRAT
PLA2G2A
CNTN2
MMP14
RHO
F2RL1
SCGB1A1
TNFSF10
PLK1
IL18
PTK2
FAS
PTPN11
BGLAP
FASLG
CDK2
SAT1
TP73
TFRC
CASP1
ABCB1
NOS2
GAST
HNF1B
IFNB1
TGFB1
ANGPT1
WT1
BMP2
GCNT1
RAC1
E2F1
CD40LG
RHOA
EIF2AK2
EIF4E
CYP2C19
IFI27
DHFR
GFAP
RB1
ACP5
CDKN1C
PPARA
RPSA
MYCN
S100A8
PRKCA
SFTPC
NTRK2
KRT18
IRF1
CAT
TP53
CASP8
TNF
TPO
NR1I2
EPHA3
TGFBR2
CCL5
IL1B
MIF
NLRP3
PADI4
THBS1
HSP90AA1
VEGFA
CCND1
LDLR
HSP90AB1
CYP2D6
POLG
CYP2C9
CYP1A2
TAT
IL17A
TWNK
NOP2
NEFL
PTGS2
CASP3
CXCL8
CDKN1A
ESR1
CD36
BCL2
FOXA2
GJB2
GDNF
HBG2
CDKN2B
TH
B2M
CASP9
SMN1
PLAU
IGHE
PARP1
CXCL1
LPO
DRD3
DNAH8
TNFSF11
TTR
MGAT1
IAPP
HFE
MAPK1
CREBBP
EZH2
CD79A
CYP1B1
IL4
CNTF
HOXB13
POLR2L
SMN2
CARD16
HGF
COL1A1
SERPINA1
ADRB2
SLC6A4
AFP
GCGR
KLK3
TOR1A
LPAR3
TMPRSS15
NFKB1
MYC
MAPK14
BAX
STAT3
AKT2
ZMPSTE24
IGF1
MAPK10
HSPA4
ESR2
IFNA1
STAT1
NR3C1
ODC1
HSPA1A
GADD45A
MCL1
PIK3CA
CXCR2
SLC29A1
HDAC6
IGF1R
PIM1
AURKB
SRC
KDR
HDAC8
HDAC1
MET
ALK
AXL
HDAC10
NUAK1
APEX1
KDM1A
TRIM24
CTSD
HDAC2
CDK5
CSNK2B
NTRK3
NR3C2
KLF5
PSMB1
RPS6KA1
CCNE1
OPRM1
TOP2A
STK3
PTGS1
CDK1
ADAM10
FPR1
SIRT1
PRKCD
MAOA
F13A1
PSMB2
PDE3B
CDC25C
ABCC1
ACACA
PTK2B
FPR2
PDGFRB
SLC2A1
CA1
THRA
PDGFRA
GPBAR1
MAP2K2
PRKAA1
FCGRT
KIF11
CACNA1B
FFAR1
STING1
PIK3R1
PROC
HDAC11
CDC25B
ALOX12
P2RX7
DPP9
CHRM3
ERAP1
AOC3
PIK3CB
FYN
SERPINE1
DPP4
NFE2L2
GSTP1
DRD2
FKBP1A
SLC6A3
PRMT5
HIF1A
DRD1
KLK7
CHUK
SCN3A
PRKACA
