# Supplementary material for: Network Toxicology and Molecular Docking Analysis of Tetracycline-Induced Acute Pancreatitis: Unveiling Core Mechanisms and Targets
Source: Toxics. 2024 Dec 21;12(12):929. doi: 10.3390/toxics12120929 (PMC11679059; doi:10.3390/toxics12120929)
Supplement: Supplementary file 1 [file toxics-12-00929-s001.zip › Supplementary materials/Table S1.xlsx]

## Sheet: Genecards database
Symbol	Description	Category	UniProt ID	GIFtS	GC id	Score
MFSD10	Major Facilitator Superfamily Domain Containing 10	Protein Coding	Q14728	43	GC04M005739	11.71
DSPP	Dentin Sialophosphoprotein	Protein Coding	Q9NZW4	50	GC04P087608	9.06
MMP9	Matrix Metallopeptidase 9	Protein Coding	P14780	66	GC20P046008	8.28
LACTB	Lactamase Beta	Protein Coding	P83111	50	GC15P177161	7.87
MMP2	Matrix Metallopeptidase 2	Protein Coding	P08253	66	GC16P105536	7.72
MMP8	Matrix Metallopeptidase 8	Protein Coding	P22894	60	GC11M133497	7.16
PRNP	Prion Protein (Kanno Blood Group)	Protein Coding	F7VJQ1	61	GC20P004686	6.19
SLC22A7	Solute Carrier Family 22 Member 7	Protein Coding	Q9Y694	52	GC06P156499	6.17
SLC22A6	Solute Carrier Family 22 Member 6	Protein Coding	Q4U2R8	56	GC11M132701	6.14
SLC22A11	Solute Carrier Family 22 Member 11	Protein Coding	Q9NSA0	51	GC11P098865	6.14
MMP1	Matrix Metallopeptidase 1	Protein Coding	P03956	62	GC11M133503	6.12
MMP13	Matrix Metallopeptidase 13	Protein Coding	P45452	62	GC11M102942	6.04
FURIN	Furin, Paired Basic Amino Acid Cleaving Enzyme	Protein Coding	P09958	61	GC15P090868	5.78
GUSB	Glucuronidase Beta	Protein Coding	P08236	62	GC07M065960	5.72
FGF2	Fibroblast Growth Factor 2	Protein Coding	P09038	58	GC04P122826	5.62
CDKN2A	Cyclin Dependent Kinase Inhibitor 2A	Protein Coding	Q8N726	63	GC09M021967	5.52
EEF1A1	Eukaryotic Translation Elongation Factor 1 Alpha 1	Protein Coding	P68104	56	GC06M100852	5.38
EGFR	Epidermal Growth Factor Receptor	Protein Coding	P00533	68	GC07P055019	5.35
CCL2	C-C Motif Chemokine Ligand 2	Protein Coding	P13500	61	GC17P034255	5.29
TF	Transferrin	Protein Coding	P02787	63	GC03P140959	5.25
GFM1	G Elongation Factor Mitochondrial 1	Protein Coding	Q96RP9	56	GC03P158644	5.02
SLC22A8	Solute Carrier Family 22 Member 8	Protein Coding	Q8TCC7	53	GC11M132702	5
VWF	Von Willebrand Factor	Protein Coding	P04275	60	GC12M032666	4.98
POLR3K	RNA Polymerase III Subunit K	Protein Coding	Q9Y2Y1	52	GC16M000046	4.98
ERBB2	Erb-B2 Receptor Tyrosine Kinase 2	Protein Coding	P04626	68	GC17P039687	4.92
NGF	Nerve Growth Factor	Protein Coding	P01138	63	GC01M115285	4.87
CYP3A4	Cytochrome P450 Family 3 Subfamily A Member 4	Protein Coding	P08684	61	GC07M106050	4.86
ALB	Albumin	Protein Coding	P02768	61	GC04P073397	4.85
SOD1	Superoxide Dismutase 1	Protein Coding	P00441	66	GC21P031659	4.82
IL1A	Interleukin 1 Alpha	Protein Coding	P01583	58	GC02M112773	4.81
SP1	Sp1 Transcription Factor	Protein Coding	P08047	58	GC12P053380	4.81
AKT1	AKT Serine/Threonine Kinase 1	Protein Coding	P31749	66	GC14M104769	4.78
CRAT	Carnitine O-Acetyltransferase	Protein Coding	P43155	58	GC09M129094	4.78
PLA2G2A	Phospholipase A2 Group IIA	Protein Coding	P14555	59	GC01M019975	4.67
CNTN2	Contactin 2	Protein Coding	Q02246	58	GC01P205043	4.66
MMP14	Matrix Metallopeptidase 14	Protein Coding	P50281	63	GC14P051698	4.64
RHO	Rhodopsin	Protein Coding	P08100	60	GC03P140890	4.61
F2RL1	F2R Like Trypsin Receptor 1	Protein Coding	P55085	56	GC05P076818	4.61
SCGB1A1	Secretoglobin Family 1A Member 1	Protein Coding	P11684	54	GC11P062405	4.57
TNFSF10	TNF Superfamily Member 10	Protein Coding	P50591	57	GC03M172505	4.53
PLK1	Polo Like Kinase 1	Protein Coding	P53350	63	GC16P104634	4.52
IL18	Interleukin 18	Protein Coding	Q14116	56	GC11M112143	4.52
PTK2	Protein Tyrosine Kinase 2	Protein Coding	Q05397	61	GC08M140657	4.5
MFSD14A	Major Facilitator Superfamily Domain Containing 14A	Protein Coding	Q96MC6	40	GC01P100062	4.44
FAS	Fas Cell Surface Death Receptor	Protein Coding	P25445	64	GC10P116129	4.4
PTPN11	Protein Tyrosine Phosphatase Non-Receptor Type 11	Protein Coding	Q06124	66	GC12P112418	4.39
BGLAP	Bone Gamma-Carboxyglutamate Protein	Protein Coding	P02818	52	GC01P156242	4.39
FASLG	Fas Ligand	Protein Coding	P48023	61	GC01P172659	4.39
CDK2	Cyclin Dependent Kinase 2	Protein Coding	P24941	63	GC12P055966	4.3
SAT1	Spermidine/Spermine N1-Acetyltransferase 1	Protein Coding	P21673	58	GC0XP023784	4.28
TP73	Tumor Protein P73	Protein Coding	O15350	58	GC01P003652	4.28
TFRC	Transferrin Receptor	Protein Coding	P02786	63	GC03M196576	4.26
CASP1	Caspase 1	Protein Coding	P29466	61	GC11M105025	4.19
ABCB1	ATP Binding Cassette Subfamily B Member 1	Protein Coding	P08183	64	GC07M087504	4.15
NOS2	Nitric Oxide Synthase 2	Protein Coding	P35228	62	GC17M027756	4.15
GAST	Gastrin	Protein Coding	P01350	52	GC17P041712	4.1
HNF1B	HNF1 Homeobox B	Protein Coding	P35680	55	GC17M037686	4.08
IFNB1	Interferon Beta 1	Protein Coding	P01574	55	GC09M021077	4.08
TGFB1	Transforming Growth Factor Beta 1	Protein Coding	P01137	65	GC19M041301	4.05
ANGPT1	Angiopoietin 1	Protein Coding	Q15389	58	GC08M107246	4.04
WT1	WT1 Transcription Factor	Protein Coding	P19544	61	GC11M032365	4.03
BMP2	Bone Morphogenetic Protein 2	Protein Coding	P12643	58	GC20P006767	4.03
ST3GAL1	ST3 Beta-Galactoside Alpha-2,3-Sialyltransferase 1	Protein Coding	Q11201	54	GC08M133454	4
GCNT1	Glucosaminyl (N-Acetyl) Transferase 1	Protein Coding	Q02742	51	GC09P076485	4
RAC1	Rac Family Small GTPase 1	Protein Coding	P63000	62	GC07P015409	3.97
E2F1	E2F Transcription Factor 1	Protein Coding	Q01094	56	GC20M033675	3.97
CD40LG	CD40 Ligand	Protein Coding	P29965	62	GC0XP136649	3.94
RHOA	Ras Homolog Family Member A	Protein Coding	P61586	62	GC03M049359	3.94
EIF2AK2	Eukaryotic Translation Initiation Factor 2 Alpha Kinase 2	Protein Coding	P19525	62	GC02M037099	3.9
EIF4E	Eukaryotic Translation Initiation Factor 4E	Protein Coding	P06730	62	GC04M098879	3.9
CYP2C19	Cytochrome P450 Family 2 Subfamily C Member 19	Protein Coding	P33261	57	GC10P094762	3.9
IFI27	Interferon Alpha Inducible Protein 27	Protein Coding	P40305	50	GC14P094104	3.9
DHFR	Dihydrofolate Reductase	Protein Coding	P00374	61	GC05M080626	3.89
GFAP	Glial Fibrillary Acidic Protein	Protein Coding	P14136	61	GC17M089491	3.89
RB1	RB Transcriptional Corepressor 1	Protein Coding	P06400	61	GC13P048303	3.89
ACP5	Acid Phosphatase 5, Tartrate Resistant	Protein Coding	P13686	58	GC19M011574	3.89
CDKN1C	Cyclin Dependent Kinase Inhibitor 1C	Protein Coding	P49918	58	GC11M013326	3.89
PPARA	Peroxisome Proliferator Activated Receptor Alpha	Protein Coding	Q07869	56	GC22P046150	3.89
RPSA	Ribosomal Protein SA	Protein Coding	P08865	59	GC03P039406	3.87
MRPL36	Mitochondrial Ribosomal Protein L36	Protein Coding	Q9P0J6	43	GC05M002379	3.87
MYCN	MYCN Proto-Oncogene, BHLH Transcription Factor	Protein Coding	P04198	59	GC02P015972	3.83
S100A8	S100 Calcium Binding Protein A8	Protein Coding	P05109	54	GC01M165010	3.83
PRKCA	Protein Kinase C Alpha	Protein Coding	P17252	64	GC17P066302	3.8
SFTPC	Surfactant Protein C	Protein Coding	P11686	52	GC08P022156	3.76
NTRK2	Neurotrophic Receptor Tyrosine Kinase 2	Protein Coding	Q16620	66	GC09P084668	3.72
KRT18	Keratin 18	Protein Coding	P05783	62	GC12P052948	3.66
IRF1	Interferon Regulatory Factor 1	Protein Coding	P10914	60	GC05M132440	3.64
CAT	Catalase	Protein Coding	P04040	64	GC11P034460	3.62
TP53	Tumor Protein P53	Protein Coding	P04637	66	GC17M007661	3.58
CASP8	Caspase 8	Protein Coding	Q14790	65	GC02P201233	3.56
TNF	Tumor Necrosis Factor	Protein Coding	P01375	65	GC06P156244	3.55
TPO	Thyroid Peroxidase	Protein Coding	P07202	61	GC02P001374	3.5
NR1I2	Nuclear Receptor Subfamily 1 Group I Member 2	Protein Coding	O75469	55	GC03P119780	3.5
EPHA3	EPH Receptor A3	Protein Coding	P29320	59	GC03P089077	3.47
TGFBR2	Transforming Growth Factor Beta Receptor 2	Protein Coding	P37173	65	GC03P030623	3.43
CCL5	C-C Motif Chemokine Ligand 5	Protein Coding	P13501	56	GC17M035871	3.43
ERVK-6	Endogenous Retrovirus Group K Member 6, Envelope	Protein Coding	Q69384	23	GC07U903184	3.43
IL1B	Interleukin 1 Beta	Protein Coding	P01584	60	GC02M112829	3.42
MIF	Macrophage Migration Inhibitory Factor	Protein Coding	P14174	61	GC22P023894	3.38
NLRP3	NLR Family Pyrin Domain Containing 3	Protein Coding	Q96P20	61	GC01P247539	3.38
PADI4	Peptidyl Arginine Deiminase 4	Protein Coding	Q9UM07	58	GC01P017308	3.38
THBS1	Thrombospondin 1	Protein Coding	P07996	58	GC15P039581	3.38
SLC2A6	Solute Carrier Family 2 Member 6	Protein Coding	Q9UGQ3	50	GC09M133471	3.38
HSP90AA1	Heat Shock Protein 90 Alpha Family Class A Member 1	Protein Coding	P07900	64	GC14M102080	3.32
VEGFA	Vascular Endothelial Growth Factor A	Protein Coding	P15692	61	GC06P043770	3.24
CCND1	Cyclin D1	Protein Coding	P24385	66	GC11P069641	3.2
LDLR	Low Density Lipoprotein Receptor	Protein Coding	P01130	64	GC19P132305	3.18
HSP90AB1	Heat Shock Protein 90 Alpha Family Class B Member 1	Protein Coding	P08238	62	GC06P044246	3.18
CYP2D6	Cytochrome P450 Family 2 Subfamily D Member 6	Protein Coding	P10635	60	GC22M042126	3.18
POLG	DNA Polymerase Gamma, Catalytic Subunit	Protein Coding	P54098	60	GC15M156028	3.18
CYP2C9	Cytochrome P450 Family 2 Subfamily C Member 9	Protein Coding	P11712	59	GC10P094938	3.18
CYP1A2	Cytochrome P450 Family 1 Subfamily A Member 2	Protein Coding	P05177	58	GC15P074748	3.18
TAT	Tyrosine Aminotransferase	Protein Coding	P17735	57	GC16M071565	3.18
IL17A	Interleukin 17A	Protein Coding	Q16552	55	GC06P052186	3.18
PTPN7	Protein Tyrosine Phosphatase Non-Receptor Type 7	Protein Coding	P35236	54	GC01M202147	3.18
SLCO2B1	Solute Carrier Organic Anion Transporter Family Member 2B1	Protein Coding	O94956	54	GC11P099431	3.18
TWNK	Twinkle MtDNA Helicase	Protein Coding	Q96RR1	54	GC10P116450	3.18
NOP2	NOP2 Nucleolar Protein	Protein Coding	P46087	51	GC12M006556	3.18
NEFL	Neurofilament Light Chain	Protein Coding	P07196	58	GC08M024950	3.17
PTGS2	Prostaglandin-Endoperoxide Synthase 2	Protein Coding	P35354	62	GC01M186671	3.14
CASP3	Caspase 3	Protein Coding	P42574	62	GC04M184627	3.13
CXCL8	C-X-C Motif Chemokine Ligand 8	Protein Coding	P10145	56	GC04P073740	3.13
CDKN1A	Cyclin Dependent Kinase Inhibitor 1A	Protein Coding	P38936	63	GC06P156447	3.11
ESR1	Estrogen Receptor 1	Protein Coding	P03372	66	GC06P151656	3.07
CD36	CD36 Molecule (CD36 Blood Group)	Protein Coding	P16671	63	GC07P080369	3.05
TTL	Tubulin Tyrosine Ligase	Protein Coding	Q8NG68	46	GC02P148575	3.03
TNPO1	Transportin 1	Protein Coding	Q92973	53	GC05P072816	3
BCL2	BCL2 Apoptosis Regulator	Protein Coding	P10415	63	GC18M063123	2.98
CRLF3	Cytokine Receptor Like Factor 3	Protein Coding	Q8IUI8	47	GC17M030769	2.97
FOXA2	Forkhead Box A2	Protein Coding	Q9Y261	59	GC20M022581	2.9
GJB2	Gap Junction Protein Beta 2	Protein Coding	P29033	58	GC13M020187	2.9
GDNF	Glial Cell Derived Neurotrophic Factor	Protein Coding	P39905	62	GC05M037812	2.76
HBG2	Hemoglobin Subunit Gamma 2	Protein Coding	P69892	55	GC11M013437	2.62
CDKN2B	Cyclin Dependent Kinase Inhibitor 2B	Protein Coding	P42772	58	GC09M022002	2.6
TH	Tyrosine Hydroxylase	Protein Coding	P07101	63	GC11M002163	2.58
B2M	Beta-2-Microglobulin	Protein Coding	P61769	62	GC15P044711	2.57
CASP9	Caspase 9	Protein Coding	P55211	60	GC01M019993	2.57
SMN1	Survival Of Motor Neuron 1, Telomeric	Protein Coding	Q16637	53	GC05P070924	2.57
PLAU	Plasminogen Activator, Urokinase	Protein Coding	P00749	64	GC10P073909	2.53
IGHE	Immunoglobulin Heavy Constant Epsilon	Protein Coding	P01854	42	GC14M122252	2.53
PARP1	Poly(ADP-Ribose) Polymerase 1	Protein Coding	P09874	63	GC01M226360	2.52
CXCL1	C-X-C Motif Chemokine Ligand 1	Protein Coding	P09341	56	GC04P073869	2.48
LPO	Lactoperoxidase	Protein Coding	P22079	52	GC17P058218	2.47
GRIK2	Glutamate Ionotropic Receptor Kainate Type Subunit 2	Protein Coding	Q13002	62	GC06P100962	2.43
DRD3	Dopamine Receptor D3	Protein Coding	P35462	56	GC03M114128	2.43
HTT	Huntingtin	Protein Coding	P42858	56	GC04P003041	2.43
DNAH8	Dynein Axonemal Heavy Chain 8	Protein Coding	Q96JB1	50	GC06P156466	2.42
MTF1	Metal Regulatory Transcription Factor 1	Protein Coding	Q14872	50	GC01M037810	2.42
TNFSF11	TNF Superfamily Member 11	Protein Coding	O14788	62	GC13P042562	2.39
TTR	Transthyretin	Protein Coding	P02766	61	GC18P031557	2.39
MGAT1	Alpha-1,3-Mannosyl-Glycoprotein 2-Beta-N-Acetylglucosaminyltransferase	Protein Coding	P26572	54	GC05M182865	2.39
IAPP	Islet Amyloid Polypeptide	Protein Coding	P10997	52	GC12P021354	2.39
HFE	Homeostatic Iron Regulator	Protein Coding	Q30201	58	GC06P026087	2.38
MAPK1	Mitogen-Activated Protein Kinase 1	Protein Coding	P28482	65	GC22M021759	2.36
CREBBP	CREB Binding Protein	Protein Coding	Q92793	67	GC16M027070	2.35
EZH2	Enhancer Of Zeste 2 Polycomb Repressive Complex 2 Subunit	Protein Coding	Q15910	66	GC07M148807	2.35
CD79A	CD79a Molecule	Protein Coding	P11912	61	GC19P041877	2.35
CYP1B1	Cytochrome P450 Family 1 Subfamily B Member 1	Protein Coding	Q16678	61	GC02M038066	2.35
IL4	Interleukin 4	Protein Coding	P05112	59	GC05P132673	2.35
GALE	UDP-Galactose-4-Epimerase	Protein Coding	Q14376	55	GC01M023795	2.35
SRD5A1	Steroid 5 Alpha-Reductase 1	Protein Coding	P18405	55	GC05P006633	2.35
CNTF	Ciliary Neurotrophic Factor	Protein Coding	P26441	54	GC11P058622	2.35
HOXB13	Homeobox B13	Protein Coding	Q92826	54	GC17M089707	2.35
POLR2L	RNA Polymerase II, I And III Subunit L	Protein Coding	P62875	52	GC11M013238	2.35
CD200R1	CD200 Receptor 1	Protein Coding	Q8TD46	51	GC03M112921	2.35
GDF10	Growth Differentiation Factor 10	Protein Coding	P55107	51	GC10P047300	2.35
SMN2	Survival Of Motor Neuron 2, Centromeric	Protein Coding	Q16637	51	GC05P070049	2.35
CARD16	Caspase Recruitment Domain Family Member 16	Protein Coding	Q5EG05	44	GC11M105041	2.35
HGF	Hepatocyte Growth Factor	Protein Coding	P14210	65	GC07M081699	2.29
COL1A1	Collagen Type I Alpha 1 Chain	Protein Coding	P02452	62	GC17M089744	2.29
SERPINA1	Serpin Family A Member 1	Protein Coding	P01009	62	GC14M094376	2.29
ADRB2	Adrenoceptor Beta 2	Protein Coding	P07550	61	GC05P155594	2.29
SLC6A4	Solute Carrier Family 6 Member 4	Protein Coding	P31645	61	GC17M030194	2.29
AFP	Alpha Fetoprotein	Protein Coding	P02771	59	GC04P073431	2.29
GCGR	Glucagon Receptor	Protein Coding	P47871	59	GC17P081804	2.29
KLK3	Kallikrein Related Peptidase 3	Protein Coding	P07288	59	GC19P050854	2.29
TOR1A	Torsin Family 1 Member A	Protein Coding	O14656	59	GC09M129812	2.29
LPAR3	Lysophosphatidic Acid Receptor 3	Protein Coding	Q9UBY5	55	GC01M084811	2.29
TMPRSS15	Transmembrane Serine Protease 15	Protein Coding	P98073	55	GC21M018269	2.29
SKAP2	Src Kinase Associated Phosphoprotein 2	Protein Coding	O75563	48	GC07M026654	2.29
PDS5B	PDS5 Cohesin Associated Factor B	Protein Coding	Q9NTI5	49	GC13P032586	2.26
NFKB1	Nuclear Factor Kappa B Subunit 1	Protein Coding	P19838	66	GC04P102501	2.23
MYC	MYC Proto-Oncogene, BHLH Transcription Factor	Protein Coding	P01106	65	GC08P127735	2.23
MAPK14	Mitogen-Activated Protein Kinase 14	Protein Coding	Q16539	63	GC06P156437	2.18
BAX	BCL2 Associated X, Apoptosis Regulator	Protein Coding	Q07812	64	GC19P048954	2.17
STAT3	Signal Transducer And Activator Of Transcription 3	Protein Coding	P40763	66	GC17M042313	2.15
AKT2	AKT Serine/Threonine Kinase 2	Protein Coding	P31751	66	GC19M040230	2.14
CRHBP	Corticotropin Releasing Hormone Binding Protein	Protein Coding	P24387	54	GC05P079993	2.14
ZMPSTE24	Zinc Metallopeptidase STE24	Protein Coding	O75844	53	GC01P040258	2.14
IGF1	Insulin Like Growth Factor 1	Protein Coding	P05019	61	GC12M102395	2.1
MAPK10	Mitogen-Activated Protein Kinase 10	Protein Coding	P53779	60	GC04M085990	2.08
SLC22A18	Solute Carrier Family 22 Member 18	Protein Coding	Q96BI1	54	GC11P002899	2.07
MOBP	Myelin Associated Oligodendrocyte Basic Protein	Protein Coding	Q13875	48	GC03P041207	2.06
HSPA4	Heat Shock Protein Family A (Hsp70) Member 4	Protein Coding	P34932	55	GC05P133097	2.05
TRAM1L1	Translocation Associated Membrane Protein 1 Like 1	Protein Coding	Q8N609	39	GC04M117083	2.03
ESR2	Estrogen Receptor 2	Protein Coding	Q92731	61	GC14M064084	2.02
IFNA1	Interferon Alpha 1	Protein Coding	P01562	51	GC09P021872	2.02
STAT1	Signal Transducer And Activator Of Transcription 1	Protein Coding	P42224	66	GC02M190908	2.01
NR3C1	Nuclear Receptor Subfamily 3 Group C Member 1	Protein Coding	P04150	62	GC05M143277	2.01
ODC1	Ornithine Decarboxylase 1	Protein Coding	P11926	61	GC02M010432	2.01
EPHB1	EPH Receptor B1	Protein Coding	P54762	60	GC03P134795	2.01
HSPA1A	Heat Shock Protein Family A (Hsp70) Member 1A	Protein Coding	P0DMV8	59	GC06P156262	2
GADD45A	Growth Arrest And DNA Damage Inducible Alpha	Protein Coding	P24522	55	GC01P067685	2

## Sheet: Super-PRED database
Target Name	ChEMBL-ID	UniProt ID	PDB Visualization	TTD ID	Probability	Model accuracy
Tyrosyl-DNA phosphodiesterase 1	CHEMBL1075138	Q9NUW8	6N0D	Not Available	0.9962	0.7122
DNA-(apurinic or apyrimidinic site) lyase	CHEMBL5619	P27695	6BOW	T13348	0.9843	0.9111
Nuclear factor NF-kappa-B p105 subunit	CHEMBL3251	P19838	1SVC	Not Available	0.9735	0.9609
LSD1/CoREST complex	CHEMBL3137262	O60341	5L3D	Not Available	0.9661	0.9709
Transcription intermediary factor 1-alpha	CHEMBL3108638	O15164	4YBM	Not Available	0.9266	0.9556
G-protein coupled receptor 55	CHEMBL1075322	Q9Y2T6	Not Available	T87670	0.9152	0.7815
Cathepsin D	CHEMBL2581	P07339	4OD9	T67102	0.9097	0.9895
Histone deacetylase 2	CHEMBL1937	Q92769	7KBG	T51191	0.8832	0.9475
Cyclin-dependent kinase 5/CDK5 activator 1	CHEMBL1907600	Q00535	1UNL	T20973	0.8728	0.9303
Cytochrome P450 3A4	CHEMBL340	P08684	5VCC	T37848	0.871	0.9119
Casein kinase II alpha/beta	CHEMBL3038477	P67870	6TLS	T51565	0.8672	0.9923
NT-3 growth factor receptor	CHEMBL5608	Q16288	6KZD	Not Available	0.8539	0.9589
Phosphodiesterase 3A	CHEMBL241	Q14432	7LRC	T88975	0.849	0.9294
Mineralocorticoid receptor	CHEMBL1994	P08235	4PF3	Not Available	0.8458	1
Kruppel-like factor 5	CHEMBL1293249	Q13887	Not Available	Not Available	0.8366	0.8633
Proteasome component C5	CHEMBL4208	P20618	6KWY	Not Available	0.8196	0.9
MAP/microtubule affinity-regulating kinase 4	CHEMBL5754	Q96L34	5ES1	Not Available	0.8177	0.795
Ribosomal protein S6 kinase alpha 1	CHEMBL2553	Q15418	2Z7Q	Not Available	0.7966	0.8511
Cyclin-dependent kinase 2/cyclin E1	CHEMBL1907605	P24864	1W98	T70176	0.7936	0.9288
Mu opioid receptor	CHEMBL233	P35372	Not Available	Not Available	0.7879	0.9793
DNA topoisomerase II alpha	CHEMBL1806	P11388	6ZY5	T17048	0.7872	0.89
Lysosomal Pro-X carboxypeptidase	CHEMBL2335	P42785	3N2Z	Not Available	0.7823	1
Serine/threonine-protein kinase MST2	CHEMBL4708	Q13188	6AO5	Not Available	0.7801	0.7167
Cyclooxygenase-1	CHEMBL221	P23219	6Y3C	Not Available	0.7754	0.9017
Cyclin-dependent kinase 1/cyclin B1	CHEMBL1907602	P06493	6GU2	T49898	0.7593	0.9124
ADAM10	CHEMBL5028	O14672	6BE6	T31902	0.754	0.975
Formyl peptide receptor 1	CHEMBL3359	P21462	Not Available	T87831	0.7518	0.9356
Phospholipase A2 group IIA	CHEMBL3474	P14555	3U8I	Not Available	0.7509	0.9405
NAD-dependent deacetylase sirtuin 1	CHEMBL4506	Q96EB6	5BTR	T14731	0.75	0.8833
Protein kinase C delta	CHEMBL2996	Q05655	1YRK	T44861	0.7453	0.9779
Ribosomal protein S6 kinase alpha 6	CHEMBL4924	Q9UK32	6G77	Not Available	0.7403	0.8
Pregnane X receptor	CHEMBL3401	O75469	6TFI	T82702	0.7345	0.9473
Monoamine oxidase A	CHEMBL1951	P21397	2Z5Y	Not Available	0.7318	0.9149
Aurora kinase B/Inner centromere protein	CHEMBL3430907	Q96GD4	6YIH	T46781	0.7306	0.975
Neurotensin receptor 2	CHEMBL2514	O95665	Not Available	Not Available	0.7285	1
Nuclear receptor ROR-beta	CHEMBL3091268	Q92753	Not Available	Not Available	0.7227	0.955
Signal transducer and activator of transcription 3	CHEMBL4026	P40763	6QHD	T29130	0.7011	0.8269
Coagulation factor XIII	CHEMBL4530	P00488	4KTY	Not Available	0.6987	0.96
Cyclin-dependent kinase 1/cyclin B	CHEMBL2094127	P06493	6GU2	T49898	0.6909	0.96
Dual specificity protein phosphatase 3	CHEMBL2635	P51452	3F81	Not Available	0.69	0.94
Proteasome Macropain subunit	CHEMBL3492	P49721	5LE5	Not Available	0.6893	0.9024
Phosphodiesterase 3B	CHEMBL290	Q13370	1SO2	Not Available	0.6869	0.94
Cyclin-dependent kinase 5	CHEMBL4036	Q00535	4AU8	T20973	0.6841	0.7909
Protein kinase N1	CHEMBL3384	Q16512	4OTH	Not Available	0.6786	0.8071
Dual specificity phosphatase Cdc25C	CHEMBL2378	P30307	3OP3	Not Available	0.6763	0.9667
Multidrug resistance-associated protein 1	CHEMBL3004	P33527	4C3Z	T11288	0.6726	0.9637
Acetyl-CoA carboxylase 1	CHEMBL3351	Q13085	6G2H	Not Available	0.6721	0.9304
Protein tyrosine kinase 2 beta	CHEMBL5469	Q14289	4EKU	T07087	0.6681	0.9103
Lipoxin A4 receptor	CHEMBL4227	P25090	6OMM	Not Available	0.6624	1
Platelet-derived growth factor receptor	CHEMBL2095189	P09619	3MJG	T53524	0.6593	0.7167
Dual specificity protein kinase CLK4	CHEMBL4203	Q9HAZ1	6FYV	Not Available	0.6568	0.9445
Muscarinic acetylcholine receptor M5	CHEMBL2035	P08912	6OL9	T79961	0.6519	0.9462
G protein-coupled receptor kinase 5	CHEMBL5678	P34947	4TND	Not Available	0.651	0.88
Pyroglutamylated RFamide peptide receptor	CHEMBL5852	Q96P65	Not Available	Not Available	0.65	0.85
Glucose transporter	CHEMBL2535	P11166	6THA	Not Available	0.6475	0.9875
BMP-2-inducible protein kinase	CHEMBL4522	Q9NSY1	4W9W	Not Available	0.6417	0.7811
Carbonic anhydrase I	CHEMBL261	P00915	6I0J	Not Available	0.6414	0.9676
Thyroid hormone receptor alpha	CHEMBL1860	P10827	3ILZ	T79591	0.6398	0.9915
Platelet-derived growth factor receptor alpha	CHEMBL2007	P16234	7LBF	T53524	0.6387	0.9107
G-protein coupled bile acid receptor 1	CHEMBL5409	Q8TDU6	7CFM	T86273	0.6381	0.9365
Dual specificity mitogen-activated protein kinase kinase 2	CHEMBL2964	P36507	1S9I	Not Available	0.6358	0.8
Protein-tyrosine phosphatase 2C	CHEMBL3864	Q06124	5EHR	T13057	0.6348	0.9442
Histone deacetylase 8	CHEMBL3192	Q9BY41	5VI6	T28887	0.6331	0.9399
AMP-activated protein kinase, alpha-1 subunit	CHEMBL4045	Q13131	6C9H	Not Available	0.6263	0.735
Heat shock protein HSP 90-alpha	CHEMBL3880	P07900	3Q6M	Not Available	0.6248	0.9621
IgG receptor FcRn large subunit p51	CHEMBL5966	P55899	6FGB	Not Available	0.6247	0.9093
Serine/threonine-protein kinase NEK2	CHEMBL3835	P51955	6TM5	Not Available	0.6238	0.8033
Kinesin-like protein 1	CHEMBL4581	P52732	6TIW	T28484	0.6197	0.9318
Voltage-gated N-type calcium channel alpha-1B subunit	CHEMBL4478	Q00975	Not Available	T38338	0.6175	0.9714
Free fatty acid receptor 1	CHEMBL4422	O14842	5TZR	Not Available	0.6029	0.9333
Acetyl-CoA carboxylase 2	CHEMBL4829	O00763	3TDC	T08922	0.6011	0.98
Methionine aminopeptidase 2	CHEMBL3922	P50579	1B6A	T75596	0.5966	0.9728
Glycine receptor subunit alpha-1	CHEMBL5845	P23415	4X5T	T50269	0.5957	0.9071
Stimulator of interferon genes protein	CHEMBL4523377	Q86WV6	6NT5	Not Available	0.5945	0.9548
Serine/threonine-protein kinase ULK3	CHEMBL5047	Q6PHR2	6FDY	Not Available	0.5912	0.785
PI3-kinase p110-alpha/p85-alpha	CHEMBL2111367	P27986	4JPS	T80276	0.5888	0.9433
Vitamin K-dependent protein C	CHEMBL4444	P04070	6M3B	T24836	0.5878	0.9389
Histone deacetylase 11	CHEMBL3310	Q96DB2	Not Available	Not Available	0.5877	0.8856
Dual specificity phosphatase Cdc25B	CHEMBL4804	P30305	1QB0	Not Available	0.5854	0.795
Arachidonate 12-lipoxygenase	CHEMBL3687	P18054	3D3L	Not Available	0.5791	0.7557
Sphingosine 1-phosphate receptor Edg-8	CHEMBL2274	Q9H228	Not Available	T50089	0.5764	1
P2X purinoceptor 7	CHEMBL4805	Q99572	Not Available	T63414	0.574	0.975
Beta-glucuronidase	CHEMBL2728	P08236	3HN3	T96413	0.5733	0.7768
Dipeptidyl peptidase IX	CHEMBL4793	Q86TI2	6EOR	Not Available	0.5731	0.9695
SUMO-activating enzyme	CHEMBL2095174	Q9UBE0	6XOG	Not Available	0.5708	0.79
Glucocorticoid receptor	CHEMBL2034	P04150	4UDD	T40016	0.5697	0.9482
Protein kinase N2	CHEMBL3032	Q16513	4CRS	Not Available	0.5696	0.78
Muscarinic acetylcholine receptor M3	CHEMBL245	P20309	Not Available	T67684	0.5649	0.9753
Endoplasmic reticulum aminopeptidase 1	CHEMBL5939	Q9NZ08	6Q4R	Not Available	0.5614	1
Amine oxidase, copper containing	CHEMBL3437	Q16853	2C10	T69619	0.558	0.94
Glycine transporter 2	CHEMBL3060	Q9Y345	Not Available	Not Available	0.5573	0.9917
PI3-kinase p110-beta subunit	CHEMBL3145	P42338	Not Available	T05031	0.5563	0.9875
Gamma-secretase	CHEMBL2094135	Q96BI3	6IYC	Not Available	0.5539	0.9805
Tyrosine-protein kinase FYN	CHEMBL1841	P06241	2DQ7	T17980	0.551	0.8129
Plasminogen activator inhibitor-1	CHEMBL3475	P05121	3CVM	T15556	0.5473	0.83
Serotonin 7 (5-HT7) receptor	CHEMBL3155	P34969	Not Available	T79062	0.5365	0.9071
Dipeptidyl peptidase IV	CHEMBL284	P27487	4A5S	Not Available	0.5319	0.9569
Histone deacetylase 10	CHEMBL5103	Q969S8	Not Available	T94324	0.5315	0.9008
Nuclear factor erythroid 2-related factor 2	CHEMBL1075094	Q16236	2FLU	Not Available	0.5307	0.96
Cysteinyl leukotriene receptor 2	CHEMBL4330	Q9NS75	Not Available	T74238	0.5296	0.98
Glutathione S-transferase Pi	CHEMBL3902	P09211	5J41	T21669	0.528	0.9381
Dopamine D2 receptor	CHEMBL217	P14416	7JVR	Not Available	0.5258	0.9562
FK506-binding protein 1A	CHEMBL1902	P62942	2PPN	T76059	0.5191	0.9705
Dopamine transporter	CHEMBL238	Q01959	Not Available	Not Available	0.5164	0.9588
PRMT5/MEP50 complex	CHEMBL3137261	O14744	6V0P	T82665	0.5158	1
Sodium channel protein type IV alpha subunit	CHEMBL2072	P35499	6AGF	T02546	0.5117	0.9232
Vasopressin V1b receptor	CHEMBL1921	P47901	Not Available	Not Available	0.5102	0.925
Hypoxia-inducible factor 1 alpha	CHEMBL4261	Q16665	4H6J	Not Available	0.5092	0.8514
Dopamine D1 receptor	CHEMBL2056	P21728	7JVP	Not Available	0.5083	0.91
Kallikrein 7	CHEMBL2443	P49862	2QXI	Not Available	0.5049	0.94
Inhibitor of nuclear factor kappa B kinase alpha subunit	CHEMBL3476	O15111	5EBZ	Not Available	0.5049	0.9583
Sodium channel protein type III alpha subunit	CHEMBL5163	Q9NY46	Not Available	T76937	0.5044	0.969
cAMP-dependent protein kinase alpha-catalytic subunit	CHEMBL4101	P17612	4WB8	Not Available	0.5009	0.8286

## Sheet: SwissTargetPrediction database
Induced myeloid leukemia cell differentiation protein Mcl-1	MCL1	Q07820	CHEMBL4361	Other cytosolic protein
PI3-kinase p110-alpha subunit	PIK3CA	P42336	CHEMBL4005	Enzyme
Interleukin-8 receptor B	CXCR2	P25025	CHEMBL2434	Family A G protein-coupled receptor
Equilibrative nucleoside transporter 1	SLC29A1	Q99808	CHEMBL1997	Electrochemical transporter
Histone deacetylase 6	HDAC6	Q9UBN7	CHEMBL1865	Eraser
Insulin-like growth factor I receptor	IGF1R	P08069	CHEMBL1957	Kinase
Serine/threonine-protein kinase PIM1	PIM1	P11309	CHEMBL2147	Kinase
Serine/threonine-protein kinase Aurora-B	AURKB	Q96GD4	CHEMBL2185	Kinase
Tyrosine-protein kinase SRC	SRC	P12931	CHEMBL267	Kinase
Focal adhesion kinase 1	PTK2	Q05397	CHEMBL2695	Kinase
Vascular endothelial growth factor receptor 2	KDR	P35968	CHEMBL279	Kinase
Serine/threonine-protein kinase PLK1	PLK1	P53350	CHEMBL3024	Kinase
Histone deacetylase 8	HDAC8	Q9BY41	CHEMBL3192	Eraser
Histone deacetylase 1	HDAC1	Q13547	CHEMBL325	Eraser
Protein kinase N1	PKN1	Q16512	CHEMBL3384	Kinase
Hepatocyte growth factor receptor	MET	P08581	CHEMBL3717	Kinase
Serine/threonine-protein kinase NEK2	NEK2	P51955	CHEMBL3835	Kinase
ALK tyrosine kinase receptor	ALK	Q9UM73	CHEMBL4247	Kinase
Serine/threonine-protein kinase AKT	AKT1	P31749	CHEMBL4282	Kinase
Serine/threonine-protein kinase NEK6	NEK6	Q9HC98	CHEMBL4309	Kinase
Tyrosine-protein kinase receptor UFO	AXL	P30530	CHEMBL4895	Kinase
Histone deacetylase 10	HDAC10	Q969S8	CHEMBL5103	Eraser
NUAK family SNF1-like kinase 1	NUAK1	O60285	CHEMBL5784	Kinase
Heat shock protein HSP 90-beta	HSP90AB1	P08238	CHEMBL4303	Other cytosolic protein
