# Supplementary material for: Network Toxicology and Molecular Docking Analysis of Tetracycline-Induced Acute Pancreatitis: Unveiling Core Mechanisms and Targets
Source: Toxics. 2024 Dec 21;12(12):929. doi: 10.3390/toxics12120929 (PMC11679059; doi:10.3390/toxics12120929)
Supplement: Supplementary file 1 [file toxics-12-00929-s001.zip › Supplementary materials/Supplementary A.xls]

## Sheet: Sheet1
pubchem	https://pubchem.ncbi.nlm.nih.gov/
ProTox	https://tox.charite.de/protox3/
ChEMBL Database	https://www.ebi.ac.uk/chembl/
STITCH	http://stitch.embl.de/cgi/input.pl?UserId=jNm1kuWzZNIt&sessionId=1PBN7uChokXB&input_page_active_form=multiple_structures
SwissTargetPrediction	http://www.swisstargetprediction.ch/
GeneCards	https://www.genecards.org/
OMIM	https://www.omim.org/
TTD	https://db.idrblab.net/ttd/
SEA Search Server	https://sea.bkslab.org/
pharmmapper	https://www.lilab-ecust.cn/pharmmapper/submitjob.html
Super-PRED	https://prediction.charite.de/
DAVID	https://david.ncifcrf.gov/
ProTox-3.0	https://tox.charite.de/protox3/
