# Supplementary material for: Network Toxicology and Molecular Docking Analysis of Tetracycline-Induced Acute Pancreatitis: Unveiling Core Mechanisms and Targets
Source: Toxics. 2024 Dec 21;12(12):929. doi: 10.3390/toxics12120929 (PMC11679059; doi:10.3390/toxics12120929)
Supplement: Supplementary file 1 [file toxics-12-00929-s001.zip › Supplementary materials/Table S5.xlsx]

## Sheet: Sheet1
Molecular Docking-binding energy
Name	Minimum binding energy（Kcal/mol）
TP53	-8.4
TNF	-7.8
EGFR	-7.9
ALB	-8
AKT1	-7.7
MYC	-8.9
STAT3	-7.3
CASP3	-7.3
IL1B	-6.9
BCL2	-7.8
SRC	-7.1
ESR1	-8
HIF1A	-6.4
HSP90AA1	-7.7
TGFB1	-6.7
CCND1	-6.9
NFKB1	-5.7
MMP9	-6.8
PTGS2	-8.1
ERBB2	-7.5
HSP90AB1	-8.3
IGF1	-7.7
