# Supplementary material for: Network Toxicology and Molecular Docking Analysis of Tetracycline-Induced Acute Pancreatitis: Unveiling Core Mechanisms and Targets
Source: Toxics. 2024 Dec 21;12(12):929. doi: 10.3390/toxics12120929 (PMC11679059; doi:10.3390/toxics12120929)
Supplement: Supplementary file 1 [file toxics-12-00929-s001.zip › Supplementary materials/Table S4.xlsx]

## Sheet: Sheet1
Category	Term	Count	%	PValue	Genes	List Total	Pop Hits	Pop Total	Fold Enrichment	Bonferroni	Benjamini	FDR
KEGG_PATHWAY	hsa05200:Pathways in cancer	72	27.7992	3.34103e-32	RB1, ALK, CDKN1A, CXCL8, HSP90AB1, IFNA1, SLC2A1, FASLG, PIK3CB, FGF2, IGF1R, CASP9, CASP8, CCND1, MYC, CASP3, AKT2, PIM1, AKT1, RAC1, PRKACA, PDGFRB, PDGFRA, HSP90AA1, MAP2K2, CHUK, MMP1, HGF, MMP2, PRKCA, MMP9, RHOA, TGFBR2, PIK3CA, CCNE1, MET, TP53, HDAC2, HDAC1, GSTP1, LPAR3, KLK3, PIK3R1, PTGS2, HIF1A, EGFR, ERBB2, E2F1, MAPK1, CDKN2B, CREBBP, TGFB1, NOS2, CDKN2A, GADD45A, STAT1, STAT3, IGF1…	234	533	8840	5.10319	9.62218e-30	9.62218e-30	4.17629e-30
KEGG_PATHWAY	hsa05417:Lipid and atherosclerosis	47	18.1467	1.38318e-29	CXCL8, HSP90AB1, IFNA1, SRC, FASLG, CXCL1, PIK3CB, PIK3R1, TNF, CASP9, CASP8, CASP3, CCL5, AKT2, CASP1, TNFSF10, CCL2, AKT1, MAPK1, NLRP3, CD36, RAC1, LDLR, HSP90AA1, CHUK, IFNB1, MMP1, HSPA4, STAT3, IL18, PRKCA, MAPK14, MMP9, RHOA, PTK2, NFKB1, MAPK10, CYP2C9, CD40LG, PIK3CA, IL1B, BCL2, BAX, FAS, TP53, HSPA1A, NFE2L2	234	216	8840	8.22016	3.98357e-27	1.99178e-27	8.64489e-28
KEGG_PATHWAY	hsa05163:Human cytomegalovirus infection	46	17.7606	1.29837e-27	RB1, CDKN1A, CXCL8, IFNA1, SRC, FASLG, PIK3CB, PIK3R1, PTGS2, TNF, EGFR, CASP9, CASP8, CCND1, MYC, CASP3, CCL5, AKT2, CXCR2, E2F1, PTK2B, CCL2, AKT1, MAPK1, RAC1, PRKACA, B2M, PDGFRA, MAP2K2, CHUK, IFNB1, CDKN2A, STAT3, PRKCA, MAPK14, RHOA, PTK2, NFKB1, VEGFA, STING1, PIK3CA, SP1, IL1B, BAX, FAS, TP53	234	226	8840	7.68928	3.73931e-25	1.24644e-25	5.40989e-26
KEGG_PATHWAY	hsa05161:Hepatitis B	38	14.6718	6.941e-25	RB1, CDKN1A, CXCL8, IFNA1, SRC, FASLG, PIK3CB, PIK3R1, TNF, CASP9, CASP8, MYC, CASP3, AKT2, E2F1, PTK2B, AKT1, MAPK1, CREBBP, TGFB1, MAP2K2, CHUK, IFNB1, STAT1, STAT3, PRKCA, MAPK14, MMP9, NFKB1, TGFBR2, MAPK10, PIK3CA, CCNE1, CDK2, BCL2, BAX, FAS, TP53	234	163	8840	8.80709	1.99901e-22	4.99752e-23	2.16906e-23
KEGG_PATHWAY	hsa05215:Prostate cancer	31	11.9691	1.84621e-24	RB1, CDKN1A, HSP90AB1, GSTP1, KLK3, PIK3CB, PIK3R1, EGFR, IGF1R, CASP9, CCND1, PLAU, AKT2, ERBB2, E2F1, AKT1, MAPK1, PDGFRB, PDGFRA, CREBBP, HSP90AA1, MAP2K2, CHUK, IGF1, MMP9, NFKB1, PIK3CA, CCNE1, CDK2, BCL2, TP53	234	98	8840	11.9501	5.3171e-22	1.06342e-22	4.61554e-23
KEGG_PATHWAY	hsa05205:Proteoglycans in cancer	41	15.8301	2.69395e-24	CDKN1A, SRC, FASLG, PIK3CB, PIK3R1, FGF2, THBS1, HIF1A, TNF, EGFR, IGF1R, CCND1, PLAU, MYC, CASP3, AKT2, ERBB2, KDR, AKT1, MAPK1, RAC1, PRKACA, TGFB1, MAP2K2, HGF, MMP2, STAT3, PRKCA, PTPN11, IGF1, MAPK14, MMP9, ESR1, RHOA, PTK2, VEGFA, COL1A1, PIK3CA, FAS, MET, TP53	234	204	8840	7.59259	7.75859e-22	1.2931e-22	5.61241e-23
KEGG_PATHWAY	hsa01522:Endocrine resistance	30	11.583	4.64102e-23	RB1, CDKN1A, SRC, PIK3CB, PIK3R1, EGFR, IGF1R, CCND1, CYP2D6, AKT2, ERBB2, E2F1, AKT1, MAPK1, PRKACA, MAP2K2, CDKN2A, MMP2, IGF1, MAPK14, MMP9, ESR1, PTK2, ESR2, MAPK10, PIK3CA, SP1, BCL2, BAX, TP53	234	99	8840	11.4478	1.33661e-20	1.90945e-21	8.28754e-22
KEGG_PATHWAY	hsa04933:AGE-RAGE signaling pathway in diabetic complications	30	11.583	8.74644e-23	CXCL8, SERPINE1, PIK3CB, PIK3R1, TNF, CCND1, CASP3, AKT2, PIM1, CCL2, AKT1, MAPK1, RAC1, TGFB1, STAT1, MMP2, PRKCD, STAT3, PRKCA, MAPK14, NFKB1, TGFBR2, VEGFA, MAPK10, COL1A1, IL1A, PIK3CA, IL1B, BCL2, BAX	234	101	8840	11.2211	2.51897e-20	3.14872e-21	1.36663e-21
KEGG_PATHWAY	hsa05212:Pancreatic cancer	26	10.0386	3.02857e-21	RB1, CDKN1A, PIK3CB, PIK3R1, EGFR, CASP9, CCND1, AKT2, ERBB2, E2F1, AKT1, MAPK1, RAC1, TGFB1, CHUK, CDKN2A, GADD45A, STAT1, STAT3, NFKB1, TGFBR2, VEGFA, MAPK10, PIK3CA, BAX, TP53	234	77	8840	12.7561	8.72227e-19	9.69142e-20	4.20634e-20
KEGG_PATHWAY	hsa04151:PI3K-Akt signaling pathway	48	18.5328	1.52373e-20	CDKN1A, PRKAA1, HSP90AB1, IFNA1, LPAR3, FASLG, PIK3CB, PIK3R1, FGF2, THBS1, EGFR, IGF1R, CASP9, CCND1, MYC, AKT2, ERBB2, KDR, AKT1, MAPK1, RAC1, EIF4E, MCL1, PDGFRB, PDGFRA, NTRK2, HSP90AA1, MAP2K2, VWF, ANGPT1, CHUK, IFNB1, HGF, PRKCA, IGF1, NGF, PTK2, NFKB1, VEGFA, IL4, COL1A1, PIK3CA, GDNF, CCNE1, CDK2, BCL2, MET, TP53	234	362	8840	5.00921	4.38835e-18	4.38835e-19	1.90466e-19
KEGG_PATHWAY	hsa05167:Kaposi sarcoma-associated herpesvirus infection	36	13.8996	6.29432e-20	RB1, CDKN1A, CXCL8, IFNA1, SRC, CXCL1, PIK3CB, PIK3R1, PTGS2, FGF2, HIF1A, CASP9, CASP8, CCND1, MYC, CASP3, AKT2, E2F1, AKT1, MAPK1, RAC1, CREBBP, MAP2K2, CHUK, IFNB1, STAT1, STAT3, EIF2AK2, MAPK14, NFKB1, VEGFA, MAPK10, PIK3CA, BAX, FAS, TP53	234	196	8840	6.93878	1.81277e-17	1.64797e-18	7.15264e-19
KEGG_PATHWAY	hsa01521:EGFR tyrosine kinase inhibitor resistance	25	9.65251	1.61209e-19	SRC, PIK3CB, PIK3R1, FGF2, EGFR, IGF1R, AKT2, ERBB2, KDR, AKT1, MAPK1, EIF4E, PDGFRB, PDGFRA, MAP2K2, HGF, STAT3, PRKCA, IGF1, VEGFA, PIK3CA, AXL, BCL2, BAX, MET	234	80	8840	11.8056	4.64281e-17	3.869e-18	1.67926e-18
KEGG_PATHWAY	hsa04010:MAPK signaling pathway	42	16.2162	8.82674e-19	CACNA1B, FASLG, FGF2, TNF, EGFR, STK3, IGF1R, MYC, CASP3, AKT2, ERBB2, RPS6KA1, KDR, AKT1, MAPK1, RAC1, PRKACA, PDGFRB, PDGFRA, NTRK2, TGFB1, MAP2K2, ANGPT1, CHUK, GADD45A, HGF, PRKCA, IGF1, NGF, MAPK14, NFKB1, TGFBR2, CDC25B, VEGFA, MAPK10, IL1A, GDNF, IL1B, FAS, MET, TP53, HSPA1A	234	300	8840	5.28889	2.5421e-16	1.95546e-17	8.48725e-18
KEGG_PATHWAY	hsa05218:Melanoma	23	8.88031	4.98552e-18	RB1, PDGFRB, PDGFRA, CDKN1A, MAP2K2, CDKN2A, GADD45A, HGF, PIK3CB, PIK3R1, IGF1, FGF2, EGFR, IGF1R, PIK3CA, CCND1, AKT2, E2F1, BAX, AKT1, MAPK1, MET, TP53	234	73	8840	11.9026	1.43583e-15	9.5722e-17	4.1546e-17
KEGG_PATHWAY	hsa05223:Non-small cell lung cancer	23	8.88031	4.98552e-18	RB1, ALK, CDKN1A, MAP2K2, CDKN2A, GADD45A, HGF, STAT3, PRKCA, PIK3CB, PIK3R1, EGFR, CASP9, PIK3CA, CCND1, AKT2, ERBB2, E2F1, BAX, AKT1, MAPK1, MET, TP53	234	73	8840	11.9026	1.43583e-15	9.5722e-17	4.1546e-17
KEGG_PATHWAY	hsa05160:Hepatitis C	31	11.9691	6.82897e-18	RB1, CDKN1A, IFNA1, FASLG, PIK3CB, PIK3R1, TNF, EGFR, CASP9, CASP8, CCND1, MYC, CASP3, AKT2, E2F1, AKT1, MAPK1, LDLR, MAP2K2, CHUK, IFNB1, STAT1, STAT3, EIF2AK2, NFKB1, PIK3CA, CDK2, BAX, FAS, PPARA, TP53	234	159	8840	7.36548	1.96674e-15	1.22922e-16	5.33514e-17
KEGG_PATHWAY	hsa05162:Measles	29	11.1969	1.51532e-17	IFNA1, FASLG, PIK3CB, PIK3R1, CASP9, CASP8, CCND1, CASP3, AKT2, AKT1, CHUK, IFNB1, STAT1, STAT3, EIF2AK2, NFKB1, MAPK10, IL1A, PIK3CA, CCNE1, IL1B, CSNK2B, CDK2, BCL2, BAX, FAS, TP53, HSPA1A, TP73	234	139	8840	7.88169	4.36411e-15	2.43978e-16	1.05893e-16
KEGG_PATHWAY	hsa05169:Epstein-Barr virus infection	34	13.1274	1.52486e-17	RB1, CDKN1A, HDAC2, IFNA1, HDAC1, PIK3CB, PIK3R1, TNF, CASP9, CASP8, CCND1, MYC, CASP3, AKT2, E2F1, AKT1, RAC1, B2M, CHUK, IFNB1, GADD45A, STAT1, STAT3, EIF2AK2, MAPK14, NFKB1, MAPK10, PIK3CA, CCNE1, CDK2, BCL2, BAX, FAS, TP53	234	203	8840	6.32731	4.39161e-15	2.43978e-16	1.05893e-16
KEGG_PATHWAY	hsa05220:Chronic myeloid leukemia	23	8.88031	1.7945e-17	RB1, CDKN1A, HDAC2, TGFB1, MAP2K2, CHUK, CDKN2A, GADD45A, HDAC1, PTPN11, PIK3CB, PIK3R1, NFKB1, TGFBR2, PIK3CA, CCND1, MYC, AKT2, E2F1, BAX, AKT1, MAPK1, TP53	234	77	8840	11.2843	5.16816e-15	2.72009e-16	1.18059e-16
KEGG_PATHWAY	hsa04066:HIF-1 signaling pathway	26	10.0386	3.39361e-17	CDKN1A, TFRC, SERPINE1, SLC2A1, PIK3CB, PIK3R1, HIF1A, EGFR, IGF1R, AKT2, ERBB2, AKT1, MAPK1, EIF4E, CREBBP, MAP2K2, ANGPT1, NOS2, STAT3, PRKCA, IGF1, NFKB1, VEGFA, TF, PIK3CA, BCL2	234	109	8840	9.01121	9.7736e-15	4.8868e-16	2.12101e-16
KEGG_PATHWAY	hsa04068:FoxO signaling pathway	28	10.8108	3.92308e-17	CDKN1A, PRKAA1, FASLG, PIK3CB, PIK3R1, EGFR, IGF1R, CCND1, AKT2, TNFSF10, AKT1, MAPK1, CDKN2B, CREBBP, TGFB1, MAP2K2, CHUK, GADD45A, PLK1, STAT3, IGF1, MAPK14, SIRT1, TGFBR2, MAPK10, PIK3CA, CAT, CDK2	234	132	8840	8.01347	1.12985e-14	5.38023e-16	2.33517e-16
KEGG_PATHWAY	hsa05219:Bladder cancer	18	6.94981	6.6729e-17	RB1, CDKN1A, MAP2K2, CXCL8, CDKN2A, MMP1, SRC, MMP2, THBS1, MMP9, EGFR, VEGFA, CCND1, MYC, ERBB2, E2F1, MAPK1, TP53	234	41	8840	16.5854	3.19744e-14	8.40305e-16	3.64716e-16
KEGG_PATHWAY	hsa05164:Influenza A	31	11.9691	6.71077e-17	CXCL8, IFNA1, FASLG, PIK3CB, PIK3R1, TNF, CASP9, CASP8, CASP3, CCL5, AKT2, CASP1, TNFSF10, CCL2, AKT1, MAPK1, NLRP3, CREBBP, MAP2K2, CHUK, IFNB1, STAT1, IL18, EIF2AK2, PRKCA, NFKB1, IL1A, PIK3CA, IL1B, BAX, FAS	234	172	8840	6.80879	3.19744e-14	8.40305e-16	3.64716e-16
KEGG_PATHWAY	hsa05222:Small cell lung cancer	24	9.26641	1.10228e-16	RB1, CDKN1A, CDKN2B, NOS2, CHUK, GADD45A, PIK3CB, PIK3R1, PTGS2, PTK2, NFKB1, CASP9, PIK3CA, CCND1, CCNE1, MYC, CASP3, AKT2, CDK2, E2F1, BCL2, BAX, AKT1, TP53	234	93	8840	9.7491	3.19744e-14	1.32274e-15	5.74104e-16
KEGG_PATHWAY	hsa05206:MicroRNAs in cancer	40	15.444	1.54289e-16	CDKN1A, HDAC2, ABCB1, HDAC1, PIK3CB, PIK3R1, PTGS2, THBS1, EGFR, CCND1, PLAU, MYC, CASP3, ERBB2, E2F1, PIM1, CYP1B1, MAPK1, MCL1, PDGFRB, PDGFRA, ABCC1, CREBBP, MAP2K2, CDKN2A, STAT3, PRKCA, CDC25C, MMP9, SIRT1, RHOA, NFKB1, CDC25B, VEGFA, PIK3CA, CCNE1, BCL2, MET, TP53, EZH2	234	312	8840	4.8433	3.19744e-14	1.77741e-15	7.71447e-16
KEGG_PATHWAY	hsa05418:Fluid shear stress and atherosclerosis	28	10.8108	2.28214e-16	PRKAA1, HSP90AB1, SRC, GSTP1, PIK3CB, PIK3R1, TNF, AKT2, KDR, CCL2, AKT1, RAC1, HSP90AA1, CHUK, MMP2, MAPK14, MMP9, RHOA, PTK2, NFKB1, VEGFA, MAPK10, IL1A, PIK3CA, IL1B, BCL2, TP53, NFE2L2	234	141	8840	7.50197	6.39488e-14	2.52791e-15	1.09718e-15
KEGG_PATHWAY	hsa05207:Chemical carcinogenesis - receptor activation	33	12.7413	7.91873e-16	RB1, HSP90AB1, SRC, CACNA1B, ADRB2, PIK3CB, PIK3R1, CYP3A4, FGF2, EGFR, CCND1, MYC, AKT2, RPS6KA1, E2F1, CYP1B1, AKT1, TNFSF11, MAPK1, PRKACA, HSP90AA1, MAP2K2, STAT3, PRKCA, ESR1, ESR2, NFKB1, VEGFA, KLF5, PIK3CA, CYP1A2, BCL2, PPARA	234	215	8840	5.79845	2.23821e-13	8.44665e-15	3.66608e-15
KEGG_PATHWAY	hsa05214:Glioma	21	8.10811	3.4133e-15	RB1, PDGFRB, PDGFRA, CDKN1A, MAP2K2, CDKN2A, GADD45A, PRKCA, PIK3CB, PIK3R1, IGF1, EGFR, IGF1R, PIK3CA, CCND1, AKT2, E2F1, BAX, AKT1, MAPK1, TP53	234	76	8840	10.4386	9.91207e-13	3.51082e-14	1.52379e-14
KEGG_PATHWAY	hsa05210:Colorectal cancer	22	8.49421	4.55387e-15	CDKN1A, TGFB1, MAP2K2, GADD45A, PIK3CB, PIK3R1, RHOA, EGFR, TGFBR2, MAPK10, CASP9, PIK3CA, CCND1, MYC, CASP3, AKT2, BCL2, BAX, AKT1, MAPK1, RAC1, TP53	234	87	8840	9.553	1.31095e-12	4.52246e-14	1.96287e-14
KEGG_PATHWAY	hsa05165:Human papillomavirus infection	39	15.0579	9.66779e-15	RB1, CDKN1A, HDAC2, IFNA1, HDAC1, FASLG, PIK3CB, PIK3R1, PTGS2, THBS1, TNF, EGFR, CASP8, CCND1, CASP3, AKT2, E2F1, AKT1, MAPK1, PRKACA, PDGFRB, CREBBP, MAP2K2, VWF, CHUK, IFNB1, STAT1, EIF2AK2, PTK2, NFKB1, VEGFA, COL1A1, PIK3CA, CCNE1, IRF1, CDK2, BAX, FAS, TP53	234	333	8840	4.42442	2.78177e-12	9.28108e-14	4.02825e-14
KEGG_PATHWAY	hsa05226:Gastric cancer	27	10.4247	1.16779e-14	RB1, CDKN1A, ABCB1, PIK3CB, PIK3R1, FGF2, EGFR, CCND1, MYC, AKT2, ERBB2, E2F1, AKT1, MAPK1, CDKN2B, TGFB1, MAP2K2, GADD45A, HGF, TGFBR2, PIK3CA, CCNE1, CDK2, BCL2, BAX, MET, TP53	234	150	8840	6.8	3.35731e-12	1.08492e-13	4.70885e-14
KEGG_PATHWAY	hsa05142:Chagas disease	23	8.88031	1.5544e-14	TGFB1, CXCL8, NOS2, CHUK, IFNB1, SERPINE1, FASLG, PIK3CB, PIK3R1, MAPK14, TNF, NFKB1, TGFBR2, MAPK10, CASP8, PIK3CA, IL1B, CCL5, AKT2, FAS, CCL2, AKT1, MAPK1	234	103	8840	8.43581	4.47642e-12	1.39896e-13	6.07187e-14
KEGG_PATHWAY	hsa04218:Cellular senescence	27	10.4247	3.61145e-14	RB1, CDKN1A, CXCL8, SERPINE1, PIK3CB, PIK3R1, CCND1, MYC, AKT2, E2F1, AKT1, MAPK1, CDKN2B, TGFB1, MAP2K2, CDKN2A, GADD45A, MAPK14, SIRT1, NFKB1, TGFBR2, IL1A, PIK3CA, CCNE1, CDK2, CDK1, TP53	234	157	8840	6.49682	1.03917e-11	3.15181e-13	1.36797e-13
KEGG_PATHWAY	hsa05203:Viral carcinogenesis	30	11.583	7.68125e-14	RB1, CDKN1A, HDAC2, HDAC10, HDAC1, SRC, HDAC11, PIK3CB, PIK3R1, HDAC8, HDAC6, CASP8, CCND1, CASP3, MAPK1, RAC1, PRKACA, CDKN2B, CREBBP, CDKN2A, STAT3, EIF2AK2, RHOA, NFKB1, PIK3CA, CCNE1, CDK2, CDK1, BAX, TP53	234	205	8840	5.52846	2.21263e-11	6.50647e-13	2.82399e-13
KEGG_PATHWAY	hsa04210:Apoptosis	25	9.65251	8.58698e-14	FASLG, PIK3CB, PIK3R1, TNF, CASP9, CASP8, CASP3, AKT2, TNFSF10, AKT1, MAPK1, CTSD, MCL1, MAP2K2, PARP1, CHUK, GADD45A, NGF, NFKB1, MAPK10, PIK3CA, BCL2, BAX, FAS, TP53	234	136	8840	6.94444	2.47162e-11	7.06586e-13	3.06678e-13
KEGG_PATHWAY	hsa05135:Yersinia infection	25	9.65251	1.20286e-13	CXCL8, SRC, PIK3CB, PIK3R1, TNF, AKT2, RPS6KA1, CASP1, PTK2B, CCL2, AKT1, MAPK1, NLRP3, RAC1, MAP2K2, CHUK, IFNB1, IL18, MAPK14, RHOA, PTK2, NFKB1, MAPK10, PIK3CA, IL1B	234	138	8840	6.8438	3.46283e-11	9.6229e-13	4.1766e-13
KEGG_PATHWAY	hsa04917:Prolactin signaling pathway	19	7.33591	1.75996e-13	MAP2K2, STAT1, SRC, STAT3, PIK3CB, PIK3R1, MAPK14, ESR1, ESR2, NFKB1, MAPK10, PIK3CA, TH, CCND1, IRF1, AKT2, AKT1, TNFSF11, MAPK1	234	71	8840	10.1095	5.06795e-11	1.36991e-12	5.9458e-13
KEGG_PATHWAY	hsa04625:C-type lectin receptor signaling pathway	22	8.49421	2.52531e-13	CHUK, STAT1, SRC, PRKCD, PTPN11, PIK3CB, PIK3R1, PTGS2, MAPK14, TNF, RHOA, NFKB1, MAPK10, CASP8, PIK3CA, IL1B, IRF1, AKT2, CASP1, AKT1, NLRP3, MAPK1	234	105	8840	7.91534	7.27418e-11	1.91392e-12	8.30695e-13
KEGG_PATHWAY	hsa04657:IL-17 signaling pathway	21	8.10811	3.44334e-13	HSP90AA1, CXCL8, HSP90AB1, CHUK, MMP1, CXCL1, PTGS2, MAPK14, TNF, MMP9, NFKB1, MAPK10, IL4, MMP13, CASP8, IL1B, CASP3, CCL2, MAPK1, S100A8, IL17A	234	95	8840	8.35088	9.91527e-11	2.54278e-12	1.10364e-12
KEGG_PATHWAY	hsa04668:TNF signaling pathway	23	8.88031	3.63695e-13	CHUK, IFNB1, CXCL1, PIK3CB, PIK3R1, PTGS2, MAPK14, TNF, MMP9, NFKB1, MAPK10, MMP14, CASP8, PIK3CA, IL1B, CASP3, IRF1, CCL5, AKT2, FAS, CCL2, AKT1, MAPK1	234	119	8840	7.30159	1.04748e-10	2.6186e-12	1.13655e-12
KEGG_PATHWAY	hsa04722:Neurotrophin signaling pathway	23	8.88031	4.35093e-13	NTRK2, MAP2K2, NTRK3, PRKCD, FASLG, PTPN11, PIK3CB, PIK3R1, NGF, MAPK14, RHOA, NFKB1, MAPK10, PIK3CA, AKT2, RPS6KA1, BCL2, BAX, AKT1, MAPK1, RAC1, TP53, TP73	234	120	8840	7.24074	1.25308e-10	3.05626e-12	1.3265e-12
KEGG_PATHWAY	hsa01524:Platinum drug resistance	19	7.33591	4.92979e-13	TOP2A, CDKN1A, CDKN2A, GSTP1, FASLG, PIK3CB, PIK3R1, CASP9, CASP8, PIK3CA, CASP3, AKT2, ERBB2, BCL2, FAS, BAX, AKT1, MAPK1, TP53	234	75	8840	9.57037	1.41966e-10	3.38043e-12	1.4672e-12
KEGG_PATHWAY	hsa05170:Human immunodeficiency virus 1 infection	29	11.1969	1.36583e-12	IFNA1, FASLG, PIK3CB, PIK3R1, TNF, CASP9, CASP8, CASP3, AKT2, PTK2B, AKT1, MAPK1, RAC1, B2M, MAP2K2, CHUK, IFNB1, PRKCA, MAPK14, CDC25C, PTK2, NFKB1, MAPK10, STING1, PIK3CA, BCL2, CDK1, BAX, FAS	234	213	8840	5.14345	3.93349e-10	9.14787e-12	3.97043e-12
KEGG_PATHWAY	hsa04926:Relaxin signaling pathway	23	8.88031	2.37145e-12	TGFB1, MAP2K2, NOS2, MMP1, SRC, MMP2, PRKCA, PIK3CB, PIK3R1, MAPK14, MMP9, EGFR, NFKB1, TGFBR2, VEGFA, MAPK10, COL1A1, MMP13, PIK3CA, AKT2, AKT1, MAPK1, PRKACA	234	130	8840	6.68376	6.82974e-10	1.55222e-11	6.73709e-12
KEGG_PATHWAY	hsa04510:Focal adhesion	28	10.8108	2.66791e-12	SRC, PIK3CB, PIK3R1, THBS1, EGFR, IGF1R, CCND1, AKT2, ERBB2, KDR, AKT1, MAPK1, FYN, RAC1, PDGFRB, PDGFRA, VWF, HGF, PRKCA, IGF1, RHOA, PTK2, VEGFA, MAPK10, COL1A1, PIK3CA, BCL2, MET	234	203	8840	5.21073	7.68345e-10	1.70746e-11	7.41086e-12
KEGG_PATHWAY	hsa04014:Ras signaling pathway	30	11.583	3.67132e-12	FASLG, PIK3CB, PIK3R1, FGF2, EGFR, IGF1R, AKT2, KDR, AKT1, MAPK1, RAC1, PRKACA, PDGFRB, PDGFRA, NTRK2, MAP2K2, ANGPT1, CHUK, HGF, PLA2G2A, PRKCA, PTPN11, IGF1, NGF, RHOA, NFKB1, VEGFA, MAPK10, PIK3CA, MET	234	238	8840	4.7619	1.05733e-09	2.29856e-11	9.9764e-12
KEGG_PATHWAY	hsa05224:Breast cancer	24	9.26641	4.65022e-12	RB1, CDKN1A, MAP2K2, GADD45A, PIK3CB, PIK3R1, IGF1, FGF2, ESR1, EGFR, ESR2, IGF1R, PIK3CA, CCND1, SP1, MYC, AKT2, ERBB2, E2F1, BAX, AKT1, TNFSF11, MAPK1, TP53	234	148	8840	6.12613	1.33925e-09	2.8495e-11	1.23676e-11
KEGG_PATHWAY	hsa04919:Thyroid hormone signaling pathway	22	8.49421	5.45255e-12	CREBBP, HDAC2, MAP2K2, THRA, STAT1, HDAC1, SRC, SLC2A1, PRKCA, PIK3CB, PIK3R1, HIF1A, ESR1, CASP9, PIK3CA, CCND1, MYC, AKT2, AKT1, MAPK1, PRKACA, TP53	234	122	8840	6.81239	1.57033e-09	3.27153e-11	1.41993e-11
KEGG_PATHWAY	hsa04115:p53 signaling pathway	18	6.94981	6.09477e-12	CDKN1A, CDKN2A, GADD45A, SERPINE1, IGF1, THBS1, CASP9, CASP8, CCND1, CCNE1, CASP3, CDK2, BCL2, CDK1, FAS, BAX, TP53, TP73	234	75	8840	9.06667	1.7553e-09	3.58223e-11	1.55479e-11
KEGG_PATHWAY	hsa04015:Rap1 signaling pathway	28	10.8108	7.57566e-12	SRC, FPR1, LPAR3, PIK3CB, PIK3R1, FGF2, THBS1, EGFR, IGF1R, AKT2, KDR, AKT1, MAPK1, RAC1, DRD2, PDGFRB, PDGFRA, MAP2K2, ANGPT1, HGF, PRKCA, IGF1, NGF, MAPK14, RHOA, VEGFA, PIK3CA, MET	234	212	8840	4.98952	2.18181e-09	4.36358e-11	1.89392e-11
KEGG_PATHWAY	hsa04915:Estrogen signaling pathway	23	8.88031	9.53929e-12	HSP90AA1, MAP2K2, HSP90AB1, SRC, MMP2, PRKCD, PIK3CB, PIK3R1, OPRM1, ESR1, MMP9, EGFR, ESR2, KRT18, PIK3CA, SP1, AKT2, BCL2, AKT1, MAPK1, PRKACA, CTSD, HSPA1A	234	139	8840	6.251	2.74731e-09	5.38689e-11	2.33806e-11
KEGG_PATHWAY	hsa05225:Hepatocellular carcinoma	25	9.65251	1.29895e-11	RB1, CDKN1A, GSTP1, PIK3CB, PIK3R1, EGFR, IGF1R, CCND1, MYC, AKT2, E2F1, AKT1, MAPK1, TGFB1, MAP2K2, CDKN2A, GADD45A, HGF, PRKCA, TGFBR2, PIK3CA, BAX, MET, TP53, NFE2L2	234	170	8840	5.55556	3.74098e-09	7.19421e-11	3.12248e-11
KEGG_PATHWAY	hsa05213:Endometrial cancer	16	6.17761	1.87026e-11	CDKN1A, MAP2K2, GADD45A, PIK3CB, PIK3R1, EGFR, CASP9, PIK3CA, CCND1, MYC, AKT2, ERBB2, BAX, AKT1, MAPK1, TP53	234	59	8840	10.2448	5.38635e-09	1.01629e-10	4.41098e-11
KEGG_PATHWAY	hsa04621:NOD-like receptor signaling pathway	26	10.0386	2.05577e-11	CXCL8, HSP90AB1, IFNA1, CXCL1, TNF, CASP8, CCL5, CASP1, CCL2, MAPK1, NLRP3, HSP90AA1, CHUK, IFNB1, STAT1, PRKCD, IL18, MAPK14, RHOA, NFKB1, MAPK10, P2RX7, STING1, IL1B, BCL2, CARD16	234	189	8840	5.19694	5.92061e-09	1.09641e-10	4.75872e-11
KEGG_PATHWAY	hsa05211:Renal cell carcinoma	17	6.56371	2.27266e-11	CDKN1A, CREBBP, TGFB1, MAP2K2, HGF, SLC2A1, PTPN11, PIK3CB, PIK3R1, HIF1A, VEGFA, PIK3CA, AKT2, AKT1, MAPK1, RAC1, MET	234	70	8840	9.1746	6.54526e-09	1.19005e-10	5.16514e-11
KEGG_PATHWAY	hsa04370:VEGF signaling pathway	16	6.17761	2.4359e-11	MAP2K2, SRC, PRKCA, PIK3CB, PIK3R1, PTGS2, MAPK14, PTK2, VEGFA, CASP9, PIK3CA, AKT2, KDR, AKT1, MAPK1, RAC1	234	60	8840	10.0741	7.01541e-09	1.25275e-10	5.43728e-11
KEGG_PATHWAY	hsa05166:Human T-cell leukemia virus 1 infection	28	10.8108	2.51607e-11	RB1, CDKN1A, SLC2A1, PIK3CB, PIK3R1, TNF, CCND1, MYC, AKT2, E2F1, AKT1, MAPK1, PRKACA, B2M, CDKN2B, CREBBP, TGFB1, MAP2K2, CHUK, CDKN2A, NFKB1, TGFBR2, MAPK10, PIK3CA, CCNE1, CDK2, BAX, TP53	234	223	8840	4.7434	7.2463e-09	1.27128e-10	5.51771e-11
KEGG_PATHWAY	hsa05230:Central carbon metabolism in cancer	17	6.56371	2.86582e-11	PDGFRB, PDGFRA, MAP2K2, NTRK3, SLC2A1, PIK3CB, PIK3R1, HIF1A, EGFR, PIK3CA, MYC, AKT2, ERBB2, AKT1, MAPK1, MET, TP53	234	71	8840	9.04538	8.25356e-09	1.42303e-10	6.17633e-11
KEGG_PATHWAY	hsa04213:Longevity regulating pathway - multiple species	16	6.17761	4.06601e-11	PRKAA1, HDAC2, HDAC1, PIK3CB, PIK3R1, IGF1, SIRT1, SOD1, IGF1R, PIK3CA, AKT2, CAT, AKT1, PRKACA, FOXA2, HSPA1A	234	62	8840	9.7491	1.17101e-08	1.98476e-10	8.61442e-11
KEGG_PATHWAY	hsa04620:Toll-like receptor signaling pathway	20	7.72201	4.64887e-11	MAP2K2, CXCL8, IFNA1, CHUK, IFNB1, STAT1, PIK3CB, PIK3R1, MAPK14, TNF, NFKB1, MAPK10, CASP8, PIK3CA, IL1B, CCL5, AKT2, AKT1, MAPK1, RAC1	234	109	8840	6.9317	1.33887e-08	2.23146e-10	9.68515e-11
KEGG_PATHWAY	hsa04914:Progesterone-mediated oocyte maturation	20	7.72201	6.46999e-11	HSP90AA1, HSP90AB1, PLK1, PDE3B, PIK3CB, PIK3R1, IGF1, CDC25C, MAPK14, CDC25B, IGF1R, MAPK10, PIK3CA, AKT2, RPS6KA1, CDK2, CDK1, AKT1, MAPK1, PRKACA	234	111	8840	6.80681	1.86336e-08	3.05468e-10	1.32582e-10
KEGG_PATHWAY	hsa04936:Alcoholic liver disease	22	8.49421	1.42274e-10	PRKAA1, CXCL8, IFNA1, CHUK, IFNB1, FASLG, CXCL1, MAPK14, SIRT1, TNF, NFKB1, ACACA, MAPK10, CASP8, CCND1, IL1B, CASP3, AKT2, FAS, AKT1, PPARA, IL17A	234	144	8840	5.7716	4.09749e-08	6.60885e-10	2.86843e-10
KEGG_PATHWAY	hsa05208:Chemical carcinogenesis - reactive oxygen species	27	10.4247	1.90729e-10	SRC, LPO, PIK3CB, PIK3R1, HIF1A, EGFR, AKT2, CYP1B1, AKT1, MAPK1, RAC1, MAP2K2, CHUK, HGF, PRKCD, PTPN11, MAPK14, PTK2, NFKB1, SOD1, VEGFA, MAPK10, PIK3CA, CYP1A2, CAT, MET, NFE2L2	234	226	8840	4.51327	5.49299e-08	8.71903e-10	3.7843e-10
KEGG_PATHWAY	hsa05152:Tuberculosis	24	9.26641	2.78396e-10	CREBBP, TGFB1, NOS2, IFNA1, IFNB1, STAT1, SRC, IL18, MAPK14, TNF, RHOA, NFKB1, MAPK10, CASP9, IL1A, CASP8, IL1B, CASP3, AKT2, BCL2, BAX, AKT1, MAPK1, CTSD	234	180	8840	5.03704	8.01781e-08	1.25278e-09	5.43743e-10
KEGG_PATHWAY	hsa05131:Shigellosis	28	10.8108	3.23092e-10	CXCL8, SRC, PIK3CB, PIK3R1, TNF, EGFR, CCL5, AKT2, CASP1, AKT1, MAPK1, NLRP3, RAC1, CHUK, IFNB1, PRKCD, IL18, MAPK14, RHOA, PTK2, NFKB1, MAPK10, STING1, PIK3CA, IL1B, BCL2, BAX, TP53	234	249	8840	4.2481	9.30505e-08	1.43155e-09	6.21331e-10
KEGG_PATHWAY	hsa04071:Sphingolipid signaling pathway	20	7.72201	3.51852e-10	ABCC1, MAP2K2, PRKCA, PIK3CB, PIK3R1, MAPK14, TNF, RHOA, NFKB1, MAPK10, PIK3CA, AKT2, BCL2, BAX, AKT1, MAPK1, FYN, RAC1, CTSD, TP53	234	122	8840	6.19308	1.01333e-07	1.53535e-09	6.66386e-10
KEGG_PATHWAY	hsa04630:JAK-STAT signaling pathway	23	8.88031	4.30409e-10	PDGFRB, PDGFRA, CDKN1A, CREBBP, CNTF, IFNA1, IFNB1, STAT1, STAT3, PTPN11, PIK3CB, PIK3R1, EGFR, GFAP, IL4, PIK3CA, CCND1, MYC, AKT2, PIM1, BCL2, AKT1, MCL1	234	168	8840	5.17196	1.23958e-07	1.85012e-09	8.03002e-10
KEGG_PATHWAY	hsa05145:Toxoplasmosis	19	7.33591	5.2817e-10	TGFB1, NOS2, CHUK, STAT1, STAT3, MAPK14, TNF, NFKB1, MAPK10, CASP9, CASP8, CD40LG, CASP3, AKT2, BCL2, AKT1, MAPK1, LDLR, HSPA1A	234	111	8840	6.46647	1.52113e-07	2.23695e-09	9.70901e-10
KEGG_PATHWAY	hsa04380:Osteoclast differentiation	21	8.10811	7.52188e-10	TGFB1, CHUK, IFNB1, STAT1, PIK3CB, PIK3R1, MAPK14, TNF, NFKB1, TGFBR2, MAPK10, IL1A, PIK3CA, IL1B, AKT2, AKT1, ACP5, TNFSF11, MAPK1, FYN, RAC1	234	142	8840	5.58685	2.1663e-07	3.13957e-09	1.36266e-09
KEGG_PATHWAY	hsa04110:Cell cycle	22	8.49421	8.29839e-10	CDKN1C, RB1, CDKN1A, CDKN2B, CREBBP, HDAC2, TGFB1, CDKN2A, GADD45A, HDAC1, PLK1, CDC25C, HDAC8, AURKB, CDC25B, CCND1, CCNE1, MYC, CDK2, E2F1, CDK1, TP53	234	158	8840	5.2602	2.38994e-07	3.4142e-09	1.48186e-09
KEGG_PATHWAY	hsa05235:PD-L1 expression and PD-1 checkpoint pathway in cancer	17	6.56371	1.23086e-09	ALK, MAP2K2, CHUK, STAT1, STAT3, PTPN11, PIK3CB, PIK3R1, MAPK14, HIF1A, EGFR, NFKB1, PIK3CA, AKT2, CSNK2B, AKT1, MAPK1	234	90	8840	7.1358	3.54486e-07	4.99277e-09	2.167e-09
KEGG_PATHWAY	hsa05171:Coronavirus disease - COVID-19	26	10.0386	2.97501e-09	CXCL8, IFNA1, F13A1, PIK3CB, PIK3R1, TNF, EGFR, CASP1, CCL2, MAPK1, NLRP3, VWF, CHUK, IFNB1, MMP1, STAT1, STAT3, EIF2AK2, PRKCA, RPSA, MAPK14, NFKB1, MAPK10, STING1, PIK3CA, IL1B	234	238	8840	4.12698	8.56801e-07	1.19e-08	5.16494e-09
KEGG_PATHWAY	hsa05120:Epithelial cell signaling in Helicobacter pylori infection	15	5.79151	3.35511e-09	CXCL8, CHUK, SRC, ADAM10, CXCL1, PTPN11, MAPK14, EGFR, NFKB1, MAPK10, CASP3, CCL5, CXCR2, RAC1, MET	234	71	8840	7.98122	9.6627e-07	1.32366e-08	5.74504e-09
KEGG_PATHWAY	hsa04932:Non-alcoholic fatty liver disease	21	8.10811	4.53892e-09	PRKAA1, TGFB1, CXCL8, FASLG, PIK3CB, PIK3R1, MAPK14, TNF, NFKB1, MAPK10, IL1A, CASP8, PIK3CA, IL1B, CASP3, AKT2, FAS, BAX, AKT1, RAC1, PPARA	234	157	8840	5.05308	1.30721e-06	1.7665e-08	7.66709e-09
KEGG_PATHWAY	hsa04613:Neutrophil extracellular trap formation	23	8.88031	5.59101e-09	HDAC2, MAP2K2, VWF, HDAC10, HDAC1, SRC, HDAC11, FPR1, PRKCA, PIK3CB, PIK3R1, FPR2, MAPK14, HDAC8, NFKB1, HDAC6, PIK3CA, AKT2, CASP1, AKT1, MAPK1, PADI4, RAC1	234	192	8840	4.52546	1.61021e-06	2.14695e-08	9.31836e-09
KEGG_PATHWAY	hsa05132:Salmonella infection	26	10.0386	8.94138e-09	CXCL8, HSP90AB1, PIK3CB, TNF, CASP8, MYC, CASP3, AKT2, CASP1, TNFSF10, AKT1, MAPK1, NLRP3, RAC1, HSP90AA1, MAP2K2, CHUK, IL18, MAPK14, RHOA, NFKB1, MAPK10, PIK3CA, IL1B, BCL2, BAX	234	251	8840	3.91324	2.57512e-06	3.38831e-08	1.47062e-08
KEGG_PATHWAY	hsa05130:Pathogenic Escherichia coli infection	23	8.88031	1.57997e-08	CXCL8, CHUK, SRC, IL18, FASLG, PTPN11, MAPK14, TNF, RHOA, NFKB1, MAPK10, CASP9, CASP8, IL1B, CASP3, CASP1, TNFSF10, FAS, BAX, NLRP3, MAPK1, FYN, RAC1	234	203	8840	4.28024	4.5503e-06	5.90949e-08	2.56488e-08
KEGG_PATHWAY	hsa04664:Fc epsilon RI signaling pathway	14	5.40541	2.21604e-08	MAP2K2, PRKCA, PIK3CB, PIK3R1, MAPK14, TNF, MAPK10, IL4, PIK3CA, AKT2, AKT1, MAPK1, FYN, RAC1	234	69	8840	7.66506	6.38218e-06	8.18231e-08	3.55135e-08
KEGG_PATHWAY	hsa04062:Chemokine signaling pathway	22	8.49421	3.17744e-08	CXCL8, CHUK, STAT1, SRC, PRKCD, STAT3, CXCL1, PIK3CB, PIK3R1, RHOA, PTK2, NFKB1, PIK3CA, CCL5, AKT2, CXCR2, PTK2B, CCL2, AKT1, MAPK1, RAC1, PRKACA	234	193	8840	4.30628	9.15098e-06	1.15836e-07	5.02759e-08
KEGG_PATHWAY	hsa04217:Necroptosis	20	7.72201	3.24585e-08	HSP90AA1, HSP90AB1, PARP1, IFNA1, IFNB1, STAT1, STAT3, EIF2AK2, FASLG, TNF, MAPK10, IL1A, CASP8, IL1B, CASP1, TNFSF10, BCL2, FAS, BAX, NLRP3	234	159	8840	4.75192	9.348e-06	1.16851e-07	5.07164e-08
KEGG_PATHWAY	hsa04012:ErbB signaling pathway	15	5.79151	4.45201e-08	CDKN1A, MAP2K2, SRC, PRKCA, PIK3CB, PIK3R1, EGFR, PTK2, MAPK10, PIK3CA, MYC, AKT2, ERBB2, AKT1, MAPK1	234	86	8840	6.58915	1.28217e-05	1.58294e-07	6.87039e-08
KEGG_PATHWAY	hsa04211:Longevity regulating pathway	15	5.79151	8.07411e-08	PRKAA1, PIK3CB, PIK3R1, IGF1, SIRT1, NFKB1, IGF1R, PIK3CA, AKT2, CAT, BAX, AKT1, PRKACA, TP53, EIF4E	234	90	8840	6.2963	2.32532e-05	2.83579e-07	1.23081e-07
KEGG_PATHWAY	hsa05415:Diabetic cardiomyopathy	22	8.49421	9.11759e-08	TGFB1, PARP1, MMP2, PRKCD, SLC2A1, PRKCA, PIK3CB, PIK3R1, MAPK14, MMP9, NFKB1, TGFBR2, MAPK10, COL1A1, PIK3CA, SP1, AKT2, AKT1, CD36, RAC1, PPARA, CTSD	234	205	8840	4.0542	2.62583e-05	3.1637e-07	1.37313e-07
KEGG_PATHWAY	hsa05133:Pertussis	14	5.40541	1.02436e-07	CXCL8, NOS2, MAPK14, TNF, RHOA, NFKB1, MAPK10, IL1A, IL1B, CASP3, IRF1, CASP1, NLRP3, MAPK1	234	78	8840	6.78063	2.95013e-05	3.51211e-07	1.52435e-07
KEGG_PATHWAY	hsa04660:T cell receptor signaling pathway	17	6.56371	1.11488e-07	MAP2K2, CHUK, PTPN11, PIK3CB, PIK3R1, MAPK14, TNF, RHOA, NFKB1, MAPK10, IL4, CD40LG, PIK3CA, AKT2, AKT1, MAPK1, FYN	234	122	8840	5.26412	3.2108e-05	3.77747e-07	1.63953e-07
KEGG_PATHWAY	hsa04350:TGF-beta signaling pathway	16	6.17761	1.30193e-07	CDKN2B, CREBBP, HDAC2, TGFB1, TFRC, HDAC1, HFE, THBS1, TNF, RHOA, TGFBR2, BMP2, TF, SP1, MYC, MAPK1	234	108	8840	5.59671	3.74949e-05	4.35995e-07	1.89234e-07
KEGG_PATHWAY	hsa05323:Rheumatoid arthritis	15	5.79151	1.41765e-07	TGFB1, CXCL8, ANGPT1, MMP1, IL18, CXCL1, TNF, VEGFA, IL1A, IL1B, CCL5, CCL2, ACP5, TNFSF11, IL17A	234	94	8840	6.02837	4.08276e-05	4.69292e-07	2.03686e-07
KEGG_PATHWAY	hsa04931:Insulin resistance	16	6.17761	1.47472e-07	PRKAA1, PRKCD, STAT3, SLC2A1, PTPN11, PIK3CB, PIK3R1, TNF, NFKB1, MAPK10, PIK3CA, AKT2, RPS6KA1, AKT1, CD36, PPARA	234	109	8840	5.54536	4.24711e-05	4.82637e-07	2.09478e-07
KEGG_PATHWAY	hsa05221:Acute myeloid leukemia	13	5.01931	1.67245e-07	MAP2K2, CHUK, STAT3, PIK3CB, PIK3R1, NFKB1, PIK3CA, CCND1, MYC, AKT2, PIM1, AKT1, MAPK1	234	68	8840	7.22222	4.81654e-05	5.41197e-07	2.34895e-07
KEGG_PATHWAY	hsa05134:Legionellosis	12	4.6332	1.76373e-07	CASP9, EEF1A1, CXCL8, CASP8, IL1B, CASP3, CASP1, IL18, CXCL1, TNF, NFKB1, HSPA1A	234	56	8840	8.09524	5.0794e-05	5.64392e-07	2.44962e-07
KEGG_PATHWAY	hsa04650:Natural killer cell mediated cytotoxicity	17	6.56371	2.72755e-07	MAP2K2, IFNA1, IFNB1, FASLG, PRKCA, PTPN11, PIK3CB, PIK3R1, TNF, PIK3CA, CASP3, TNFSF10, FAS, PTK2B, MAPK1, FYN, RAC1	234	130	8840	4.94017	7.85503e-05	8.60808e-07	3.73615e-07
KEGG_PATHWAY	hsa05231:Choline metabolism in cancer	15	5.79151	2.7498e-07	PDGFRB, PDGFRA, MAP2K2, PRKCA, PIK3CB, PIK3R1, HIF1A, EGFR, MAPK10, PIK3CA, SP1, AKT2, AKT1, MAPK1, RAC1	234	99	8840	5.72391	7.91913e-05	8.60808e-07	3.73615e-07
KEGG_PATHWAY	hsa04072:Phospholipase D signaling pathway	18	6.94981	3.46973e-07	PDGFRB, PDGFRA, MAP2K2, CXCL8, PRKCA, LPAR3, PTPN11, PIK3CB, PIK3R1, RHOA, EGFR, PIK3CA, AKT2, CXCR2, PTK2B, AKT1, MAPK1, FYN	234	149	8840	4.56376	9.99232e-05	1.0745e-06	4.66361e-07
KEGG_PATHWAY	hsa05146:Amoebiasis	15	5.79151	4.53439e-07	TGFB1, CXCL8, NOS2, CXCL1, PRKCA, PIK3CB, PIK3R1, TNF, PTK2, NFKB1, COL1A1, PIK3CA, IL1B, CASP3, PRKACA	234	103	8840	5.50162	0.000130582	1.38926e-06	6.02978e-07
KEGG_PATHWAY	hsa05144:Malaria	11	4.2471	5.43498e-07	TGFB1, CXCL8, CD40LG, IL1B, HGF, IL18, CCL2, CD36, THBS1, TNF, MET	234	50	8840	8.31111	0.000156515	1.64766e-06	7.15129e-07
KEGG_PATHWAY	hsa04935:Growth hormone synthesis, secretion and action	16	6.17761	6.59411e-07	CREBBP, MAP2K2, STAT1, STAT3, PRKCA, PIK3CB, PIK3R1, IGF1, MAPK14, PTK2, MAPK10, PIK3CA, AKT2, AKT1, MAPK1, PRKACA	234	122	8840	4.95446	0.000189892	1.97823e-06	8.58608e-07
KEGG_PATHWAY	hsa04148:Efferocytosis	18	6.94981	6.7163e-07	TGFB1, MAP2K2, ODC1, SLC2A1, ADAM10, PTPN11, PTGS2, MAPK14, THBS1, HIF1A, SIRT1, PTK2, AXL, CASP3, CASP1, MAPK1, CD36, RAC1	234	156	8840	4.35897	0.000193411	1.99412e-06	8.65503e-07
KEGG_PATHWAY	hsa04659:Th17 cell differentiation	15	5.79151	8.19156e-07	HSP90AA1, TGFB1, HSP90AB1, CHUK, STAT1, STAT3, MAPK14, HIF1A, NFKB1, TGFBR2, MAPK10, IL4, IL1B, MAPK1, IL17A	234	108	8840	5.24691	0.000235889	2.40732e-06	1.04484e-06
KEGG_PATHWAY	hsa05020:Prion disease	24	9.26641	1.05431e-06	PRNP, PRKCD, CACNA1B, PIK3CB, PIK3R1, MAPK14, TNF, SOD1, MAPK10, CASP9, IL1A, PIK3CA, PSMB2, IL1B, CASP3, CCL5, CSNK2B, PSMB1, BAX, MAPK1, FYN, RAC1, PRKACA, HSPA1A	234	278	8840	3.26139	0.000303595	3.06708e-06	1.3312e-06
KEGG_PATHWAY	hsa04623:Cytosolic DNA-sensing pathway	13	5.01931	1.56821e-06	IFNA1, CHUK, IFNB1, IL18, NFKB1, CASP8, STING1, IL1B, CASP3, CCL5, CASP1, NLRP3, POLR2L	234	83	8840	5.917	0.000451542	4.51644e-06	1.96026e-06
KEGG_PATHWAY	hsa04750:Inflammatory mediator regulation of TRP channels	14	5.40541	1.7597e-06	SRC, PRKCD, PRKCA, ALOX12, PIK3CB, PIK3R1, IGF1, NGF, MAPK14, MAPK10, PIK3CA, IL1B, F2RL1, PRKACA	234	99	8840	5.34231	0.000506666	5.01776e-06	2.17785e-06
KEGG_PATHWAY	hsa04920:Adipocytokine signaling pathway	12	4.6332	1.85157e-06	MAPK10, PRKAA1, CHUK, AKT2, STAT3, SLC2A1, AKT1, PTPN11, CD36, PPARA, TNF, NFKB1	234	70	8840	6.47619	0.000533109	5.22795e-06	2.26908e-06
KEGG_PATHWAY	hsa05202:Transcriptional misregulation in cancer	19	7.33591	3.08755e-06	CDKN1A, HDAC2, CXCL8, GADD45A, HDAC1, IGF1, MMP9, PTK2, NFKB1, TGFBR2, IGF1R, MYCN, WT1, SP1, PLAU, MYC, BAX, MET, TP53	234	193	8840	3.71906	0.000888822	8.63316e-06	3.74703e-06
KEGG_PATHWAY	hsa04020:Calcium signaling pathway	22	8.49421	3.21158e-06	PDGFRB, PDGFRA, CHRM3, NTRK2, NOS2, HGF, NTRK3, CACNA1B, PRKCA, ADRB2, NGF, FGF2, EGFR, VEGFA, P2RX7, GDNF, ERBB2, KDR, PTK2B, DRD1, PRKACA, MET	234	254	8840	3.27209	0.000924508	8.8936e-06	3.86007e-06
KEGG_PATHWAY	hsa04064:NF-kappa B signaling pathway	14	5.40541	3.45249e-06	CXCL8, PARP1, CHUK, GADD45A, CXCL1, PTGS2, TNF, NFKB1, CD40LG, PLAU, IL1B, CSNK2B, BCL2, TNFSF11	234	105	8840	5.03704	0.000993824	9.46968e-06	4.11011e-06
KEGG_PATHWAY	hsa05140:Leishmaniasis	12	4.6332	4.86032e-06	EEF1A1, IL4, IL1A, TGFB1, NOS2, STAT1, IL1B, MAPK1, MAPK14, PTGS2, TNF, NFKB1	234	77	8840	5.88745	0.0013988	1.32054e-05	5.73151e-06
KEGG_PATHWAY	hsa05022:Pathways of neurodegeneration - multiple diseases	31	11.9691	9.51408e-06	CHRM3, DNAH8, CACNA1B, FASLG, PTGS2, TNF, SLC6A3, CASP9, CASP8, PSMB2, CASP3, PSMB1, NEFL, MAPK1, RAC1, PRNP, MAP2K2, NOS2, PRKCA, MAPK14, NFKB1, SOD1, MAPK10, IL1A, CDK5, IL1B, CAT, CSNK2B, BCL2, BAX, FAS	234	483	8840	2.42466	0.00273632	2.5608e-05	1.11146e-05
KEGG_PATHWAY	hsa04060:Cytokine-cytokine receptor interaction	23	8.88031	1.1671e-05	CNTF, TGFB1, CXCL8, IFNA1, IFNB1, IL18, FASLG, CXCL1, NGF, TNF, TGFBR2, IL4, IL1A, BMP2, CD40LG, IL1B, CCL5, CXCR2, TNFSF10, FAS, CCL2, TNFSF11, IL17A	234	298	8840	2.91573	0.00335564	3.11228e-05	1.35081e-05
KEGG_PATHWAY	hsa04150:mTOR signaling pathway	16	6.17761	1.69516e-05	PRKAA1, MAP2K2, CHUK, PRKCA, PIK3CB, PIK3R1, IGF1, TNF, RHOA, IGF1R, PIK3CA, AKT2, RPS6KA1, AKT1, MAPK1, EIF4E	234	158	8840	3.8256	0.0048702	4.47896e-05	1.94399e-05
KEGG_PATHWAY	hsa04923:Regulation of lipolysis in adipocytes	10	3.861	2.09673e-05	PIK3CA, AKT2, PDE3B, AKT1, ADRB2, PIK3CB, PIK3R1, PRKACA, PTGS2, PTGS1	234	59	8840	6.40301	0.00602045	5.48962e-05	2.38265e-05
KEGG_PATHWAY	hsa04611:Platelet activation	14	5.40541	2.37489e-05	VWF, SRC, PIK3CB, PIK3R1, MAPK14, RHOA, PTGS1, COL1A1, PIK3CA, AKT2, AKT1, MAPK1, FYN, PRKACA	234	125	8840	4.23111	0.00681643	6.16188e-05	2.67443e-05
KEGG_PATHWAY	hsa04912:GnRH signaling pathway	12	4.6332	3.06071e-05	MAPK10, MMP14, MAP2K2, SRC, MMP2, PRKCD, PTK2B, MAPK1, PRKCA, MAPK14, PRKACA, EGFR	234	93	8840	4.87455	0.00877623	7.80074e-05	3.38574e-05
KEGG_PATHWAY	hsa04520:Adherens junction	12	4.6332	3.06071e-05	CREBBP, SRC, ERBB2, CSNK2B, MAPK1, FYN, RAC1, MET, RHOA, EGFR, TGFBR2, IGF1R	234	93	8840	4.87455	0.00877623	7.80074e-05	3.38574e-05
KEGG_PATHWAY	hsa05010:Alzheimer disease	26	10.0386	3.4293e-05	CHRM3, PIK3CB, PIK3R1, PTGS2, TNF, CASP9, CASP8, PSMB2, CASP3, AKT2, PSMB1, AKT1, MAPK1, MAP2K2, NOS2, CHUK, ADAM10, EIF2AK2, NFKB1, MAPK10, IL1A, PIK3CA, CDK5, IL1B, CSNK2B, FAS	234	391	8840	2.51208	0.00982793	8.66348e-05	3.76019e-05
KEGG_PATHWAY	hsa05216:Thyroid cancer	8	3.0888	4.23348e-05	CDKN1A, MAP2K2, CCND1, GADD45A, MYC, BAX, MAPK1, TP53	234	37	8840	8.16817	0.0121187	0.000106021	4.60161e-05
KEGG_PATHWAY	hsa05321:Inflammatory bowel disease	10	3.861	4.64931e-05	IL4, IL1A, TGFB1, STAT1, IL1B, STAT3, IL18, TNF, NFKB1, IL17A	234	65	8840	5.81197	0.0133011	0.000115431	5.01003e-05
KEGG_PATHWAY	hsa04726:Serotonergic synapse	13	5.01931	4.74347e-05	MAOA, CACNA1B, PRKCA, ALOX12, PTGS2, CYP2C19, SLC6A4, PTGS1, CYP2C9, CYP2D6, CASP3, MAPK1, PRKACA	234	115	8840	4.27053	0.0135686	0.000116762	5.06781e-05
KEGG_PATHWAY	hsa04024:cAMP signaling pathway	18	6.94981	9.45964e-05	CREBBP, MAP2K2, PDE3B, PIK3CB, PIK3R1, ADRB2, RHOA, NFKB1, MAPK10, PIK3CA, AKT2, AKT1, MAPK1, DRD1, RAC1, DRD2, PPARA, PRKACA	234	226	8840	3.00885	0.0268773	0.000230879	0.000100208
KEGG_PATHWAY	hsa04622:RIG-I-like receptor signaling pathway	10	3.861	0.000105478	MAPK10, CXCL8, CASP8, STING1, CHUK, IFNA1, IFNB1, MAPK14, TNF, NFKB1	234	72	8840	5.24691	0.0299225	0.000255275	0.000110796
KEGG_PATHWAY	hsa01523:Antifolate resistance	7	2.7027	0.000109776	DHFR, ABCC1, CHUK, IL1B, ALOX12, TNF, NFKB1	234	30	8840	8.81481	0.0311226	0.000263462	0.00011435
KEGG_PATHWAY	hsa04662:B cell receptor signaling pathway	11	4.2471	0.000132096	CD79A, MAP2K2, PIK3CA, CHUK, AKT2, MAPK1, AKT1, RAC1, PIK3CB, PIK3R1, NFKB1	234	91	8840	4.56654	0.0373315	0.00031441	0.000136463
KEGG_PATHWAY	hsa04140:Autophagy - animal	15	5.79151	0.000144146	PRKAA1, MAP2K2, PRKCD, PIK3CB, PIK3R1, HIF1A, IGF1R, MAPK10, PIK3CA, AKT2, BCL2, AKT1, MAPK1, PRKACA, CTSD	234	169	8840	3.35306	0.0406671	0.000339131	0.000147192
KEGG_PATHWAY	hsa04540:Gap junction	11	4.2471	0.000144837	PDGFRB, PDGFRA, MAP2K2, SRC, CDK1, MAPK1, PRKCA, DRD1, DRD2, PRKACA, EGFR	234	92	8840	4.51691	0.040858	0.000339131	0.000147192
KEGG_PATHWAY	hsa04728:Dopaminergic synapse	13	5.01931	0.000180939	MAOA, CACNA1B, PRKCA, MAPK14, SLC6A3, MAPK10, TH, AKT2, AKT1, DRD1, DRD2, PRKACA, DRD3	234	132	8840	3.72054	0.0507805	0.000420246	0.000182398
KEGG_PATHWAY	hsa04930:Type II diabetes mellitus	8	3.0888	0.000206686	MAPK10, PIK3CA, PRKCD, CACNA1B, MAPK1, PIK3CB, PIK3R1, TNF	234	47	8840	6.43026	0.0577943	0.000476204	0.000206686
KEGG_PATHWAY	hsa04928:Parathyroid hormone synthesis, secretion and action	12	4.6332	0.000214806	CDKN1A, MMP14, MMP13, BGLAP, SP1, BCL2, TNFSF11, MAPK1, PRKCA, PRKACA, RHOA, EGFR	234	115	8840	3.94203	0.0599956	0.000487118	0.000214806
KEGG_PATHWAY	hsa04725:Cholinergic synapse	12	4.6332	0.000214806	CHRM3, PIK3CA, AKT2, BCL2, CACNA1B, MAPK1, AKT1, FYN, PRKCA, PIK3CB, PIK3R1, PRKACA	234	115	8840	3.94203	0.0599956	0.000487118	0.000214806
KEGG_PATHWAY	hsa04934:Cushing syndrome	14	5.40541	0.000220111	RB1, CDKN1A, CDKN2B, MAP2K2, CDKN2A, EGFR, CCND1, CCNE1, SP1, CDK2, E2F1, MAPK1, PRKACA, LDLR	234	155	8840	3.41219	0.061431	0.000495249	0.000220111
KEGG_PATHWAY	hsa04670:Leukocyte transendothelial migration	12	4.6332	0.000231894	PIK3CA, MMP2, PTK2B, PTPN11, PRKCA, RAC1, PIK3CB, PIK3R1, MAPK14, MMP9, PTK2, RHOA	234	116	8840	3.90805	0.0646113	0.000517716	0.000231894
KEGG_PATHWAY	hsa05030:Cocaine addiction	8	3.0888	0.000269953	CDK5, TH, MAOA, DRD1, DRD2, PRKACA, SLC6A3, NFKB1	234	49	8840	6.1678	0.0748106	0.000598049	0.000269953
KEGG_PATHWAY	hsa04910:Insulin signaling pathway	13	5.01931	0.000274672	PRKAA1, MAP2K2, PDE3B, PIK3CB, PIK3R1, ACACA, MAPK10, PIK3CA, AKT2, AKT1, MAPK1, PRKACA, EIF4E	234	138	8840	3.55878	0.0760676	0.000603858	0.000274672
KEGG_PATHWAY	hsa04929:GnRH secretion	9	3.4749	0.000285295	MAP2K2, PIK3CA, AKT2, MAPK1, AKT1, PRKCA, PIK3CB, PIK3R1, ESR2	234	65	8840	5.23077	0.0788909	0.000622462	0.000285295
KEGG_PATHWAY	hsa04152:AMPK signaling pathway	12	4.6332	0.000360455	PRKAA1, CCND1, PIK3CA, AKT2, AKT1, CD36, IGF1, PIK3CB, PIK3R1, SIRT1, ACACA, IGF1R	234	122	8840	3.71585	0.0986212	0.000780534	0.000360455
KEGG_PATHWAY	hsa05143:African trypanosomiasis	7	2.7027	0.000368384	IL1B, IL18, FAS, F2RL1, FASLG, PRKCA, TNF	234	37	8840	7.14715	0.100678	0.00079175	0.000368384
KEGG_PATHWAY	hsa04550:Signaling pathways regulating pluripotency of stem cells	13	5.01931	0.000406834	MAP2K2, STAT3, PIK3CB, PIK3R1, IGF1, MAPK14, FGF2, IGF1R, PIK3CA, MYC, AKT2, AKT1, MAPK1	234	144	8840	3.41049	0.110586	0.000867913	0.000406834
KEGG_PATHWAY	hsa04960:Aldosterone-regulated sodium reabsorption	7	2.7027	0.000427941	PIK3CA, MAPK1, PRKCA, IGF1, PIK3CB, PIK3R1, NR3C2	234	38	8840	6.95906	0.115978	0.000906229	0.000427941
KEGG_PATHWAY	hsa05031:Amphetamine addiction	9	3.4749	0.000431769	HDAC2, TH, MAOA, HDAC1, PRKCA, DRD1, PRKACA, SIRT1, SLC6A3	234	69	8840	4.92754	0.116952	0.00090766	0.000431769
KEGG_PATHWAY	hsa05034:Alcoholism	15	5.79151	0.000435749	NTRK2, HDAC2, HDAC10, MAOA, HDAC1, HDAC11, HDAC8, SLC6A3, HDAC6, TH, MAPK1, DRD1, SLC29A1, DRD2, PRKACA	234	188	8840	3.01418	0.117965	0.000909389	0.000435749
KEGG_PATHWAY	hsa04922:Glucagon signaling pathway	11	4.2471	0.000500175	PRKAA1, CREBBP, AKT2, GCGR, PDE3B, SLC2A1, AKT1, PPARA, PRKACA, SIRT1, ACACA	234	107	8840	3.8837	0.134187	0.00103633	0.000500175
KEGG_PATHWAY	hsa04810:Regulation of actin cytoskeleton	16	6.17761	0.00109717	PDGFRB, PDGFRA, CHRM3, MAP2K2, SRC, PIK3CB, PIK3R1, FGF2, RHOA, EGFR, PTK2, PIK3CA, AKT2, AKT1, MAPK1, RAC1	234	230	8840	2.62802	0.271055	0.00225703	0.00109717
KEGG_PATHWAY	hsa04360:Axon guidance	14	5.40541	0.00113474	SRC, PRKCA, PTPN11, PIK3CB, PIK3R1, RHOA, PTK2, PIK3CA, CDK5, MAPK1, FYN, RAC1, MET, EPHA3	234	184	8840	2.8744	0.278909	0.00231776	0.00113474
KEGG_PATHWAY	hsa05168:Herpes simplex virus 1 infection	27	10.4247	0.0012627	IFNA1, SRC, FASLG, PIK3CB, PIK3R1, TNF, CASP9, CASP8, CASP3, CCL5, AKT2, CCL2, AKT1, B2M, CHUK, IFNB1, STAT1, EIF2AK2, PTPN11, NFKB1, STING1, PIK3CA, IL1B, BCL2, BAX, FAS, TP53	234	522	8840	1.95402	0.30503	0.00256097	0.0012627
KEGG_PATHWAY	hsa04215:Apoptosis - multiple species	6	2.3166	0.00137152	MAPK10, CASP9, CASP8, CASP3, BCL2, BAX	234	32	8840	7.08333	0.326501	0.00276222	0.00137152
KEGG_PATHWAY	hsa00350:Tyrosine metabolism	6	2.3166	0.00235714	AOC3, TPO, TH, MAOA, TAT, MIF	234	36	8840	6.2963	0.49321	0.00471428	0.00235714
KEGG_PATHWAY	hsa04114:Oocyte meiosis	11	4.2471	0.00364922	CCNE1, RPS6KA1, PLK1, CDK2, CDK1, MAPK1, IGF1, CDC25C, MAPK14, PRKACA, IGF1R	234	139	8840	2.98961	0.651074	0.0072481	0.00364922
KEGG_PATHWAY	hsa04666:Fc gamma R-mediated phagocytosis	9	3.4749	0.00423276	PIK3CA, AKT2, PRKCD, MAPK1, AKT1, PRKCA, RAC1, PIK3CB, PIK3R1	234	98	8840	3.46939	0.705249	0.00834956	0.00423276
KEGG_PATHWAY	hsa05100:Bacterial invasion of epithelial cells	8	3.0888	0.00435597	PIK3CA, SRC, RAC1, PIK3CB, PIK3R1, MET, PTK2, RHOA	234	78	8840	3.87464	0.715567	0.00853414	0.00435597
KEGG_PATHWAY	hsa05017:Spinocerebellar ataxia	11	4.2471	0.00469196	MAPK10, PSMB2, PIK3CA, SP1, AKT2, PSMB1, TWNK, AKT1, PRKCA, PIK3CB, PIK3R1	234	144	8840	2.8858	0.741914	0.0091303	0.00469196
KEGG_PATHWAY	hsa04921:Oxytocin signaling pathway	11	4.2471	0.00747216	CDKN1A, PRKAA1, MAP2K2, CCND1, SRC, MAPK1, PRKCA, PRKACA, PTGS2, RHOA, EGFR	234	154	8840	2.69841	0.884682	0.0144428	0.00747216
KEGG_PATHWAY	hsa00591:Linoleic acid metabolism	5	1.9305	0.00752292	CYP2C9, CYP1A2, PLA2G2A, CYP2C19, CYP3A4	234	30	8840	6.2963	0.886368	0.014444	0.00752292
KEGG_PATHWAY	hsa00360:Phenylalanine metabolism	4	1.5444	0.00785212	AOC3, MAOA, TAT, MIF	234	16	8840	9.44444	0.896723	0.0149762	0.00785212
KEGG_PATHWAY	hsa05416:Viral myocarditis	7	2.7027	0.0094479	CASP9, CASP8, CD40LG, CCND1, CASP3, FYN, RAC1	234	69	8840	3.83253	0.935037	0.0179013	0.0094479
KEGG_PATHWAY	hsa04913:Ovarian steroidogenesis	6	2.3166	0.0106793	CYP1B1, IGF1, PRKACA, PTGS2, LDLR, IGF1R	234	51	8840	4.44444	0.954596	0.0201021	0.0106793
KEGG_PATHWAY	hsa05204:Chemical carcinogenesis - DNA adducts	7	2.7027	0.0108095	CYP2C9, GSTP1, CYP1A2, CYP1B1, CYP2C19, CYP3A4, PTGS2	234	71	8840	3.72457	0.956286	0.0202152	0.0108095
KEGG_PATHWAY	hsa04371:Apelin signaling pathway	10	3.861	0.0116153	PRKAA1, MAP2K2, CCND1, NOS2, AKT2, PDE3B, SERPINE1, MAPK1, AKT1, PRKACA	234	140	8840	2.69841	0.96543	0.0215819	0.0116153
KEGG_PATHWAY	hsa00982:Drug metabolism - cytochrome P450	7	2.7027	0.0123047	CYP2C9, MAOA, CYP2D6, GSTP1, CYP1A2, CYP2C19, CYP3A4	234	73	8840	3.62253	0.971724	0.0227164	0.0123047
KEGG_PATHWAY	hsa05012:Parkinson disease	15	5.79151	0.0123943	MAOA, SLC6A3, SOD1, MAPK10, CASP9, TH, PSMB2, CASP3, PSMB1, BAX, DRD1, DRD2, PRKACA, TP53, NFE2L2	234	271	8840	2.09102	0.972453	0.022736	0.0123943
KEGG_PATHWAY	hsa05320:Autoimmune thyroid disease	6	2.3166	0.0125065	IL4, TPO, CD40LG, IFNA1, FAS, FASLG	234	53	8840	4.27673	0.97334	0.0227966	0.0125065
KEGG_PATHWAY	hsa04061:Viral protein interaction with cytokine and cytokine receptor	8	3.0888	0.0162614	CXCL8, CCL5, CXCR2, IL18, TNFSF10, CCL2, CXCL1, TNF	234	100	8840	3.02222	0.991101	0.0294546	0.0162614
KEGG_PATHWAY	hsa04310:Wnt signaling pathway	11	4.2471	0.0166821	MAPK10, CREBBP, CCND1, MYC, CSNK2B, PRKCA, RAC1, PRKACA, SIRT1, TP53, RHOA	234	174	8840	2.38825	0.992132	0.0300278	0.0166821
KEGG_PATHWAY	hsa05330:Allograft rejection	5	1.9305	0.0172092	IL4, CD40LG, FAS, FASLG, TNF	234	38	8840	4.97076	0.993258	0.0307841	0.0172092
KEGG_PATHWAY	hsa05016:Huntington disease	16	6.17761	0.0174583	CREBBP, HDAC2, DNAH8, HDAC1, CACNA1B, SOD1, MAPK10, CASP9, CASP8, PSMB2, SP1, CASP3, PSMB1, BAX, TP53, POLR2L	234	311	8840	1.94355	0.993733	0.0310369	0.0174583
KEGG_PATHWAY	hsa00590:Arachidonic acid metabolism	6	2.3166	0.0219096	CYP2C9, PLA2G2A, ALOX12, CYP2C19, PTGS2, PTGS1	234	61	8840	3.71585	0.998305	0.0387115	0.0219096
KEGG_PATHWAY	hsa04216:Ferroptosis	5	1.9305	0.02406	PRNP, TF, TFRC, TP53, SAT1	234	42	8840	4.49735	0.999101	0.0422518	0.02406
KEGG_PATHWAY	hsa04940:Type I diabetes mellitus	5	1.9305	0.025996	IL1A, IL1B, FAS, FASLG, TNF	234	43	8840	4.39276	0.999492	0.0453748	0.025996
KEGG_PATHWAY	hsa05332:Graft-versus-host disease	5	1.9305	0.0280229	IL1A, IL1B, FAS, FASLG, TNF	234	44	8840	4.29293	0.999721	0.048618	0.0280229
KEGG_PATHWAY	hsa04720:Long-term potentiation	6	2.3166	0.0313688	CREBBP, MAP2K2, RPS6KA1, MAPK1, PRKCA, PRKACA	234	67	8840	3.38308	0.999897	0.054097	0.0313688
KEGG_PATHWAY	hsa04658:Th1 and Th2 cell differentiation	7	2.7027	0.0342699	MAPK10, IL4, CHUK, STAT1, MAPK1, MAPK14, NFKB1	234	92	8840	2.8744	0.999957	0.0587484	0.0342699
KEGG_PATHWAY	hsa05014:Amyotrophic lateral sclerosis	17	6.56371	0.0360289	NOS2, DNAH8, MAPK14, TNF, HDAC6, SOD1, CASP9, PSMB2, CASP3, CAT, PSMB1, CASP1, BCL2, BAX, NEFL, RAC1, TP53	234	371	8840	1.73106	0.999974	0.0613984	0.0360289
KEGG_PATHWAY	hsa04973:Carbohydrate digestion and absorption	5	1.9305	0.0475706	PIK3CA, AKT2, AKT1, PIK3CB, PIK3R1	234	52	8840	3.63248	0.999999	0.0805902	0.0475706
KEGG_PATHWAY	hsa04390:Hippo signaling pathway	9	3.4749	0.0556194	BMP2, TGFB1, CCND1, MYC, SERPINE1, AFP, STK3, TGFBR2, TP73	234	157	8840	2.16561	1	0.0936748	0.0556194
KEGG_PATHWAY	hsa00980:Metabolism of xenobiotics by cytochrome P450	6	2.3166	0.0570418	CYP2C9, CYP2D6, GSTP1, CYP1A2, CYP1B1, CYP3A4	234	79	8840	2.8692	1	0.0955119	0.0570418
KEGG_PATHWAY	hsa04137:Mitophagy - animal	7	2.7027	0.0586601	MAPK10, SRC, SP1, CSNK2B, E2F1, HIF1A, TP53	234	105	8840	2.51852	1	0.0976538	0.0586601
KEGG_PATHWAY	hsa04612:Antigen processing and presentation	6	2.3166	0.0595994	HSP90AA1, HSP90AB1, HSPA4, TNF, B2M, HSPA1A	234	80	8840	2.83333	1	0.0986473	0.0595994
KEGG_PATHWAY	hsa03083:Polycomb repressive complex	6	2.3166	0.0676587	HDAC2, CREBBP, HDAC1, CSNK2B, AURKB, EZH2	234	83	8840	2.73092	1	0.111347	0.0676587
KEGG_PATHWAY	hsa04730:Long-term depression	5	1.9305	0.0730361	MAP2K2, MAPK1, PRKCA, IGF1, IGF1R	234	60	8840	3.14815	1	0.119514	0.0730361
KEGG_PATHWAY	hsa04530:Tight junction	9	3.4749	0.0802792	MAPK10, PRKAA1, CCND1, SRC, HSPA4, ERBB2, RAC1, PRKACA, RHOA	234	170	8840	2	1	0.130624	0.0802792
KEGG_PATHWAY	hsa04610:Complement and coagulation cascades	6	2.3166	0.0823672	SERPINA1, PROC, VWF, PLAU, SERPINE1, F13A1	234	88	8840	2.57576	1	0.133268	0.0823672
KEGG_PATHWAY	hsa05217:Basal cell carcinoma	5	1.9305	0.0840599	CDKN1A, BMP2, GADD45A, BAX, TP53	234	63	8840	2.99824	1	0.135247	0.0840599
KEGG_PATHWAY	hsa05032:Morphine addiction	6	2.3166	0.0919435	PDE3B, CACNA1B, PRKCA, DRD1, OPRM1, PRKACA	234	91	8840	2.49084	1	0.14711	0.0919435
KEGG_PATHWAY	hsa00380:Tryptophan metabolism	4	1.5444	0.0981132	MAOA, CYP1A2, CAT, CYP1B1	234	42	8840	3.59788	1	0.156114	0.0981132

## Sheet: Sheet2
TERM	Count	PValue	FDR	LOG2(FC)
Pathways in cancer	72	3.34103e-32	4.17629e-30	-104.562
Lipid and atherosclerosis	47	1.38318e-29	8.64489e-28	-95.8712
Human cytomegalovirus infection	46	1.29837e-27	5.40989e-26	-89.3135
Hepatitis B	38	6.941e-25	2.16906e-23	-80.2533
Prostate cancer	31	1.84621e-24	4.61554e-23	-78.8387
Proteoglycans in cancer	41	2.69395e-24	5.61241e-23	-78.2987
Endocrine resistance	30	4.64102e-23	8.28754e-22	-74.1902
AGE-RAGE signaling pathway in diabetic complications	30	8.74644e-23	1.36663e-21	-73.2751
Pancreatic cancer	26	3.02857e-21	4.20634e-20	-68.1612
PI3K-Akt signaling pathway	48	1.52373e-20	1.90466e-19	-65.8345
Kaposi sarcoma-associated herpesvirus infection	36	6.29432e-20	7.15264e-19	-63.7855
EGFR tyrosine kinase inhibitor resistance	25	1.61209e-19	1.67926e-18	-62.4296
MAPK signaling pathway	42	8.82674e-19	8.48725e-18	-59.9742
Melanoma	23	4.98552e-18	4.1546e-17	-57.4757
Non-small cell lung cancer	23	4.98552e-18	4.1546e-17	-57.4757
Hepatitis C	31	6.82897e-18	5.33514e-17	-57.0228
Measles	29	1.51532e-17	1.05893e-16	-55.8687
Epstein-Barr virus infection	34	1.52486e-17	1.05893e-16	-55.8687
Chronic myeloid leukemia	23	1.7945e-17	1.18059e-16	-55.6328
HIF-1 signaling pathway	26	3.39361e-17	2.12101e-16	-54.7115
FoxO signaling pathway	28	3.92308e-17	2.33517e-16	-54.5019
Bladder cancer	18	6.6729e-17	3.64716e-16	-53.7351
Influenza A	31	6.71077e-17	3.64716e-16	-53.7265
Small cell lung cancer	24	1.10228e-16	5.74104e-16	-53.0133
MicroRNAs in cancer	40	1.54289e-16	7.71447e-16	-52.5279
Fluid shear stress and atherosclerosis	28	2.28214e-16	1.09718e-15	-51.9618
Chemical carcinogenesis - receptor activation	33	7.91873e-16	3.66608e-15	-50.1653
Glioma	21	3.4133e-15	1.52379e-14	-48.0591
Colorectal cancer	22	4.55387e-15	1.96287e-14	-47.6431
Human papillomavirus infection	39	9.66779e-15	4.02825e-14	-46.5554
Gastric cancer	27	1.16779e-14	4.70885e-14	-46.2805
Chagas disease	23	1.5544e-14	6.07187e-14	-45.8747
Cellular senescence	27	3.61145e-14	1.36797e-13	-44.655
Viral carcinogenesis	30	7.68125e-14	2.82399e-13	-43.5659
Apoptosis	25	8.58698e-14	3.06678e-13	-43.4043
Yersinia infection	25	1.20286e-13	4.1766e-13	-42.922
Prolactin signaling pathway	19	1.75996e-13	5.9458e-13	-42.3695
C-type lectin receptor signaling pathway	22	2.52531e-13	8.30695e-13	-41.8459
IL-17 signaling pathway	21	3.44334e-13	1.10364e-12	-41.4027
TNF signaling pathway	23	3.63695e-13	1.13655e-12	-41.3211
Neurotrophin signaling pathway	23	4.35093e-13	1.3265e-12	-41.064
Platinum drug resistance	19	4.92979e-13	1.4672e-12	-40.8835
Human immunodeficiency virus 1 infection	29	1.36583e-12	3.97043e-12	-39.409
Relaxin signaling pathway	23	2.37145e-12	6.73709e-12	-38.6183
Focal adhesion	28	2.66791e-12	7.41086e-12	-38.4463
Ras signaling pathway	30	3.67132e-12	9.9764e-12	-37.9874
Breast cancer	24	4.65022e-12	1.23676e-11	-37.6459
Thyroid hormone signaling pathway	22	5.45255e-12	1.41993e-11	-37.4169
p53 signaling pathway	18	6.09477e-12	1.55479e-11	-37.2567
Rap1 signaling pathway	28	7.57566e-12	1.89392e-11	-36.9409
Estrogen signaling pathway	23	9.53929e-12	2.33806e-11	-36.6091
Hepatocellular carcinoma	25	1.29895e-11	3.12248e-11	-36.1627
Endometrial cancer	16	1.87026e-11	4.41098e-11	-35.6382
NOD-like receptor signaling pathway	26	2.05577e-11	4.75872e-11	-35.4986
Renal cell carcinoma	17	2.27266e-11	5.16514e-11	-35.3585
VEGF signaling pathway	16	2.4359e-11	5.43728e-11	-35.2543
Human T-cell leukemia virus 1 infection	28	2.51607e-11	5.51771e-11	-35.2078
Central carbon metabolism in cancer	17	2.86582e-11	6.17633e-11	-35.0202
Longevity regulating pathway - multiple species	16	4.06601e-11	8.61442e-11	-34.5162
Toll-like receptor signaling pathway	20	4.64887e-11	9.68515e-11	-34.324
Progesterone-mediated oocyte maturation	20	6.46999e-11	1.32582e-10	-33.8474
Alcoholic liver disease	22	1.42274e-10	2.86843e-10	-32.7134
Chemical carcinogenesis - reactive oxygen species	27	1.90729e-10	3.7843e-10	-32.2857
Tuberculosis	24	2.78396e-10	5.43743e-10	-31.7442
Shigellosis	28	3.23092e-10	6.21331e-10	-31.5277
Sphingolipid signaling pathway	20	3.51852e-10	6.66386e-10	-31.4037
JAK-STAT signaling pathway	23	4.30409e-10	8.03002e-10	-31.1149
Toxoplasmosis	19	5.2817e-10	9.70901e-10	-30.8187
Osteoclast differentiation	21	7.52188e-10	1.36266e-09	-30.3085
Cell cycle	22	8.29839e-10	1.48186e-09	-30.1662
PD-L1 expression and PD-1 checkpoint pathway in cancer	17	1.23086e-09	2.167e-09	-29.5987
Coronavirus disease - COVID-19	26	2.97501e-09	5.16494e-09	-28.322
Epithelial cell signaling in Helicobacter pylori infection	15	3.35511e-09	5.74504e-09	-28.1489
Non-alcoholic fatty liver disease	21	4.53892e-09	7.66709e-09	-27.7147
Neutrophil extracellular trap formation	23	5.59101e-09	9.31836e-09	-27.4145
Salmonella infection	26	8.94138e-09	1.47062e-08	-26.7371
Pathogenic Escherichia coli infection	23	1.57997e-08	2.56488e-08	-25.9155
Fc epsilon RI signaling pathway	14	2.21604e-08	3.55135e-08	-25.4249
Chemokine signaling pathway	22	3.17744e-08	5.02759e-08	-24.9064
Necroptosis	20	3.24585e-08	5.07164e-08	-24.875
ErbB signaling pathway	15	4.45201e-08	6.87039e-08	-24.4216
Longevity regulating pathway	15	8.07411e-08	1.23081e-07	-23.5629
Diabetic cardiomyopathy	22	9.11759e-08	1.37313e-07	-23.3864
Pertussis	14	1.02436e-07	1.52435e-07	-23.2249
T cell receptor signaling pathway	17	1.11488e-07	1.63953e-07	-23.1029
TGF-beta signaling pathway	16	1.30193e-07	1.89234e-07	-22.875
Rheumatoid arthritis	15	1.41765e-07	2.03686e-07	-22.7476
Insulin resistance	16	1.47472e-07	2.09478e-07	-22.6977
Acute myeloid leukemia	13	1.67245e-07	2.34895e-07	-22.5136
Legionellosis	12	1.76373e-07	2.44962e-07	-22.4379
Natural killer cell mediated cytotoxicity	17	2.72755e-07	3.73615e-07	-21.8046
Choline metabolism in cancer	15	2.7498e-07	3.73615e-07	-21.7941
Phospholipase D signaling pathway	18	3.46973e-07	4.66361e-07	-21.4586
Amoebiasis	15	4.53439e-07	6.02978e-07	-21.074
Malaria	11	5.43498e-07	7.15129e-07	-20.8125
Growth hormone synthesis, secretion and action	16	6.59411e-07	8.58608e-07	-20.5332
Efferocytosis	18	6.7163e-07	8.65503e-07	-20.505
Th17 cell differentiation	15	8.19156e-07	1.04484e-06	-20.2196
Prion disease	24	1.05431e-06	1.3312e-06	-19.8612
Cytosolic DNA-sensing pathway	13	1.56821e-06	1.96026e-06	-19.2808
Inflammatory mediator regulation of TRP channels	14	1.7597e-06	2.17785e-06	-19.116
Adipocytokine signaling pathway	12	1.85157e-06	2.26908e-06	-19.044
Transcriptional misregulation in cancer	19	3.08755e-06	3.74703e-06	-18.304
Calcium signaling pathway	22	3.21158e-06	3.86007e-06	-18.249
NF-kappa B signaling pathway	14	3.45249e-06	4.11011e-06	-18.145
Leishmaniasis	12	4.86032e-06	5.73151e-06	-17.6506
Pathways of neurodegeneration - multiple diseases	31	9.51408e-06	1.11146e-05	-16.6821
Cytokine-cytokine receptor interaction	23	1.1671e-05	1.35081e-05	-16.3831
mTOR signaling pathway	16	1.69516e-05	1.94399e-05	-15.8441
Regulation of lipolysis in adipocytes	10	2.09673e-05	2.38265e-05	-15.5393
Platelet activation	14	2.37489e-05	2.67443e-05	-15.3648
GnRH signaling pathway	12	3.06071e-05	3.38574e-05	-14.9961
Adherens junction	12	3.06071e-05	3.38574e-05	-14.9961
Alzheimer disease	26	3.4293e-05	3.76019e-05	-14.8314
Thyroid cancer	8	4.23348e-05	4.60161e-05	-14.529
Inflammatory bowel disease	10	4.64931e-05	5.01003e-05	-14.3924
Serotonergic synapse	13	4.74347e-05	5.06781e-05	-14.3648
cAMP signaling pathway	18	9.45964e-05	0.000100208	-13.3678
RIG-I-like receptor signaling pathway	10	0.000105478	0.000110796	-13.2173
Antifolate resistance	7	0.000109776	0.00011435	-13.1502
B cell receptor signaling pathway	11	0.000132096	0.000136463	-12.8872
Autophagy - animal	15	0.000144146	0.000147192	-12.7616
Gap junction	11	0.000144837	0.000147192	-12.7517
Dopaminergic synapse	13	0.000180939	0.000182398	-12.4317
Type II diabetes mellitus	8	0.000206686	0.000206686	-12.2381
Parathyroid hormone synthesis, secretion and action	12	0.000214806	0.000214806	-12.1834
Cholinergic synapse	12	0.000214806	0.000214806	-12.1834
Cushing syndrome	14	0.000220111	0.000220111	-12.1502
Leukocyte transendothelial migration	12	0.000231894	0.000231894	-12.0736
Cocaine addiction	8	0.000269953	0.000269953	-11.8548
Insulin signaling pathway	13	0.000274672	0.000274672	-11.8283
GnRH secretion	9	0.000285295	0.000285295	-11.7768
AMPK signaling pathway	12	0.000360455	0.000360455	-11.4397
African trypanosomiasis	7	0.000368384	0.000368384	-11.408
Signaling pathways regulating pluripotency of stem cells	13	0.000406834	0.000406834	-11.2627
Aldosterone-regulated sodium reabsorption	7	0.000427941	0.000427941	-11.1901
Amphetamine addiction	9	0.000431769	0.000431769	-11.1767
Alcoholism	15	0.000435749	0.000435749	-11.1634
Glucagon signaling pathway	11	0.000500175	0.000500175	-10.9658
Regulation of actin cytoskeleton	16	0.00109717	0.00109717	-9.832
Axon guidance	14	0.00113474	0.00113474	-9.78343
Herpes simplex virus 1 infection	27	0.0012627	0.0012627	-9.62927
Apoptosis - multiple species	6	0.00137152	0.00137152	-9.51001
Tyrosine metabolism	6	0.00235714	0.00235714	-8.72875
Oocyte meiosis	11	0.00364922	0.00364922	-8.0982
Fc gamma R-mediated phagocytosis	9	0.00423276	0.00423276	-7.88418
Bacterial invasion of epithelial cells	8	0.00435597	0.00435597	-7.84279
Spinocerebellar ataxia	11	0.00469196	0.00469196	-7.73559
Oxytocin signaling pathway	11	0.00747216	0.00747216	-7.06426
Linoleic acid metabolism	5	0.00752292	0.00752292	-7.05449
Phenylalanine metabolism	4	0.00785212	0.00785212	-6.9927
Viral myocarditis	7	0.0094479	0.0094479	-6.72579
Ovarian steroidogenesis	6	0.0106793	0.0106793	-6.54905
Chemical carcinogenesis - DNA adducts	7	0.0108095	0.0108095	-6.53155
Apelin signaling pathway	10	0.0116153	0.0116153	-6.42783
Drug metabolism - cytochrome P450	7	0.0123047	0.0123047	-6.34465
Parkinson disease	15	0.0123943	0.0123943	-6.33418
Autoimmune thyroid disease	6	0.0125065	0.0125065	-6.32118
Viral protein interaction with cytokine and cytokine receptor	8	0.0162614	0.0162614	-5.9424
Wnt signaling pathway	11	0.0166821	0.0166821	-5.90555
Allograft rejection	5	0.0172092	0.0172092	-5.86068
Huntington disease	16	0.0174583	0.0174583	-5.83995
Arachidonic acid metabolism	6	0.0219096	0.0219096	-5.51229
Ferroptosis	5	0.02406	0.02406	-5.37722
Type I diabetes mellitus	5	0.025996	0.025996	-5.26557
Graft-versus-host disease	5	0.0280229	0.0280229	-5.15725
Long-term potentiation	6	0.0313688	0.0313688	-4.99453
Th1 and Th2 cell differentiation	7	0.0342699	0.0342699	-4.86691
Amyotrophic lateral sclerosis	17	0.0360289	0.0360289	-4.7947
Carbohydrate digestion and absorption	5	0.0475706	0.0475706	-4.39379
Hippo signaling pathway	9	0.0556194	0.0556194	-4.16827
Metabolism of xenobiotics by cytochrome P450	6	0.0570418	0.0570418	-4.13184
Mitophagy - animal	7	0.0586601	0.0586601	-4.09148
Antigen processing and presentation	6	0.0595994	0.0595994	-4.06856
Polycomb repressive complex	6	0.0676587	0.0676587	-3.88558
Long-term depression	5	0.0730361	0.0730361	-3.77525
Tight junction	9	0.0802792	0.0802792	-3.63883
Complement and coagulation cascades	6	0.0823672	0.0823672	-3.60179
Basal cell carcinoma	5	0.0840599	0.0840599	-3.57244
Morphine addiction	6	0.0919435	0.0919435	-3.44311
Tryptophan metabolism	4	0.0981132	0.0981132	-3.34941

## Sheet: Sheet3
TERM	Count	PValue
Pathways in cancer	72	3.34103e-32
Lipid and atherosclerosis	47	1.38318e-29
Human cytomegalovirus infection	46	1.29837e-27
Hepatitis B	38	6.941e-25
Prostate cancer	31	1.84621e-24
Proteoglycans in cancer	41	2.69395e-24
Endocrine resistance	30	4.64102e-23
AGE-RAGE signaling pathway in diabetic complications	30	8.74644e-23
Pancreatic cancer	26	3.02857e-21
PI3K-Akt signaling pathway	48	1.52373e-20
Kaposi sarcoma-associated herpesvirus infection	36	6.29432e-20
EGFR tyrosine kinase inhibitor resistance	25	1.61209e-19
MAPK signaling pathway	42	8.82674e-19
Melanoma	23	4.98552e-18
Non-small cell lung cancer	23	4.98552e-18
Hepatitis C	31	6.82897e-18
Measles	29	1.51532e-17
Epstein-Barr virus infection	34	1.52486e-17
Chronic myeloid leukemia	23	1.7945e-17
HIF-1 signaling pathway	26	3.39361e-17

## Sheet: Sheet4
Category	Term	Count	%	PValue	Genes	List Total	Pop Hits	Pop Total	Fold Enrichment	Bonferroni	Benjamini	FDR
KEGG_PATHWAY	hsa05219:Bladder cancer	18	6.94981	6.6729e-17	RB1, CDKN1A, MAP2K2, CXCL8, CDKN2A, MMP1, SRC, MMP2, THBS1, MMP9, EGFR, VEGFA, CCND1, MYC, ERBB2, E2F1, MAPK1, TP53	234	41	8840	16.5854	3.19744e-14	8.40305e-16	3.64716e-16
KEGG_PATHWAY	hsa05212:Pancreatic cancer	26	10.0386	3.02857e-21	RB1, CDKN1A, PIK3CB, PIK3R1, EGFR, CASP9, CCND1, AKT2, ERBB2, E2F1, AKT1, MAPK1, RAC1, TGFB1, CHUK, CDKN2A, GADD45A, STAT1, STAT3, NFKB1, TGFBR2, VEGFA, MAPK10, PIK3CA, BAX, TP53	234	77	8840	12.7561	8.72227e-19	9.69142e-20	4.20634e-20
KEGG_PATHWAY	hsa05215:Prostate cancer	31	11.9691	1.84621e-24	RB1, CDKN1A, HSP90AB1, GSTP1, KLK3, PIK3CB, PIK3R1, EGFR, IGF1R, CASP9, CCND1, PLAU, AKT2, ERBB2, E2F1, AKT1, MAPK1, PDGFRB, PDGFRA, CREBBP, HSP90AA1, MAP2K2, CHUK, IGF1, MMP9, NFKB1, PIK3CA, CCNE1, CDK2, BCL2, TP53	234	98	8840	11.9501	5.3171e-22	1.06342e-22	4.61554e-23
KEGG_PATHWAY	hsa05218:Melanoma	23	8.88031	4.98552e-18	RB1, PDGFRB, PDGFRA, CDKN1A, MAP2K2, CDKN2A, GADD45A, HGF, PIK3CB, PIK3R1, IGF1, FGF2, EGFR, IGF1R, PIK3CA, CCND1, AKT2, E2F1, BAX, AKT1, MAPK1, MET, TP53	234	73	8840	11.9026	1.43583e-15	9.5722e-17	4.1546e-17
KEGG_PATHWAY	hsa05223:Non-small cell lung cancer	23	8.88031	4.98552e-18	RB1, ALK, CDKN1A, MAP2K2, CDKN2A, GADD45A, HGF, STAT3, PRKCA, PIK3CB, PIK3R1, EGFR, CASP9, PIK3CA, CCND1, AKT2, ERBB2, E2F1, BAX, AKT1, MAPK1, MET, TP53	234	73	8840	11.9026	1.43583e-15	9.5722e-17	4.1546e-17
KEGG_PATHWAY	hsa01521:EGFR tyrosine kinase inhibitor resistance	25	9.65251	1.61209e-19	SRC, PIK3CB, PIK3R1, FGF2, EGFR, IGF1R, AKT2, ERBB2, KDR, AKT1, MAPK1, EIF4E, PDGFRB, PDGFRA, MAP2K2, HGF, STAT3, PRKCA, IGF1, VEGFA, PIK3CA, AXL, BCL2, BAX, MET	234	80	8840	11.8056	4.64281e-17	3.869e-18	1.67926e-18
KEGG_PATHWAY	hsa01522:Endocrine resistance	30	11.583	4.64102e-23	RB1, CDKN1A, SRC, PIK3CB, PIK3R1, EGFR, IGF1R, CCND1, CYP2D6, AKT2, ERBB2, E2F1, AKT1, MAPK1, PRKACA, MAP2K2, CDKN2A, MMP2, IGF1, MAPK14, MMP9, ESR1, PTK2, ESR2, MAPK10, PIK3CA, SP1, BCL2, BAX, TP53	234	99	8840	11.4478	1.33661e-20	1.90945e-21	8.28754e-22
KEGG_PATHWAY	hsa05220:Chronic myeloid leukemia	23	8.88031	1.7945e-17	RB1, CDKN1A, HDAC2, TGFB1, MAP2K2, CHUK, CDKN2A, GADD45A, HDAC1, PTPN11, PIK3CB, PIK3R1, NFKB1, TGFBR2, PIK3CA, CCND1, MYC, AKT2, E2F1, BAX, AKT1, MAPK1, TP53	234	77	8840	11.2843	5.16816e-15	2.72009e-16	1.18059e-16
KEGG_PATHWAY	hsa04933:AGE-RAGE signaling pathway in diabetic complications	30	11.583	8.74644e-23	CXCL8, SERPINE1, PIK3CB, PIK3R1, TNF, CCND1, CASP3, AKT2, PIM1, CCL2, AKT1, MAPK1, RAC1, TGFB1, STAT1, MMP2, PRKCD, STAT3, PRKCA, MAPK14, NFKB1, TGFBR2, VEGFA, MAPK10, COL1A1, IL1A, PIK3CA, IL1B, BCL2, BAX	234	101	8840	11.2211	2.51897e-20	3.14872e-21	1.36663e-21
KEGG_PATHWAY	hsa05214:Glioma	21	8.10811	3.4133e-15	RB1, PDGFRB, PDGFRA, CDKN1A, MAP2K2, CDKN2A, GADD45A, PRKCA, PIK3CB, PIK3R1, IGF1, EGFR, IGF1R, PIK3CA, CCND1, AKT2, E2F1, BAX, AKT1, MAPK1, TP53	234	76	8840	10.4386	9.91207e-13	3.51082e-14	1.52379e-14
KEGG_PATHWAY	hsa05213:Endometrial cancer	16	6.17761	1.87026e-11	CDKN1A, MAP2K2, GADD45A, PIK3CB, PIK3R1, EGFR, CASP9, PIK3CA, CCND1, MYC, AKT2, ERBB2, BAX, AKT1, MAPK1, TP53	234	59	8840	10.2448	5.38635e-09	1.01629e-10	4.41098e-11
KEGG_PATHWAY	hsa04917:Prolactin signaling pathway	19	7.33591	1.75996e-13	MAP2K2, STAT1, SRC, STAT3, PIK3CB, PIK3R1, MAPK14, ESR1, ESR2, NFKB1, MAPK10, PIK3CA, TH, CCND1, IRF1, AKT2, AKT1, TNFSF11, MAPK1	234	71	8840	10.1095	5.06795e-11	1.36991e-12	5.9458e-13
KEGG_PATHWAY	hsa04370:VEGF signaling pathway	16	6.17761	2.4359e-11	MAP2K2, SRC, PRKCA, PIK3CB, PIK3R1, PTGS2, MAPK14, PTK2, VEGFA, CASP9, PIK3CA, AKT2, KDR, AKT1, MAPK1, RAC1	234	60	8840	10.0741	7.01541e-09	1.25275e-10	5.43728e-11
KEGG_PATHWAY	hsa05222:Small cell lung cancer	24	9.26641	1.10228e-16	RB1, CDKN1A, CDKN2B, NOS2, CHUK, GADD45A, PIK3CB, PIK3R1, PTGS2, PTK2, NFKB1, CASP9, PIK3CA, CCND1, CCNE1, MYC, CASP3, AKT2, CDK2, E2F1, BCL2, BAX, AKT1, TP53	234	93	8840	9.7491	3.19744e-14	1.32274e-15	5.74104e-16
KEGG_PATHWAY	hsa04213:Longevity regulating pathway - multiple species	16	6.17761	4.06601e-11	PRKAA1, HDAC2, HDAC1, PIK3CB, PIK3R1, IGF1, SIRT1, SOD1, IGF1R, PIK3CA, AKT2, CAT, AKT1, PRKACA, FOXA2, HSPA1A	234	62	8840	9.7491	1.17101e-08	1.98476e-10	8.61442e-11
KEGG_PATHWAY	hsa01524:Platinum drug resistance	19	7.33591	4.92979e-13	TOP2A, CDKN1A, CDKN2A, GSTP1, FASLG, PIK3CB, PIK3R1, CASP9, CASP8, PIK3CA, CASP3, AKT2, ERBB2, BCL2, FAS, BAX, AKT1, MAPK1, TP53	234	75	8840	9.57037	1.41966e-10	3.38043e-12	1.4672e-12
KEGG_PATHWAY	hsa05210:Colorectal cancer	22	8.49421	4.55387e-15	CDKN1A, TGFB1, MAP2K2, GADD45A, PIK3CB, PIK3R1, RHOA, EGFR, TGFBR2, MAPK10, CASP9, PIK3CA, CCND1, MYC, CASP3, AKT2, BCL2, BAX, AKT1, MAPK1, RAC1, TP53	234	87	8840	9.553	1.31095e-12	4.52246e-14	1.96287e-14
KEGG_PATHWAY	hsa00360:Phenylalanine metabolism	4	1.5444	0.00785212	AOC3, MAOA, TAT, MIF	234	16	8840	9.44444	0.896723	0.0149762	0.00785212
KEGG_PATHWAY	hsa05211:Renal cell carcinoma	17	6.56371	2.27266e-11	CDKN1A, CREBBP, TGFB1, MAP2K2, HGF, SLC2A1, PTPN11, PIK3CB, PIK3R1, HIF1A, VEGFA, PIK3CA, AKT2, AKT1, MAPK1, RAC1, MET	234	70	8840	9.1746	6.54526e-09	1.19005e-10	5.16514e-11
KEGG_PATHWAY	hsa04115:p53 signaling pathway	18	6.94981	6.09477e-12	CDKN1A, CDKN2A, GADD45A, SERPINE1, IGF1, THBS1, CASP9, CASP8, CCND1, CCNE1, CASP3, CDK2, BCL2, CDK1, FAS, BAX, TP53, TP73	234	75	8840	9.06667	1.7553e-09	3.58223e-11	1.55479e-11
KEGG_PATHWAY	hsa05230:Central carbon metabolism in cancer	17	6.56371	2.86582e-11	PDGFRB, PDGFRA, MAP2K2, NTRK3, SLC2A1, PIK3CB, PIK3R1, HIF1A, EGFR, PIK3CA, MYC, AKT2, ERBB2, AKT1, MAPK1, MET, TP53	234	71	8840	9.04538	8.25356e-09	1.42303e-10	6.17633e-11
KEGG_PATHWAY	hsa04066:HIF-1 signaling pathway	26	10.0386	3.39361e-17	CDKN1A, TFRC, SERPINE1, SLC2A1, PIK3CB, PIK3R1, HIF1A, EGFR, IGF1R, AKT2, ERBB2, AKT1, MAPK1, EIF4E, CREBBP, MAP2K2, ANGPT1, NOS2, STAT3, PRKCA, IGF1, NFKB1, VEGFA, TF, PIK3CA, BCL2	234	109	8840	9.01121	9.7736e-15	4.8868e-16	2.12101e-16
KEGG_PATHWAY	hsa01523:Antifolate resistance	7	2.7027	0.000109776	DHFR, ABCC1, CHUK, IL1B, ALOX12, TNF, NFKB1	234	30	8840	8.81481	0.0311226	0.000263462	0.00011435
KEGG_PATHWAY	hsa05161:Hepatitis B	38	14.6718	6.941e-25	RB1, CDKN1A, CXCL8, IFNA1, SRC, FASLG, PIK3CB, PIK3R1, TNF, CASP9, CASP8, MYC, CASP3, AKT2, E2F1, PTK2B, AKT1, MAPK1, CREBBP, TGFB1, MAP2K2, CHUK, IFNB1, STAT1, STAT3, PRKCA, MAPK14, MMP9, NFKB1, TGFBR2, MAPK10, PIK3CA, CCNE1, CDK2, BCL2, BAX, FAS, TP53	234	163	8840	8.80709	1.99901e-22	4.99752e-23	2.16906e-23
KEGG_PATHWAY	hsa05142:Chagas disease	23	8.88031	1.5544e-14	TGFB1, CXCL8, NOS2, CHUK, IFNB1, SERPINE1, FASLG, PIK3CB, PIK3R1, MAPK14, TNF, NFKB1, TGFBR2, MAPK10, CASP8, PIK3CA, IL1B, CCL5, AKT2, FAS, CCL2, AKT1, MAPK1	234	103	8840	8.43581	4.47642e-12	1.39896e-13	6.07187e-14
KEGG_PATHWAY	hsa04657:IL-17 signaling pathway	21	8.10811	3.44334e-13	HSP90AA1, CXCL8, HSP90AB1, CHUK, MMP1, CXCL1, PTGS2, MAPK14, TNF, MMP9, NFKB1, MAPK10, IL4, MMP13, CASP8, IL1B, CASP3, CCL2, MAPK1, S100A8, IL17A	234	95	8840	8.35088	9.91527e-11	2.54278e-12	1.10364e-12
KEGG_PATHWAY	hsa05144:Malaria	11	4.2471	5.43498e-07	TGFB1, CXCL8, CD40LG, IL1B, HGF, IL18, CCL2, CD36, THBS1, TNF, MET	234	50	8840	8.31111	0.000156515	1.64766e-06	7.15129e-07
KEGG_PATHWAY	hsa05417:Lipid and atherosclerosis	47	18.1467	1.38318e-29	CXCL8, HSP90AB1, IFNA1, SRC, FASLG, CXCL1, PIK3CB, PIK3R1, TNF, CASP9, CASP8, CASP3, CCL5, AKT2, CASP1, TNFSF10, CCL2, AKT1, MAPK1, NLRP3, CD36, RAC1, LDLR, HSP90AA1, CHUK, IFNB1, MMP1, HSPA4, STAT3, IL18, PRKCA, MAPK14, MMP9, RHOA, PTK2, NFKB1, MAPK10, CYP2C9, CD40LG, PIK3CA, IL1B, BCL2, BAX, FAS, TP53, HSPA1A, NFE2L2	234	216	8840	8.22016	3.98357e-27	1.99178e-27	8.64489e-28
KEGG_PATHWAY	hsa05216:Thyroid cancer	8	3.0888	4.23348e-05	CDKN1A, MAP2K2, CCND1, GADD45A, MYC, BAX, MAPK1, TP53	234	37	8840	8.16817	0.0121187	0.000106021	4.60161e-05
KEGG_PATHWAY	hsa05134:Legionellosis	12	4.6332	1.76373e-07	CASP9, EEF1A1, CXCL8, CASP8, IL1B, CASP3, CASP1, IL18, CXCL1, TNF, NFKB1, HSPA1A	234	56	8840	8.09524	5.0794e-05	5.64392e-07	2.44962e-07
KEGG_PATHWAY	hsa04068:FoxO signaling pathway	28	10.8108	3.92308e-17	CDKN1A, PRKAA1, FASLG, PIK3CB, PIK3R1, EGFR, IGF1R, CCND1, AKT2, TNFSF10, AKT1, MAPK1, CDKN2B, CREBBP, TGFB1, MAP2K2, CHUK, GADD45A, PLK1, STAT3, IGF1, MAPK14, SIRT1, TGFBR2, MAPK10, PIK3CA, CAT, CDK2	234	132	8840	8.01347	1.12985e-14	5.38023e-16	2.33517e-16
KEGG_PATHWAY	hsa05120:Epithelial cell signaling in Helicobacter pylori infection	15	5.79151	3.35511e-09	CXCL8, CHUK, SRC, ADAM10, CXCL1, PTPN11, MAPK14, EGFR, NFKB1, MAPK10, CASP3, CCL5, CXCR2, RAC1, MET	234	71	8840	7.98122	9.6627e-07	1.32366e-08	5.74504e-09
KEGG_PATHWAY	hsa04625:C-type lectin receptor signaling pathway	22	8.49421	2.52531e-13	CHUK, STAT1, SRC, PRKCD, PTPN11, PIK3CB, PIK3R1, PTGS2, MAPK14, TNF, RHOA, NFKB1, MAPK10, CASP8, PIK3CA, IL1B, IRF1, AKT2, CASP1, AKT1, NLRP3, MAPK1	234	105	8840	7.91534	7.27418e-11	1.91392e-12	8.30695e-13
KEGG_PATHWAY	hsa05162:Measles	29	11.1969	1.51532e-17	IFNA1, FASLG, PIK3CB, PIK3R1, CASP9, CASP8, CCND1, CASP3, AKT2, AKT1, CHUK, IFNB1, STAT1, STAT3, EIF2AK2, NFKB1, MAPK10, IL1A, PIK3CA, CCNE1, IL1B, CSNK2B, CDK2, BCL2, BAX, FAS, TP53, HSPA1A, TP73	234	139	8840	7.88169	4.36411e-15	2.43978e-16	1.05893e-16
KEGG_PATHWAY	hsa05163:Human cytomegalovirus infection	46	17.7606	1.29837e-27	RB1, CDKN1A, CXCL8, IFNA1, SRC, FASLG, PIK3CB, PIK3R1, PTGS2, TNF, EGFR, CASP9, CASP8, CCND1, MYC, CASP3, CCL5, AKT2, CXCR2, E2F1, PTK2B, CCL2, AKT1, MAPK1, RAC1, PRKACA, B2M, PDGFRA, MAP2K2, CHUK, IFNB1, CDKN2A, STAT3, PRKCA, MAPK14, RHOA, PTK2, NFKB1, VEGFA, STING1, PIK3CA, SP1, IL1B, BAX, FAS, TP53	234	226	8840	7.68928	3.73931e-25	1.24644e-25	5.40989e-26
KEGG_PATHWAY	hsa04664:Fc epsilon RI signaling pathway	14	5.40541	2.21604e-08	MAP2K2, PRKCA, PIK3CB, PIK3R1, MAPK14, TNF, MAPK10, IL4, PIK3CA, AKT2, AKT1, MAPK1, FYN, RAC1	234	69	8840	7.66506	6.38218e-06	8.18231e-08	3.55135e-08
KEGG_PATHWAY	hsa05205:Proteoglycans in cancer	41	15.8301	2.69395e-24	CDKN1A, SRC, FASLG, PIK3CB, PIK3R1, FGF2, THBS1, HIF1A, TNF, EGFR, IGF1R, CCND1, PLAU, MYC, CASP3, AKT2, ERBB2, KDR, AKT1, MAPK1, RAC1, PRKACA, TGFB1, MAP2K2, HGF, MMP2, STAT3, PRKCA, PTPN11, IGF1, MAPK14, MMP9, ESR1, RHOA, PTK2, VEGFA, COL1A1, PIK3CA, FAS, MET, TP53	234	204	8840	7.59259	7.75859e-22	1.2931e-22	5.61241e-23
KEGG_PATHWAY	hsa05418:Fluid shear stress and atherosclerosis	28	10.8108	2.28214e-16	PRKAA1, HSP90AB1, SRC, GSTP1, PIK3CB, PIK3R1, TNF, AKT2, KDR, CCL2, AKT1, RAC1, HSP90AA1, CHUK, MMP2, MAPK14, MMP9, RHOA, PTK2, NFKB1, VEGFA, MAPK10, IL1A, PIK3CA, IL1B, BCL2, TP53, NFE2L2	234	141	8840	7.50197	6.39488e-14	2.52791e-15	1.09718e-15
KEGG_PATHWAY	hsa05160:Hepatitis C	31	11.9691	6.82897e-18	RB1, CDKN1A, IFNA1, FASLG, PIK3CB, PIK3R1, TNF, EGFR, CASP9, CASP8, CCND1, MYC, CASP3, AKT2, E2F1, AKT1, MAPK1, LDLR, MAP2K2, CHUK, IFNB1, STAT1, STAT3, EIF2AK2, NFKB1, PIK3CA, CDK2, BAX, FAS, PPARA, TP53	234	159	8840	7.36548	1.96674e-15	1.22922e-16	5.33514e-17
KEGG_PATHWAY	hsa04668:TNF signaling pathway	23	8.88031	3.63695e-13	CHUK, IFNB1, CXCL1, PIK3CB, PIK3R1, PTGS2, MAPK14, TNF, MMP9, NFKB1, MAPK10, MMP14, CASP8, PIK3CA, IL1B, CASP3, IRF1, CCL5, AKT2, FAS, CCL2, AKT1, MAPK1	234	119	8840	7.30159	1.04748e-10	2.6186e-12	1.13655e-12
KEGG_PATHWAY	hsa04722:Neurotrophin signaling pathway	23	8.88031	4.35093e-13	NTRK2, MAP2K2, NTRK3, PRKCD, FASLG, PTPN11, PIK3CB, PIK3R1, NGF, MAPK14, RHOA, NFKB1, MAPK10, PIK3CA, AKT2, RPS6KA1, BCL2, BAX, AKT1, MAPK1, RAC1, TP53, TP73	234	120	8840	7.24074	1.25308e-10	3.05626e-12	1.3265e-12
KEGG_PATHWAY	hsa05221:Acute myeloid leukemia	13	5.01931	1.67245e-07	MAP2K2, CHUK, STAT3, PIK3CB, PIK3R1, NFKB1, PIK3CA, CCND1, MYC, AKT2, PIM1, AKT1, MAPK1	234	68	8840	7.22222	4.81654e-05	5.41197e-07	2.34895e-07
KEGG_PATHWAY	hsa05143:African trypanosomiasis	7	2.7027	0.000368384	IL1B, IL18, FAS, F2RL1, FASLG, PRKCA, TNF	234	37	8840	7.14715	0.100678	0.00079175	0.000368384
KEGG_PATHWAY	hsa05235:PD-L1 expression and PD-1 checkpoint pathway in cancer	17	6.56371	1.23086e-09	ALK, MAP2K2, CHUK, STAT1, STAT3, PTPN11, PIK3CB, PIK3R1, MAPK14, HIF1A, EGFR, NFKB1, PIK3CA, AKT2, CSNK2B, AKT1, MAPK1	234	90	8840	7.1358	3.54486e-07	4.99277e-09	2.167e-09
KEGG_PATHWAY	hsa04215:Apoptosis - multiple species	6	2.3166	0.00137152	MAPK10, CASP9, CASP8, CASP3, BCL2, BAX	234	32	8840	7.08333	0.326501	0.00276222	0.00137152
KEGG_PATHWAY	hsa04960:Aldosterone-regulated sodium reabsorption	7	2.7027	0.000427941	PIK3CA, MAPK1, PRKCA, IGF1, PIK3CB, PIK3R1, NR3C2	234	38	8840	6.95906	0.115978	0.000906229	0.000427941
KEGG_PATHWAY	hsa04210:Apoptosis	25	9.65251	8.58698e-14	FASLG, PIK3CB, PIK3R1, TNF, CASP9, CASP8, CASP3, AKT2, TNFSF10, AKT1, MAPK1, CTSD, MCL1, MAP2K2, PARP1, CHUK, GADD45A, NGF, NFKB1, MAPK10, PIK3CA, BCL2, BAX, FAS, TP53	234	136	8840	6.94444	2.47162e-11	7.06586e-13	3.06678e-13
KEGG_PATHWAY	hsa05167:Kaposi sarcoma-associated herpesvirus infection	36	13.8996	6.29432e-20	RB1, CDKN1A, CXCL8, IFNA1, SRC, CXCL1, PIK3CB, PIK3R1, PTGS2, FGF2, HIF1A, CASP9, CASP8, CCND1, MYC, CASP3, AKT2, E2F1, AKT1, MAPK1, RAC1, CREBBP, MAP2K2, CHUK, IFNB1, STAT1, STAT3, EIF2AK2, MAPK14, NFKB1, VEGFA, MAPK10, PIK3CA, BAX, FAS, TP53	234	196	8840	6.93878	1.81277e-17	1.64797e-18	7.15264e-19
KEGG_PATHWAY	hsa04620:Toll-like receptor signaling pathway	20	7.72201	4.64887e-11	MAP2K2, CXCL8, IFNA1, CHUK, IFNB1, STAT1, PIK3CB, PIK3R1, MAPK14, TNF, NFKB1, MAPK10, CASP8, PIK3CA, IL1B, CCL5, AKT2, AKT1, MAPK1, RAC1	234	109	8840	6.9317	1.33887e-08	2.23146e-10	9.68515e-11
KEGG_PATHWAY	hsa05135:Yersinia infection	25	9.65251	1.20286e-13	CXCL8, SRC, PIK3CB, PIK3R1, TNF, AKT2, RPS6KA1, CASP1, PTK2B, CCL2, AKT1, MAPK1, NLRP3, RAC1, MAP2K2, CHUK, IFNB1, IL18, MAPK14, RHOA, PTK2, NFKB1, MAPK10, PIK3CA, IL1B	234	138	8840	6.8438	3.46283e-11	9.6229e-13	4.1766e-13
KEGG_PATHWAY	hsa04919:Thyroid hormone signaling pathway	22	8.49421	5.45255e-12	CREBBP, HDAC2, MAP2K2, THRA, STAT1, HDAC1, SRC, SLC2A1, PRKCA, PIK3CB, PIK3R1, HIF1A, ESR1, CASP9, PIK3CA, CCND1, MYC, AKT2, AKT1, MAPK1, PRKACA, TP53	234	122	8840	6.81239	1.57033e-09	3.27153e-11	1.41993e-11
KEGG_PATHWAY	hsa05164:Influenza A	31	11.9691	6.71077e-17	CXCL8, IFNA1, FASLG, PIK3CB, PIK3R1, TNF, CASP9, CASP8, CASP3, CCL5, AKT2, CASP1, TNFSF10, CCL2, AKT1, MAPK1, NLRP3, CREBBP, MAP2K2, CHUK, IFNB1, STAT1, IL18, EIF2AK2, PRKCA, NFKB1, IL1A, PIK3CA, IL1B, BAX, FAS	234	172	8840	6.80879	3.19744e-14	8.40305e-16	3.64716e-16
KEGG_PATHWAY	hsa04914:Progesterone-mediated oocyte maturation	20	7.72201	6.46999e-11	HSP90AA1, HSP90AB1, PLK1, PDE3B, PIK3CB, PIK3R1, IGF1, CDC25C, MAPK14, CDC25B, IGF1R, MAPK10, PIK3CA, AKT2, RPS6KA1, CDK2, CDK1, AKT1, MAPK1, PRKACA	234	111	8840	6.80681	1.86336e-08	3.05468e-10	1.32582e-10
KEGG_PATHWAY	hsa05226:Gastric cancer	27	10.4247	1.16779e-14	RB1, CDKN1A, ABCB1, PIK3CB, PIK3R1, FGF2, EGFR, CCND1, MYC, AKT2, ERBB2, E2F1, AKT1, MAPK1, CDKN2B, TGFB1, MAP2K2, GADD45A, HGF, TGFBR2, PIK3CA, CCNE1, CDK2, BCL2, BAX, MET, TP53	234	150	8840	6.8	3.35731e-12	1.08492e-13	4.70885e-14
KEGG_PATHWAY	hsa05133:Pertussis	14	5.40541	1.02436e-07	CXCL8, NOS2, MAPK14, TNF, RHOA, NFKB1, MAPK10, IL1A, IL1B, CASP3, IRF1, CASP1, NLRP3, MAPK1	234	78	8840	6.78063	2.95013e-05	3.51211e-07	1.52435e-07
KEGG_PATHWAY	hsa04926:Relaxin signaling pathway	23	8.88031	2.37145e-12	TGFB1, MAP2K2, NOS2, MMP1, SRC, MMP2, PRKCA, PIK3CB, PIK3R1, MAPK14, MMP9, EGFR, NFKB1, TGFBR2, VEGFA, MAPK10, COL1A1, MMP13, PIK3CA, AKT2, AKT1, MAPK1, PRKACA	234	130	8840	6.68376	6.82974e-10	1.55222e-11	6.73709e-12
KEGG_PATHWAY	hsa04012:ErbB signaling pathway	15	5.79151	4.45201e-08	CDKN1A, MAP2K2, SRC, PRKCA, PIK3CB, PIK3R1, EGFR, PTK2, MAPK10, PIK3CA, MYC, AKT2, ERBB2, AKT1, MAPK1	234	86	8840	6.58915	1.28217e-05	1.58294e-07	6.87039e-08
KEGG_PATHWAY	hsa04218:Cellular senescence	27	10.4247	3.61145e-14	RB1, CDKN1A, CXCL8, SERPINE1, PIK3CB, PIK3R1, CCND1, MYC, AKT2, E2F1, AKT1, MAPK1, CDKN2B, TGFB1, MAP2K2, CDKN2A, GADD45A, MAPK14, SIRT1, NFKB1, TGFBR2, IL1A, PIK3CA, CCNE1, CDK2, CDK1, TP53	234	157	8840	6.49682	1.03917e-11	3.15181e-13	1.36797e-13
KEGG_PATHWAY	hsa04920:Adipocytokine signaling pathway	12	4.6332	1.85157e-06	MAPK10, PRKAA1, CHUK, AKT2, STAT3, SLC2A1, AKT1, PTPN11, CD36, PPARA, TNF, NFKB1	234	70	8840	6.47619	0.000533109	5.22795e-06	2.26908e-06
KEGG_PATHWAY	hsa05145:Toxoplasmosis	19	7.33591	5.2817e-10	TGFB1, NOS2, CHUK, STAT1, STAT3, MAPK14, TNF, NFKB1, MAPK10, CASP9, CASP8, CD40LG, CASP3, AKT2, BCL2, AKT1, MAPK1, LDLR, HSPA1A	234	111	8840	6.46647	1.52113e-07	2.23695e-09	9.70901e-10
KEGG_PATHWAY	hsa04930:Type II diabetes mellitus	8	3.0888	0.000206686	MAPK10, PIK3CA, PRKCD, CACNA1B, MAPK1, PIK3CB, PIK3R1, TNF	234	47	8840	6.43026	0.0577943	0.000476204	0.000206686
KEGG_PATHWAY	hsa04923:Regulation of lipolysis in adipocytes	10	3.861	2.09673e-05	PIK3CA, AKT2, PDE3B, AKT1, ADRB2, PIK3CB, PIK3R1, PRKACA, PTGS2, PTGS1	234	59	8840	6.40301	0.00602045	5.48962e-05	2.38265e-05
KEGG_PATHWAY	hsa05169:Epstein-Barr virus infection	34	13.1274	1.52486e-17	RB1, CDKN1A, HDAC2, IFNA1, HDAC1, PIK3CB, PIK3R1, TNF, CASP9, CASP8, CCND1, MYC, CASP3, AKT2, E2F1, AKT1, RAC1, B2M, CHUK, IFNB1, GADD45A, STAT1, STAT3, EIF2AK2, MAPK14, NFKB1, MAPK10, PIK3CA, CCNE1, CDK2, BCL2, BAX, FAS, TP53	234	203	8840	6.32731	4.39161e-15	2.43978e-16	1.05893e-16
KEGG_PATHWAY	hsa04211:Longevity regulating pathway	15	5.79151	8.07411e-08	PRKAA1, PIK3CB, PIK3R1, IGF1, SIRT1, NFKB1, IGF1R, PIK3CA, AKT2, CAT, BAX, AKT1, PRKACA, TP53, EIF4E	234	90	8840	6.2963	2.32532e-05	2.83579e-07	1.23081e-07
KEGG_PATHWAY	hsa00350:Tyrosine metabolism	6	2.3166	0.00235714	AOC3, TPO, TH, MAOA, TAT, MIF	234	36	8840	6.2963	0.49321	0.00471428	0.00235714
KEGG_PATHWAY	hsa00591:Linoleic acid metabolism	5	1.9305	0.00752292	CYP2C9, CYP1A2, PLA2G2A, CYP2C19, CYP3A4	234	30	8840	6.2963	0.886368	0.014444	0.00752292
KEGG_PATHWAY	hsa04915:Estrogen signaling pathway	23	8.88031	9.53929e-12	HSP90AA1, MAP2K2, HSP90AB1, SRC, MMP2, PRKCD, PIK3CB, PIK3R1, OPRM1, ESR1, MMP9, EGFR, ESR2, KRT18, PIK3CA, SP1, AKT2, BCL2, AKT1, MAPK1, PRKACA, CTSD, HSPA1A	234	139	8840	6.251	2.74731e-09	5.38689e-11	2.33806e-11
KEGG_PATHWAY	hsa04071:Sphingolipid signaling pathway	20	7.72201	3.51852e-10	ABCC1, MAP2K2, PRKCA, PIK3CB, PIK3R1, MAPK14, TNF, RHOA, NFKB1, MAPK10, PIK3CA, AKT2, BCL2, BAX, AKT1, MAPK1, FYN, RAC1, CTSD, TP53	234	122	8840	6.19308	1.01333e-07	1.53535e-09	6.66386e-10
KEGG_PATHWAY	hsa05030:Cocaine addiction	8	3.0888	0.000269953	CDK5, TH, MAOA, DRD1, DRD2, PRKACA, SLC6A3, NFKB1	234	49	8840	6.1678	0.0748106	0.000598049	0.000269953
KEGG_PATHWAY	hsa05224:Breast cancer	24	9.26641	4.65022e-12	RB1, CDKN1A, MAP2K2, GADD45A, PIK3CB, PIK3R1, IGF1, FGF2, ESR1, EGFR, ESR2, IGF1R, PIK3CA, CCND1, SP1, MYC, AKT2, ERBB2, E2F1, BAX, AKT1, TNFSF11, MAPK1, TP53	234	148	8840	6.12613	1.33925e-09	2.8495e-11	1.23676e-11
KEGG_PATHWAY	hsa05323:Rheumatoid arthritis	15	5.79151	1.41765e-07	TGFB1, CXCL8, ANGPT1, MMP1, IL18, CXCL1, TNF, VEGFA, IL1A, IL1B, CCL5, CCL2, ACP5, TNFSF11, IL17A	234	94	8840	6.02837	4.08276e-05	4.69292e-07	2.03686e-07
KEGG_PATHWAY	hsa04623:Cytosolic DNA-sensing pathway	13	5.01931	1.56821e-06	IFNA1, CHUK, IFNB1, IL18, NFKB1, CASP8, STING1, IL1B, CASP3, CCL5, CASP1, NLRP3, POLR2L	234	83	8840	5.917	0.000451542	4.51644e-06	1.96026e-06
KEGG_PATHWAY	hsa05140:Leishmaniasis	12	4.6332	4.86032e-06	EEF1A1, IL4, IL1A, TGFB1, NOS2, STAT1, IL1B, MAPK1, MAPK14, PTGS2, TNF, NFKB1	234	77	8840	5.88745	0.0013988	1.32054e-05	5.73151e-06
KEGG_PATHWAY	hsa05321:Inflammatory bowel disease	10	3.861	4.64931e-05	IL4, IL1A, TGFB1, STAT1, IL1B, STAT3, IL18, TNF, NFKB1, IL17A	234	65	8840	5.81197	0.0133011	0.000115431	5.01003e-05
KEGG_PATHWAY	hsa05207:Chemical carcinogenesis - receptor activation	33	12.7413	7.91873e-16	RB1, HSP90AB1, SRC, CACNA1B, ADRB2, PIK3CB, PIK3R1, CYP3A4, FGF2, EGFR, CCND1, MYC, AKT2, RPS6KA1, E2F1, CYP1B1, AKT1, TNFSF11, MAPK1, PRKACA, HSP90AA1, MAP2K2, STAT3, PRKCA, ESR1, ESR2, NFKB1, VEGFA, KLF5, PIK3CA, CYP1A2, BCL2, PPARA	234	215	8840	5.79845	2.23821e-13	8.44665e-15	3.66608e-15
KEGG_PATHWAY	hsa04936:Alcoholic liver disease	22	8.49421	1.42274e-10	PRKAA1, CXCL8, IFNA1, CHUK, IFNB1, FASLG, CXCL1, MAPK14, SIRT1, TNF, NFKB1, ACACA, MAPK10, CASP8, CCND1, IL1B, CASP3, AKT2, FAS, AKT1, PPARA, IL17A	234	144	8840	5.7716	4.09749e-08	6.60885e-10	2.86843e-10
KEGG_PATHWAY	hsa05231:Choline metabolism in cancer	15	5.79151	2.7498e-07	PDGFRB, PDGFRA, MAP2K2, PRKCA, PIK3CB, PIK3R1, HIF1A, EGFR, MAPK10, PIK3CA, SP1, AKT2, AKT1, MAPK1, RAC1	234	99	8840	5.72391	7.91913e-05	8.60808e-07	3.73615e-07
KEGG_PATHWAY	hsa04350:TGF-beta signaling pathway	16	6.17761	1.30193e-07	CDKN2B, CREBBP, HDAC2, TGFB1, TFRC, HDAC1, HFE, THBS1, TNF, RHOA, TGFBR2, BMP2, TF, SP1, MYC, MAPK1	234	108	8840	5.59671	3.74949e-05	4.35995e-07	1.89234e-07
KEGG_PATHWAY	hsa04380:Osteoclast differentiation	21	8.10811	7.52188e-10	TGFB1, CHUK, IFNB1, STAT1, PIK3CB, PIK3R1, MAPK14, TNF, NFKB1, TGFBR2, MAPK10, IL1A, PIK3CA, IL1B, AKT2, AKT1, ACP5, TNFSF11, MAPK1, FYN, RAC1	234	142	8840	5.58685	2.1663e-07	3.13957e-09	1.36266e-09
KEGG_PATHWAY	hsa05225:Hepatocellular carcinoma	25	9.65251	1.29895e-11	RB1, CDKN1A, GSTP1, PIK3CB, PIK3R1, EGFR, IGF1R, CCND1, MYC, AKT2, E2F1, AKT1, MAPK1, TGFB1, MAP2K2, CDKN2A, GADD45A, HGF, PRKCA, TGFBR2, PIK3CA, BAX, MET, TP53, NFE2L2	234	170	8840	5.55556	3.74098e-09	7.19421e-11	3.12248e-11
KEGG_PATHWAY	hsa04931:Insulin resistance	16	6.17761	1.47472e-07	PRKAA1, PRKCD, STAT3, SLC2A1, PTPN11, PIK3CB, PIK3R1, TNF, NFKB1, MAPK10, PIK3CA, AKT2, RPS6KA1, AKT1, CD36, PPARA	234	109	8840	5.54536	4.24711e-05	4.82637e-07	2.09478e-07
KEGG_PATHWAY	hsa05203:Viral carcinogenesis	30	11.583	7.68125e-14	RB1, CDKN1A, HDAC2, HDAC10, HDAC1, SRC, HDAC11, PIK3CB, PIK3R1, HDAC8, HDAC6, CASP8, CCND1, CASP3, MAPK1, RAC1, PRKACA, CDKN2B, CREBBP, CDKN2A, STAT3, EIF2AK2, RHOA, NFKB1, PIK3CA, CCNE1, CDK2, CDK1, BAX, TP53	234	205	8840	5.52846	2.21263e-11	6.50647e-13	2.82399e-13
KEGG_PATHWAY	hsa05146:Amoebiasis	15	5.79151	4.53439e-07	TGFB1, CXCL8, NOS2, CXCL1, PRKCA, PIK3CB, PIK3R1, TNF, PTK2, NFKB1, COL1A1, PIK3CA, IL1B, CASP3, PRKACA	234	103	8840	5.50162	0.000130582	1.38926e-06	6.02978e-07
KEGG_PATHWAY	hsa04750:Inflammatory mediator regulation of TRP channels	14	5.40541	1.7597e-06	SRC, PRKCD, PRKCA, ALOX12, PIK3CB, PIK3R1, IGF1, NGF, MAPK14, MAPK10, PIK3CA, IL1B, F2RL1, PRKACA	234	99	8840	5.34231	0.000506666	5.01776e-06	2.17785e-06
KEGG_PATHWAY	hsa04010:MAPK signaling pathway	42	16.2162	8.82674e-19	CACNA1B, FASLG, FGF2, TNF, EGFR, STK3, IGF1R, MYC, CASP3, AKT2, ERBB2, RPS6KA1, KDR, AKT1, MAPK1, RAC1, PRKACA, PDGFRB, PDGFRA, NTRK2, TGFB1, MAP2K2, ANGPT1, CHUK, GADD45A, HGF, PRKCA, IGF1, NGF, MAPK14, NFKB1, TGFBR2, CDC25B, VEGFA, MAPK10, IL1A, GDNF, IL1B, FAS, MET, TP53, HSPA1A	234	300	8840	5.28889	2.5421e-16	1.95546e-17	8.48725e-18
KEGG_PATHWAY	hsa04660:T cell receptor signaling pathway	17	6.56371	1.11488e-07	MAP2K2, CHUK, PTPN11, PIK3CB, PIK3R1, MAPK14, TNF, RHOA, NFKB1, MAPK10, IL4, CD40LG, PIK3CA, AKT2, AKT1, MAPK1, FYN	234	122	8840	5.26412	3.2108e-05	3.77747e-07	1.63953e-07
KEGG_PATHWAY	hsa04110:Cell cycle	22	8.49421	8.29839e-10	CDKN1C, RB1, CDKN1A, CDKN2B, CREBBP, HDAC2, TGFB1, CDKN2A, GADD45A, HDAC1, PLK1, CDC25C, HDAC8, AURKB, CDC25B, CCND1, CCNE1, MYC, CDK2, E2F1, CDK1, TP53	234	158	8840	5.2602	2.38994e-07	3.4142e-09	1.48186e-09
KEGG_PATHWAY	hsa04659:Th17 cell differentiation	15	5.79151	8.19156e-07	HSP90AA1, TGFB1, HSP90AB1, CHUK, STAT1, STAT3, MAPK14, HIF1A, NFKB1, TGFBR2, MAPK10, IL4, IL1B, MAPK1, IL17A	234	108	8840	5.24691	0.000235889	2.40732e-06	1.04484e-06
KEGG_PATHWAY	hsa04622:RIG-I-like receptor signaling pathway	10	3.861	0.000105478	MAPK10, CXCL8, CASP8, STING1, CHUK, IFNA1, IFNB1, MAPK14, TNF, NFKB1	234	72	8840	5.24691	0.0299225	0.000255275	0.000110796
KEGG_PATHWAY	hsa04929:GnRH secretion	9	3.4749	0.000285295	MAP2K2, PIK3CA, AKT2, MAPK1, AKT1, PRKCA, PIK3CB, PIK3R1, ESR2	234	65	8840	5.23077	0.0788909	0.000622462	0.000285295
KEGG_PATHWAY	hsa04510:Focal adhesion	28	10.8108	2.66791e-12	SRC, PIK3CB, PIK3R1, THBS1, EGFR, IGF1R, CCND1, AKT2, ERBB2, KDR, AKT1, MAPK1, FYN, RAC1, PDGFRB, PDGFRA, VWF, HGF, PRKCA, IGF1, RHOA, PTK2, VEGFA, MAPK10, COL1A1, PIK3CA, BCL2, MET	234	203	8840	5.21073	7.68345e-10	1.70746e-11	7.41086e-12
KEGG_PATHWAY	hsa04621:NOD-like receptor signaling pathway	26	10.0386	2.05577e-11	CXCL8, HSP90AB1, IFNA1, CXCL1, TNF, CASP8, CCL5, CASP1, CCL2, MAPK1, NLRP3, HSP90AA1, CHUK, IFNB1, STAT1, PRKCD, IL18, MAPK14, RHOA, NFKB1, MAPK10, P2RX7, STING1, IL1B, BCL2, CARD16	234	189	8840	5.19694	5.92061e-09	1.09641e-10	4.75872e-11
KEGG_PATHWAY	hsa04630:JAK-STAT signaling pathway	23	8.88031	4.30409e-10	PDGFRB, PDGFRA, CDKN1A, CREBBP, CNTF, IFNA1, IFNB1, STAT1, STAT3, PTPN11, PIK3CB, PIK3R1, EGFR, GFAP, IL4, PIK3CA, CCND1, MYC, AKT2, PIM1, BCL2, AKT1, MCL1	234	168	8840	5.17196	1.23958e-07	1.85012e-09	8.03002e-10
KEGG_PATHWAY	hsa05170:Human immunodeficiency virus 1 infection	29	11.1969	1.36583e-12	IFNA1, FASLG, PIK3CB, PIK3R1, TNF, CASP9, CASP8, CASP3, AKT2, PTK2B, AKT1, MAPK1, RAC1, B2M, MAP2K2, CHUK, IFNB1, PRKCA, MAPK14, CDC25C, PTK2, NFKB1, MAPK10, STING1, PIK3CA, BCL2, CDK1, BAX, FAS	234	213	8840	5.14345	3.93349e-10	9.14787e-12	3.97043e-12
KEGG_PATHWAY	hsa05200:Pathways in cancer	72	27.7992	3.34103e-32	RB1, ALK, CDKN1A, CXCL8, HSP90AB1, IFNA1, SLC2A1, FASLG, PIK3CB, FGF2, IGF1R, CASP9, CASP8, CCND1, MYC, CASP3, AKT2, PIM1, AKT1, RAC1, PRKACA, PDGFRB, PDGFRA, HSP90AA1, MAP2K2, CHUK, MMP1, HGF, MMP2, PRKCA, MMP9, RHOA, TGFBR2, PIK3CA, CCNE1, MET, TP53, HDAC2, HDAC1, GSTP1, LPAR3, KLK3, PIK3R1, PTGS2, HIF1A, EGFR, ERBB2, E2F1, MAPK1, CDKN2B, CREBBP, TGFB1, NOS2, CDKN2A, GADD45A, STAT1, STAT3, IGF1…	234	533	8840	5.10319	9.62218e-30	9.62218e-30	4.17629e-30
KEGG_PATHWAY	hsa04932:Non-alcoholic fatty liver disease	21	8.10811	4.53892e-09	PRKAA1, TGFB1, CXCL8, FASLG, PIK3CB, PIK3R1, MAPK14, TNF, NFKB1, MAPK10, IL1A, CASP8, PIK3CA, IL1B, CASP3, AKT2, FAS, BAX, AKT1, RAC1, PPARA	234	157	8840	5.05308	1.30721e-06	1.7665e-08	7.66709e-09
KEGG_PATHWAY	hsa05152:Tuberculosis	24	9.26641	2.78396e-10	CREBBP, TGFB1, NOS2, IFNA1, IFNB1, STAT1, SRC, IL18, MAPK14, TNF, RHOA, NFKB1, MAPK10, CASP9, IL1A, CASP8, IL1B, CASP3, AKT2, BCL2, BAX, AKT1, MAPK1, CTSD	234	180	8840	5.03704	8.01781e-08	1.25278e-09	5.43743e-10
KEGG_PATHWAY	hsa04064:NF-kappa B signaling pathway	14	5.40541	3.45249e-06	CXCL8, PARP1, CHUK, GADD45A, CXCL1, PTGS2, TNF, NFKB1, CD40LG, PLAU, IL1B, CSNK2B, BCL2, TNFSF11	234	105	8840	5.03704	0.000993824	9.46968e-06	4.11011e-06
KEGG_PATHWAY	hsa04151:PI3K-Akt signaling pathway	48	18.5328	1.52373e-20	CDKN1A, PRKAA1, HSP90AB1, IFNA1, LPAR3, FASLG, PIK3CB, PIK3R1, FGF2, THBS1, EGFR, IGF1R, CASP9, CCND1, MYC, AKT2, ERBB2, KDR, AKT1, MAPK1, RAC1, EIF4E, MCL1, PDGFRB, PDGFRA, NTRK2, HSP90AA1, MAP2K2, VWF, ANGPT1, CHUK, IFNB1, HGF, PRKCA, IGF1, NGF, PTK2, NFKB1, VEGFA, IL4, COL1A1, PIK3CA, GDNF, CCNE1, CDK2, BCL2, MET, TP53	234	362	8840	5.00921	4.38835e-18	4.38835e-19	1.90466e-19
KEGG_PATHWAY	hsa04015:Rap1 signaling pathway	28	10.8108	7.57566e-12	SRC, FPR1, LPAR3, PIK3CB, PIK3R1, FGF2, THBS1, EGFR, IGF1R, AKT2, KDR, AKT1, MAPK1, RAC1, DRD2, PDGFRB, PDGFRA, MAP2K2, ANGPT1, HGF, PRKCA, IGF1, NGF, MAPK14, RHOA, VEGFA, PIK3CA, MET	234	212	8840	4.98952	2.18181e-09	4.36358e-11	1.89392e-11
KEGG_PATHWAY	hsa05330:Allograft rejection	5	1.9305	0.0172092	IL4, CD40LG, FAS, FASLG, TNF	234	38	8840	4.97076	0.993258	0.0307841	0.0172092
KEGG_PATHWAY	hsa04935:Growth hormone synthesis, secretion and action	16	6.17761	6.59411e-07	CREBBP, MAP2K2, STAT1, STAT3, PRKCA, PIK3CB, PIK3R1, IGF1, MAPK14, PTK2, MAPK10, PIK3CA, AKT2, AKT1, MAPK1, PRKACA	234	122	8840	4.95446	0.000189892	1.97823e-06	8.58608e-07
KEGG_PATHWAY	hsa04650:Natural killer cell mediated cytotoxicity	17	6.56371	2.72755e-07	MAP2K2, IFNA1, IFNB1, FASLG, PRKCA, PTPN11, PIK3CB, PIK3R1, TNF, PIK3CA, CASP3, TNFSF10, FAS, PTK2B, MAPK1, FYN, RAC1	234	130	8840	4.94017	7.85503e-05	8.60808e-07	3.73615e-07
KEGG_PATHWAY	hsa05031:Amphetamine addiction	9	3.4749	0.000431769	HDAC2, TH, MAOA, HDAC1, PRKCA, DRD1, PRKACA, SIRT1, SLC6A3	234	69	8840	4.92754	0.116952	0.00090766	0.000431769
KEGG_PATHWAY	hsa04912:GnRH signaling pathway	12	4.6332	3.06071e-05	MAPK10, MMP14, MAP2K2, SRC, MMP2, PRKCD, PTK2B, MAPK1, PRKCA, MAPK14, PRKACA, EGFR	234	93	8840	4.87455	0.00877623	7.80074e-05	3.38574e-05
KEGG_PATHWAY	hsa04520:Adherens junction	12	4.6332	3.06071e-05	CREBBP, SRC, ERBB2, CSNK2B, MAPK1, FYN, RAC1, MET, RHOA, EGFR, TGFBR2, IGF1R	234	93	8840	4.87455	0.00877623	7.80074e-05	3.38574e-05
KEGG_PATHWAY	hsa05206:MicroRNAs in cancer	40	15.444	1.54289e-16	CDKN1A, HDAC2, ABCB1, HDAC1, PIK3CB, PIK3R1, PTGS2, THBS1, EGFR, CCND1, PLAU, MYC, CASP3, ERBB2, E2F1, PIM1, CYP1B1, MAPK1, MCL1, PDGFRB, PDGFRA, ABCC1, CREBBP, MAP2K2, CDKN2A, STAT3, PRKCA, CDC25C, MMP9, SIRT1, RHOA, NFKB1, CDC25B, VEGFA, PIK3CA, CCNE1, BCL2, MET, TP53, EZH2	234	312	8840	4.8433	3.19744e-14	1.77741e-15	7.71447e-16
KEGG_PATHWAY	hsa04014:Ras signaling pathway	30	11.583	3.67132e-12	FASLG, PIK3CB, PIK3R1, FGF2, EGFR, IGF1R, AKT2, KDR, AKT1, MAPK1, RAC1, PRKACA, PDGFRB, PDGFRA, NTRK2, MAP2K2, ANGPT1, CHUK, HGF, PLA2G2A, PRKCA, PTPN11, IGF1, NGF, RHOA, NFKB1, VEGFA, MAPK10, PIK3CA, MET	234	238	8840	4.7619	1.05733e-09	2.29856e-11	9.9764e-12
KEGG_PATHWAY	hsa04217:Necroptosis	20	7.72201	3.24585e-08	HSP90AA1, HSP90AB1, PARP1, IFNA1, IFNB1, STAT1, STAT3, EIF2AK2, FASLG, TNF, MAPK10, IL1A, CASP8, IL1B, CASP1, TNFSF10, BCL2, FAS, BAX, NLRP3	234	159	8840	4.75192	9.348e-06	1.16851e-07	5.07164e-08
KEGG_PATHWAY	hsa05166:Human T-cell leukemia virus 1 infection	28	10.8108	2.51607e-11	RB1, CDKN1A, SLC2A1, PIK3CB, PIK3R1, TNF, CCND1, MYC, AKT2, E2F1, AKT1, MAPK1, PRKACA, B2M, CDKN2B, CREBBP, TGFB1, MAP2K2, CHUK, CDKN2A, NFKB1, TGFBR2, MAPK10, PIK3CA, CCNE1, CDK2, BAX, TP53	234	223	8840	4.7434	7.2463e-09	1.27128e-10	5.51771e-11
KEGG_PATHWAY	hsa04662:B cell receptor signaling pathway	11	4.2471	0.000132096	CD79A, MAP2K2, PIK3CA, CHUK, AKT2, MAPK1, AKT1, RAC1, PIK3CB, PIK3R1, NFKB1	234	91	8840	4.56654	0.0373315	0.00031441	0.000136463
KEGG_PATHWAY	hsa04072:Phospholipase D signaling pathway	18	6.94981	3.46973e-07	PDGFRB, PDGFRA, MAP2K2, CXCL8, PRKCA, LPAR3, PTPN11, PIK3CB, PIK3R1, RHOA, EGFR, PIK3CA, AKT2, CXCR2, PTK2B, AKT1, MAPK1, FYN	234	149	8840	4.56376	9.99232e-05	1.0745e-06	4.66361e-07
KEGG_PATHWAY	hsa04613:Neutrophil extracellular trap formation	23	8.88031	5.59101e-09	HDAC2, MAP2K2, VWF, HDAC10, HDAC1, SRC, HDAC11, FPR1, PRKCA, PIK3CB, PIK3R1, FPR2, MAPK14, HDAC8, NFKB1, HDAC6, PIK3CA, AKT2, CASP1, AKT1, MAPK1, PADI4, RAC1	234	192	8840	4.52546	1.61021e-06	2.14695e-08	9.31836e-09
KEGG_PATHWAY	hsa04540:Gap junction	11	4.2471	0.000144837	PDGFRB, PDGFRA, MAP2K2, SRC, CDK1, MAPK1, PRKCA, DRD1, DRD2, PRKACA, EGFR	234	92	8840	4.51691	0.040858	0.000339131	0.000147192
KEGG_PATHWAY	hsa05208:Chemical carcinogenesis - reactive oxygen species	27	10.4247	1.90729e-10	SRC, LPO, PIK3CB, PIK3R1, HIF1A, EGFR, AKT2, CYP1B1, AKT1, MAPK1, RAC1, MAP2K2, CHUK, HGF, PRKCD, PTPN11, MAPK14, PTK2, NFKB1, SOD1, VEGFA, MAPK10, PIK3CA, CYP1A2, CAT, MET, NFE2L2	234	226	8840	4.51327	5.49299e-08	8.71903e-10	3.7843e-10
KEGG_PATHWAY	hsa04216:Ferroptosis	5	1.9305	0.02406	PRNP, TF, TFRC, TP53, SAT1	234	42	8840	4.49735	0.999101	0.0422518	0.02406
KEGG_PATHWAY	hsa04913:Ovarian steroidogenesis	6	2.3166	0.0106793	CYP1B1, IGF1, PRKACA, PTGS2, LDLR, IGF1R	234	51	8840	4.44444	0.954596	0.0201021	0.0106793
KEGG_PATHWAY	hsa05165:Human papillomavirus infection	39	15.0579	9.66779e-15	RB1, CDKN1A, HDAC2, IFNA1, HDAC1, FASLG, PIK3CB, PIK3R1, PTGS2, THBS1, TNF, EGFR, CASP8, CCND1, CASP3, AKT2, E2F1, AKT1, MAPK1, PRKACA, PDGFRB, CREBBP, MAP2K2, VWF, CHUK, IFNB1, STAT1, EIF2AK2, PTK2, NFKB1, VEGFA, COL1A1, PIK3CA, CCNE1, IRF1, CDK2, BAX, FAS, TP53	234	333	8840	4.42442	2.78177e-12	9.28108e-14	4.02825e-14
KEGG_PATHWAY	hsa04940:Type I diabetes mellitus	5	1.9305	0.025996	IL1A, IL1B, FAS, FASLG, TNF	234	43	8840	4.39276	0.999492	0.0453748	0.025996
KEGG_PATHWAY	hsa04148:Efferocytosis	18	6.94981	6.7163e-07	TGFB1, MAP2K2, ODC1, SLC2A1, ADAM10, PTPN11, PTGS2, MAPK14, THBS1, HIF1A, SIRT1, PTK2, AXL, CASP3, CASP1, MAPK1, CD36, RAC1	234	156	8840	4.35897	0.000193411	1.99412e-06	8.65503e-07
KEGG_PATHWAY	hsa04062:Chemokine signaling pathway	22	8.49421	3.17744e-08	CXCL8, CHUK, STAT1, SRC, PRKCD, STAT3, CXCL1, PIK3CB, PIK3R1, RHOA, PTK2, NFKB1, PIK3CA, CCL5, AKT2, CXCR2, PTK2B, CCL2, AKT1, MAPK1, RAC1, PRKACA	234	193	8840	4.30628	9.15098e-06	1.15836e-07	5.02759e-08
KEGG_PATHWAY	hsa05332:Graft-versus-host disease	5	1.9305	0.0280229	IL1A, IL1B, FAS, FASLG, TNF	234	44	8840	4.29293	0.999721	0.048618	0.0280229
KEGG_PATHWAY	hsa05130:Pathogenic Escherichia coli infection	23	8.88031	1.57997e-08	CXCL8, CHUK, SRC, IL18, FASLG, PTPN11, MAPK14, TNF, RHOA, NFKB1, MAPK10, CASP9, CASP8, IL1B, CASP3, CASP1, TNFSF10, FAS, BAX, NLRP3, MAPK1, FYN, RAC1	234	203	8840	4.28024	4.5503e-06	5.90949e-08	2.56488e-08
KEGG_PATHWAY	hsa05320:Autoimmune thyroid disease	6	2.3166	0.0125065	IL4, TPO, CD40LG, IFNA1, FAS, FASLG	234	53	8840	4.27673	0.97334	0.0227966	0.0125065
KEGG_PATHWAY	hsa04726:Serotonergic synapse	13	5.01931	4.74347e-05	MAOA, CACNA1B, PRKCA, ALOX12, PTGS2, CYP2C19, SLC6A4, PTGS1, CYP2C9, CYP2D6, CASP3, MAPK1, PRKACA	234	115	8840	4.27053	0.0135686	0.000116762	5.06781e-05
KEGG_PATHWAY	hsa05131:Shigellosis	28	10.8108	3.23092e-10	CXCL8, SRC, PIK3CB, PIK3R1, TNF, EGFR, CCL5, AKT2, CASP1, AKT1, MAPK1, NLRP3, RAC1, CHUK, IFNB1, PRKCD, IL18, MAPK14, RHOA, PTK2, NFKB1, MAPK10, STING1, PIK3CA, IL1B, BCL2, BAX, TP53	234	249	8840	4.2481	9.30505e-08	1.43155e-09	6.21331e-10
KEGG_PATHWAY	hsa04611:Platelet activation	14	5.40541	2.37489e-05	VWF, SRC, PIK3CB, PIK3R1, MAPK14, RHOA, PTGS1, COL1A1, PIK3CA, AKT2, AKT1, MAPK1, FYN, PRKACA	234	125	8840	4.23111	0.00681643	6.16188e-05	2.67443e-05
KEGG_PATHWAY	hsa05171:Coronavirus disease - COVID-19	26	10.0386	2.97501e-09	CXCL8, IFNA1, F13A1, PIK3CB, PIK3R1, TNF, EGFR, CASP1, CCL2, MAPK1, NLRP3, VWF, CHUK, IFNB1, MMP1, STAT1, STAT3, EIF2AK2, PRKCA, RPSA, MAPK14, NFKB1, MAPK10, STING1, PIK3CA, IL1B	234	238	8840	4.12698	8.56801e-07	1.19e-08	5.16494e-09
KEGG_PATHWAY	hsa05415:Diabetic cardiomyopathy	22	8.49421	9.11759e-08	TGFB1, PARP1, MMP2, PRKCD, SLC2A1, PRKCA, PIK3CB, PIK3R1, MAPK14, MMP9, NFKB1, TGFBR2, MAPK10, COL1A1, PIK3CA, SP1, AKT2, AKT1, CD36, RAC1, PPARA, CTSD	234	205	8840	4.0542	2.62583e-05	3.1637e-07	1.37313e-07
KEGG_PATHWAY	hsa04928:Parathyroid hormone synthesis, secretion and action	12	4.6332	0.000214806	CDKN1A, MMP14, MMP13, BGLAP, SP1, BCL2, TNFSF11, MAPK1, PRKCA, PRKACA, RHOA, EGFR	234	115	8840	3.94203	0.0599956	0.000487118	0.000214806
KEGG_PATHWAY	hsa04725:Cholinergic synapse	12	4.6332	0.000214806	CHRM3, PIK3CA, AKT2, BCL2, CACNA1B, MAPK1, AKT1, FYN, PRKCA, PIK3CB, PIK3R1, PRKACA	234	115	8840	3.94203	0.0599956	0.000487118	0.000214806
KEGG_PATHWAY	hsa05132:Salmonella infection	26	10.0386	8.94138e-09	CXCL8, HSP90AB1, PIK3CB, TNF, CASP8, MYC, CASP3, AKT2, CASP1, TNFSF10, AKT1, MAPK1, NLRP3, RAC1, HSP90AA1, MAP2K2, CHUK, IL18, MAPK14, RHOA, NFKB1, MAPK10, PIK3CA, IL1B, BCL2, BAX	234	251	8840	3.91324	2.57512e-06	3.38831e-08	1.47062e-08
KEGG_PATHWAY	hsa04670:Leukocyte transendothelial migration	12	4.6332	0.000231894	PIK3CA, MMP2, PTK2B, PTPN11, PRKCA, RAC1, PIK3CB, PIK3R1, MAPK14, MMP9, PTK2, RHOA	234	116	8840	3.90805	0.0646113	0.000517716	0.000231894
KEGG_PATHWAY	hsa04922:Glucagon signaling pathway	11	4.2471	0.000500175	PRKAA1, CREBBP, AKT2, GCGR, PDE3B, SLC2A1, AKT1, PPARA, PRKACA, SIRT1, ACACA	234	107	8840	3.8837	0.134187	0.00103633	0.000500175
KEGG_PATHWAY	hsa05100:Bacterial invasion of epithelial cells	8	3.0888	0.00435597	PIK3CA, SRC, RAC1, PIK3CB, PIK3R1, MET, PTK2, RHOA	234	78	8840	3.87464	0.715567	0.00853414	0.00435597
KEGG_PATHWAY	hsa05416:Viral myocarditis	7	2.7027	0.0094479	CASP9, CASP8, CD40LG, CCND1, CASP3, FYN, RAC1	234	69	8840	3.83253	0.935037	0.0179013	0.0094479
KEGG_PATHWAY	hsa04150:mTOR signaling pathway	16	6.17761	1.69516e-05	PRKAA1, MAP2K2, CHUK, PRKCA, PIK3CB, PIK3R1, IGF1, TNF, RHOA, IGF1R, PIK3CA, AKT2, RPS6KA1, AKT1, MAPK1, EIF4E	234	158	8840	3.8256	0.0048702	4.47896e-05	1.94399e-05
KEGG_PATHWAY	hsa05204:Chemical carcinogenesis - DNA adducts	7	2.7027	0.0108095	CYP2C9, GSTP1, CYP1A2, CYP1B1, CYP2C19, CYP3A4, PTGS2	234	71	8840	3.72457	0.956286	0.0202152	0.0108095
KEGG_PATHWAY	hsa04728:Dopaminergic synapse	13	5.01931	0.000180939	MAOA, CACNA1B, PRKCA, MAPK14, SLC6A3, MAPK10, TH, AKT2, AKT1, DRD1, DRD2, PRKACA, DRD3	234	132	8840	3.72054	0.0507805	0.000420246	0.000182398
KEGG_PATHWAY	hsa05202:Transcriptional misregulation in cancer	19	7.33591	3.08755e-06	CDKN1A, HDAC2, CXCL8, GADD45A, HDAC1, IGF1, MMP9, PTK2, NFKB1, TGFBR2, IGF1R, MYCN, WT1, SP1, PLAU, MYC, BAX, MET, TP53	234	193	8840	3.71906	0.000888822	8.63316e-06	3.74703e-06
KEGG_PATHWAY	hsa04152:AMPK signaling pathway	12	4.6332	0.000360455	PRKAA1, CCND1, PIK3CA, AKT2, AKT1, CD36, IGF1, PIK3CB, PIK3R1, SIRT1, ACACA, IGF1R	234	122	8840	3.71585	0.0986212	0.000780534	0.000360455
KEGG_PATHWAY	hsa00590:Arachidonic acid metabolism	6	2.3166	0.0219096	CYP2C9, PLA2G2A, ALOX12, CYP2C19, PTGS2, PTGS1	234	61	8840	3.71585	0.998305	0.0387115	0.0219096
KEGG_PATHWAY	hsa04973:Carbohydrate digestion and absorption	5	1.9305	0.0475706	PIK3CA, AKT2, AKT1, PIK3CB, PIK3R1	234	52	8840	3.63248	0.999999	0.0805902	0.0475706
KEGG_PATHWAY	hsa00982:Drug metabolism - cytochrome P450	7	2.7027	0.0123047	CYP2C9, MAOA, CYP2D6, GSTP1, CYP1A2, CYP2C19, CYP3A4	234	73	8840	3.62253	0.971724	0.0227164	0.0123047
KEGG_PATHWAY	hsa00380:Tryptophan metabolism	4	1.5444	0.0981132	MAOA, CYP1A2, CAT, CYP1B1	234	42	8840	3.59788	1	0.156114	0.0981132
KEGG_PATHWAY	hsa04910:Insulin signaling pathway	13	5.01931	0.000274672	PRKAA1, MAP2K2, PDE3B, PIK3CB, PIK3R1, ACACA, MAPK10, PIK3CA, AKT2, AKT1, MAPK1, PRKACA, EIF4E	234	138	8840	3.55878	0.0760676	0.000603858	0.000274672
KEGG_PATHWAY	hsa04666:Fc gamma R-mediated phagocytosis	9	3.4749	0.00423276	PIK3CA, AKT2, PRKCD, MAPK1, AKT1, PRKCA, RAC1, PIK3CB, PIK3R1	234	98	8840	3.46939	0.705249	0.00834956	0.00423276
KEGG_PATHWAY	hsa04934:Cushing syndrome	14	5.40541	0.000220111	RB1, CDKN1A, CDKN2B, MAP2K2, CDKN2A, EGFR, CCND1, CCNE1, SP1, CDK2, E2F1, MAPK1, PRKACA, LDLR	234	155	8840	3.41219	0.061431	0.000495249	0.000220111
KEGG_PATHWAY	hsa04550:Signaling pathways regulating pluripotency of stem cells	13	5.01931	0.000406834	MAP2K2, STAT3, PIK3CB, PIK3R1, IGF1, MAPK14, FGF2, IGF1R, PIK3CA, MYC, AKT2, AKT1, MAPK1	234	144	8840	3.41049	0.110586	0.000867913	0.000406834
KEGG_PATHWAY	hsa04720:Long-term potentiation	6	2.3166	0.0313688	CREBBP, MAP2K2, RPS6KA1, MAPK1, PRKCA, PRKACA	234	67	8840	3.38308	0.999897	0.054097	0.0313688
KEGG_PATHWAY	hsa04140:Autophagy - animal	15	5.79151	0.000144146	PRKAA1, MAP2K2, PRKCD, PIK3CB, PIK3R1, HIF1A, IGF1R, MAPK10, PIK3CA, AKT2, BCL2, AKT1, MAPK1, PRKACA, CTSD	234	169	8840	3.35306	0.0406671	0.000339131	0.000147192
KEGG_PATHWAY	hsa04020:Calcium signaling pathway	22	8.49421	3.21158e-06	PDGFRB, PDGFRA, CHRM3, NTRK2, NOS2, HGF, NTRK3, CACNA1B, PRKCA, ADRB2, NGF, FGF2, EGFR, VEGFA, P2RX7, GDNF, ERBB2, KDR, PTK2B, DRD1, PRKACA, MET	234	254	8840	3.27209	0.000924508	8.8936e-06	3.86007e-06
KEGG_PATHWAY	hsa05020:Prion disease	24	9.26641	1.05431e-06	PRNP, PRKCD, CACNA1B, PIK3CB, PIK3R1, MAPK14, TNF, SOD1, MAPK10, CASP9, IL1A, PIK3CA, PSMB2, IL1B, CASP3, CCL5, CSNK2B, PSMB1, BAX, MAPK1, FYN, RAC1, PRKACA, HSPA1A	234	278	8840	3.26139	0.000303595	3.06708e-06	1.3312e-06
KEGG_PATHWAY	hsa04730:Long-term depression	5	1.9305	0.0730361	MAP2K2, MAPK1, PRKCA, IGF1, IGF1R	234	60	8840	3.14815	1	0.119514	0.0730361
KEGG_PATHWAY	hsa04061:Viral protein interaction with cytokine and cytokine receptor	8	3.0888	0.0162614	CXCL8, CCL5, CXCR2, IL18, TNFSF10, CCL2, CXCL1, TNF	234	100	8840	3.02222	0.991101	0.0294546	0.0162614
KEGG_PATHWAY	hsa05034:Alcoholism	15	5.79151	0.000435749	NTRK2, HDAC2, HDAC10, MAOA, HDAC1, HDAC11, HDAC8, SLC6A3, HDAC6, TH, MAPK1, DRD1, SLC29A1, DRD2, PRKACA	234	188	8840	3.01418	0.117965	0.000909389	0.000435749
KEGG_PATHWAY	hsa04024:cAMP signaling pathway	18	6.94981	9.45964e-05	CREBBP, MAP2K2, PDE3B, PIK3CB, PIK3R1, ADRB2, RHOA, NFKB1, MAPK10, PIK3CA, AKT2, AKT1, MAPK1, DRD1, RAC1, DRD2, PPARA, PRKACA	234	226	8840	3.00885	0.0268773	0.000230879	0.000100208
KEGG_PATHWAY	hsa05217:Basal cell carcinoma	5	1.9305	0.0840599	CDKN1A, BMP2, GADD45A, BAX, TP53	234	63	8840	2.99824	1	0.135247	0.0840599
KEGG_PATHWAY	hsa04114:Oocyte meiosis	11	4.2471	0.00364922	CCNE1, RPS6KA1, PLK1, CDK2, CDK1, MAPK1, IGF1, CDC25C, MAPK14, PRKACA, IGF1R	234	139	8840	2.98961	0.651074	0.0072481	0.00364922
KEGG_PATHWAY	hsa04060:Cytokine-cytokine receptor interaction	23	8.88031	1.1671e-05	CNTF, TGFB1, CXCL8, IFNA1, IFNB1, IL18, FASLG, CXCL1, NGF, TNF, TGFBR2, IL4, IL1A, BMP2, CD40LG, IL1B, CCL5, CXCR2, TNFSF10, FAS, CCL2, TNFSF11, IL17A	234	298	8840	2.91573	0.00335564	3.11228e-05	1.35081e-05
KEGG_PATHWAY	hsa05017:Spinocerebellar ataxia	11	4.2471	0.00469196	MAPK10, PSMB2, PIK3CA, SP1, AKT2, PSMB1, TWNK, AKT1, PRKCA, PIK3CB, PIK3R1	234	144	8840	2.8858	0.741914	0.0091303	0.00469196
KEGG_PATHWAY	hsa04360:Axon guidance	14	5.40541	0.00113474	SRC, PRKCA, PTPN11, PIK3CB, PIK3R1, RHOA, PTK2, PIK3CA, CDK5, MAPK1, FYN, RAC1, MET, EPHA3	234	184	8840	2.8744	0.278909	0.00231776	0.00113474
KEGG_PATHWAY	hsa04658:Th1 and Th2 cell differentiation	7	2.7027	0.0342699	MAPK10, IL4, CHUK, STAT1, MAPK1, MAPK14, NFKB1	234	92	8840	2.8744	0.999957	0.0587484	0.0342699
KEGG_PATHWAY	hsa00980:Metabolism of xenobiotics by cytochrome P450	6	2.3166	0.0570418	CYP2C9, CYP2D6, GSTP1, CYP1A2, CYP1B1, CYP3A4	234	79	8840	2.8692	1	0.0955119	0.0570418
KEGG_PATHWAY	hsa04612:Antigen processing and presentation	6	2.3166	0.0595994	HSP90AA1, HSP90AB1, HSPA4, TNF, B2M, HSPA1A	234	80	8840	2.83333	1	0.0986473	0.0595994
KEGG_PATHWAY	hsa03083:Polycomb repressive complex	6	2.3166	0.0676587	HDAC2, CREBBP, HDAC1, CSNK2B, AURKB, EZH2	234	83	8840	2.73092	1	0.111347	0.0676587
KEGG_PATHWAY	hsa04921:Oxytocin signaling pathway	11	4.2471	0.00747216	CDKN1A, PRKAA1, MAP2K2, CCND1, SRC, MAPK1, PRKCA, PRKACA, PTGS2, RHOA, EGFR	234	154	8840	2.69841	0.884682	0.0144428	0.00747216
KEGG_PATHWAY	hsa04371:Apelin signaling pathway	10	3.861	0.0116153	PRKAA1, MAP2K2, CCND1, NOS2, AKT2, PDE3B, SERPINE1, MAPK1, AKT1, PRKACA	234	140	8840	2.69841	0.96543	0.0215819	0.0116153
KEGG_PATHWAY	hsa04810:Regulation of actin cytoskeleton	16	6.17761	0.00109717	PDGFRB, PDGFRA, CHRM3, MAP2K2, SRC, PIK3CB, PIK3R1, FGF2, RHOA, EGFR, PTK2, PIK3CA, AKT2, AKT1, MAPK1, RAC1	234	230	8840	2.62802	0.271055	0.00225703	0.00109717
KEGG_PATHWAY	hsa04610:Complement and coagulation cascades	6	2.3166	0.0823672	SERPINA1, PROC, VWF, PLAU, SERPINE1, F13A1	234	88	8840	2.57576	1	0.133268	0.0823672
KEGG_PATHWAY	hsa04137:Mitophagy - animal	7	2.7027	0.0586601	MAPK10, SRC, SP1, CSNK2B, E2F1, HIF1A, TP53	234	105	8840	2.51852	1	0.0976538	0.0586601
KEGG_PATHWAY	hsa05010:Alzheimer disease	26	10.0386	3.4293e-05	CHRM3, PIK3CB, PIK3R1, PTGS2, TNF, CASP9, CASP8, PSMB2, CASP3, AKT2, PSMB1, AKT1, MAPK1, MAP2K2, NOS2, CHUK, ADAM10, EIF2AK2, NFKB1, MAPK10, IL1A, PIK3CA, CDK5, IL1B, CSNK2B, FAS	234	391	8840	2.51208	0.00982793	8.66348e-05	3.76019e-05
KEGG_PATHWAY	hsa05032:Morphine addiction	6	2.3166	0.0919435	PDE3B, CACNA1B, PRKCA, DRD1, OPRM1, PRKACA	234	91	8840	2.49084	1	0.14711	0.0919435
KEGG_PATHWAY	hsa05022:Pathways of neurodegeneration - multiple diseases	31	11.9691	9.51408e-06	CHRM3, DNAH8, CACNA1B, FASLG, PTGS2, TNF, SLC6A3, CASP9, CASP8, PSMB2, CASP3, PSMB1, NEFL, MAPK1, RAC1, PRNP, MAP2K2, NOS2, PRKCA, MAPK14, NFKB1, SOD1, MAPK10, IL1A, CDK5, IL1B, CAT, CSNK2B, BCL2, BAX, FAS	234	483	8840	2.42466	0.00273632	2.5608e-05	1.11146e-05
KEGG_PATHWAY	hsa04310:Wnt signaling pathway	11	4.2471	0.0166821	MAPK10, CREBBP, CCND1, MYC, CSNK2B, PRKCA, RAC1, PRKACA, SIRT1, TP53, RHOA	234	174	8840	2.38825	0.992132	0.0300278	0.0166821
KEGG_PATHWAY	hsa04390:Hippo signaling pathway	9	3.4749	0.0556194	BMP2, TGFB1, CCND1, MYC, SERPINE1, AFP, STK3, TGFBR2, TP73	234	157	8840	2.16561	1	0.0936748	0.0556194
KEGG_PATHWAY	hsa05012:Parkinson disease	15	5.79151	0.0123943	MAOA, SLC6A3, SOD1, MAPK10, CASP9, TH, PSMB2, CASP3, PSMB1, BAX, DRD1, DRD2, PRKACA, TP53, NFE2L2	234	271	8840	2.09102	0.972453	0.022736	0.0123943
KEGG_PATHWAY	hsa04530:Tight junction	9	3.4749	0.0802792	MAPK10, PRKAA1, CCND1, SRC, HSPA4, ERBB2, RAC1, PRKACA, RHOA	234	170	8840	2	1	0.130624	0.0802792
KEGG_PATHWAY	hsa05168:Herpes simplex virus 1 infection	27	10.4247	0.0012627	IFNA1, SRC, FASLG, PIK3CB, PIK3R1, TNF, CASP9, CASP8, CASP3, CCL5, AKT2, CCL2, AKT1, B2M, CHUK, IFNB1, STAT1, EIF2AK2, PTPN11, NFKB1, STING1, PIK3CA, IL1B, BCL2, BAX, FAS, TP53	234	522	8840	1.95402	0.30503	0.00256097	0.0012627
KEGG_PATHWAY	hsa05016:Huntington disease	16	6.17761	0.0174583	CREBBP, HDAC2, DNAH8, HDAC1, CACNA1B, SOD1, MAPK10, CASP9, CASP8, PSMB2, SP1, CASP3, PSMB1, BAX, TP53, POLR2L	234	311	8840	1.94355	0.993733	0.0310369	0.0174583
KEGG_PATHWAY	hsa05014:Amyotrophic lateral sclerosis	17	6.56371	0.0360289	NOS2, DNAH8, MAPK14, TNF, HDAC6, SOD1, CASP9, PSMB2, CASP3, CAT, PSMB1, CASP1, BCL2, BAX, NEFL, RAC1, TP53	234	371	8840	1.73106	0.999974	0.0613984	0.0360289
