# Supplementary material for: Network Toxicology and Molecular Docking Analysis of Tetracycline-Induced Acute Pancreatitis: Unveiling Core Mechanisms and Targets
Source: Toxics. 2024 Dec 21;12(12):929. doi: 10.3390/toxics12120929 (PMC11679059; doi:10.3390/toxics12120929)
Supplement: Supplementary file 1 [file toxics-12-00929-s001.zip › Supplementary materials/Table S3.xlsx]

## Sheet: BP
Category	Term	Count	%	PValue	Genes	List Total	Pop Hits	Pop Total	Fold Enrichment	Bonferroni	Benjamini	FDR
GOTERM_BP_DIRECT	GO:0043066~negative regulation of apoptotic process	46	17.7606	1.13112e-24	CDKN1A, PRKAA1, HDAC2, HSP90AB1, TFRC, HDAC1, SRC, GSTP1, PIK3R1, THBS1, TNF, EGFR, IGF1R, MYC, ERBB2, RPS6KA1, KDR, PIM1, PTK2B, AKT1, MCL1, PRNP, ANGPT1, HGF, PLK1, EIF2AK2, IGF1, MIF, MMP9, SIRT1, PTK2, NFKB1, VEGFA, IL4, KRT18, PROC, CD40LG, GDNF, WT1, AXL, CAT, BCL2, CDK1, FAS, TP53, HSPA1A	259	507	19734	6.91298	3.8243e-21	2.25075e-21	1.97449e-21
GOTERM_BP_DIRECT	GO:0010628~positive regulation of gene expression	46	17.7606	1.33141e-24	CNTF, PRKAA1, CXCL8, TFRC, HDAC1, HFE, NR1I2, PIK3CB, FGF2, HIF1A, TNF, SLC6A4, MYC, ERBB2, E2F1, TRIM24, AKT1, TNFSF11, CD36, LDLR, NTRK2, TGFB1, MAP2K2, ANGPT1, CHUK, CDKN2A, GCGR, NTRK3, STAT3, HNF1B, IGF1, NGF, MAPK14, VEGFA, P2RX7, IL4, IL1A, BMP2, MYCN, WT1, SP1, IL1B, CDK1, TP53, HSPA1A, NFE2L2	259	509	19734	6.88582	4.50151e-21	2.25075e-21	1.97449e-21
GOTERM_BP_DIRECT	GO:0009410~response to xenobiotic stimulus	33	12.7413	2.48365e-22	CDKN1A, HDAC2, ABCB1, SRC, PTGS2, THBS1, TNF, SLC6A3, SLC6A4, CCND1, BGLAP, MYC, CASP3, PTK2B, DRD1, DRD2, DRD3, ABCC1, HSP90AA1, TGFB1, CHUK, STAT1, MMP2, TGFBR2, SOD1, P2RX7, COL1A1, CAT, SCGB1A1, BCL2, CDK1, TP53, TP73	259	254	19734	9.8991	8.39723e-19	2.79908e-19	2.4555e-19
GOTERM_BP_DIRECT	GO:0030335~positive regulation of cell migration	32	12.3552	1.137e-19	THBS1, EGFR, IGF1R, CASP8, PLAU, CCL5, AKT2, KDR, PTK2B, CCL2, AKT1, DRD1, PDGFRB, PDGFRA, TGFB1, HGF, MMP2, NTRK3, STAT3, ADAM10, PRKCA, IGF1, RHOA, PTK2, VEGFA, IL4, COL1A1, BMP2, MMP14, IL1B, F2RL1, EZH2	259	287	19734	8.49539	3.84418e-16	9.61046e-17	8.43083e-17
GOTERM_BP_DIRECT	GO:0051897~positive regulation of phosphatidylinositol 3-kinase/protein kinase B signal transduction	27	10.4247	3.9856e-19	SRC, FGF2, THBS1, TNF, EGFR, STK3, IGF1R, CCL5, KDR, PTK2B, TNFSF11, PDGFRB, PDGFRA, NTRK2, TGFB1, ANGPT1, HGF, NTRK3, IL18, IGF1, SIRT1, PTK2, VEGFA, PIK3CA, AXL, CAT, F2RL1	259	192	19734	10.7146	1.34753e-15	2.69507e-16	2.36426e-16
GOTERM_BP_DIRECT	GO:0007165~signal transduction	59	22.7799	6.63307e-18	ALK, CHRM3, CNTF, CXCL8, PDE3B, FASLG, CXCL1, PIK3CB, NR3C1, FGF2, IGF1R, NR3C2, PLAU, AKT2, RPS6KA1, TNFSF10, CASP1, AKT1, GAST, RAC1, PDGFRB, PRKCD, RHOA, IL1B, CSNK2B, IAPP, CARD16, MET, PRKAA1, SRC, NR1I2, FPR1, PIK3R1, HIF1A, EGFR, TTR, BGLAP, ERBB2, CXCR2, PTK2B, CCL2, MAPK1, NLRP3, FYN, CREBBP, STAT3, IGF1, MAPK14, ESR1, ESR2, NFKB1, MAPK10, GDNF, SP1, AXL, SCGB1A1, CDK2, FAS, HSPA1A	259	1240	19734	3.62531	2.24264e-14	3.73774e-15	3.27895e-15
GOTERM_BP_DIRECT	GO:0045944~positive regulation of transcription by RNA polymerase II	59	22.7799	1.19311e-17	RB1, TOP2A, THRA, KDM1A, NR3C1, FGF2, TNF, MYC, RPS6KA1, TNFSF11, AKT1, PARP1, CHUK, HGF, IL18, HNF1B, SIRT1, IL1A, MYCN, IRF1, IL1B, PPARA, MET, TP53, HDAC2, HDAC1, NR1I2, ADRB2, PIK3R1, HIF1A, EGFR, E2F1, NLRP3, DRD2, CREBBP, TGFB1, IFNB1, CDKN2A, STAT1, STAT3, IGF1, MAPK14, ESR1, ESR2, NFKB1, VEGFA, IL4, BMP2, KLF5, STING1, GDNF, SP1, WT1, APEX1, F2RL1, IL17A, NFE2L2, FOXA2, TP73	259	1256	19734	3.57913	4.0339e-14	5.76272e-15	5.05537e-15
GOTERM_BP_DIRECT	GO:0070374~positive regulation of ERK1 and ERK2 cascade	27	10.4247	3.02401e-17	SRC, FPR2, FGF2, TNF, EGFR, CCL5, KDR, PTK2B, CCL2, TNFSF11, CD36, DRD2, PDGFRB, PDGFRA, TGFB1, ANGPT1, PLA2G2A, GPBAR1, PRKCA, PTPN11, IGF1, MIF, OPRM1, VEGFA, IL1A, BMP2, F2RL1	259	228	19734	9.02286	1.02242e-13	1.27802e-14	1.12115e-14
GOTERM_BP_DIRECT	GO:0008284~positive regulation of cell population proliferation	37	14.2857	9.44175e-17	CNTF, PRKAA1, HDAC2, HDAC1, ODC1, NOP2, FASLG, FGF2, THBS1, EGFR, IGF1R, DPP4, MYC, ERBB2, CXCR2, KDR, PTK2B, PDGFRB, PDGFRA, NTRK2, TGFB1, NTRK3, ADAM10, IGF1, MIF, SIRT1, PTK2, TGFBR2, CDC25B, VEGFA, IL4, BMP2, GDNF, IL1B, CDK2, BCL2, EZH2	259	506	19734	5.57143	3.75366e-13	3.54695e-14	3.11158e-14
GOTERM_BP_DIRECT	GO:0001666~response to hypoxia	24	9.26641	1.2043e-16	CREBBP, PRKAA1, TGFB1, NOS2, TFRC, MMP2, SLC2A1, THBS1, HIF1A, TNF, SLC6A4, VEGFA, CASP9, DPP4, IL1A, MMP14, BMP2, TH, PLAU, CASP3, CAT, PTK2B, DRD2, PPARA	259	177	19734	10.3313	3.75366e-13	4.07174e-14	3.57196e-14
GOTERM_BP_DIRECT	GO:0048661~positive regulation of smooth muscle cell proliferation	16	6.17761	1.97349e-16	PDGFRB, TGFB1, STAT1, HDAC1, IL18, PIK3R1, IGF1, PTGS2, FGF2, THBS1, TNF, EGFR, IGF1R, PIK3CA, CCL5, AKT1	259	54	19734	22.5757	7.50733e-13	6.06579e-14	5.32124e-14
GOTERM_BP_DIRECT	GO:0045893~positive regulation of DNA-templated transcription	42	16.2162	1.18685e-15	CDKN1C, PRKAA1, HDAC2, HDAC1, NR1I2, FGF2, HIF1A, TNF, EGFR, MYC, RPS6KA1, E2F1, TRIM24, PIM1, AKT1, CREBBP, TGFB1, MAP2K2, CHUK, CDKN2A, STAT1, STAT3, HNF1B, IGF1, ESR1, ESR2, NFKB1, IL4, COL1A1, BMP2, TF, MYCN, WT1, SP1, IRF1, IL1B, CDK2, PPARA, TP53, FOXA2, NFE2L2, TP73	259	713	19734	4.48823	4.12903e-12	3.34394e-13	2.93349e-13
GOTERM_BP_DIRECT	GO:0010629~negative regulation of gene expression	28	10.8108	7.22944e-15	RB1, CDKN1A, PRKAA1, CXCL8, HDAC1, SRC, FGF2, HIF1A, TNF, KDR, AKT1, FYN, CD36, LDLR, TGFB1, NOS2, STAT3, ADAM10, IGF1, MIF, ESR1, SIRT1, NFKB1, VEGFA, BMP2, MYCN, PIK3CA, CDK1	259	310	19734	6.88195	2.43988e-11	1.7469e-12	1.53248e-12
GOTERM_BP_DIRECT	GO:0006954~inflammatory response	32	12.3552	7.23354e-15	CXCL8, FPR1, CXCL1, FPR2, THBS1, TNF, CCL5, CXCR2, CCL2, AKT1, NLRP3, RAC1, AOC3, TGFB1, NOS2, CHUK, PLA2G2A, STAT3, IL18, MIF, NFKB1, P2RX7, IL1A, BMP2, CD40LG, AXL, IL1B, F2RL1, IGHE, S100A8, IL17A, NFE2L2	259	422	19734	5.77767	2.43988e-11	1.7469e-12	1.53248e-12
GOTERM_BP_DIRECT	GO:0006915~apoptotic process	37	14.2857	1.53296e-14	FASLG, NR3C1, THBS1, STK3, CASP9, CASP8, CASP3, CASP1, TNFSF10, PIM1, PTK2B, MAPK1, NLRP3, PARP1, CDKN2A, GADD45A, PRKCD, MAPK14, MMP9, NFKB1, TGFBR2, SOD1, VEGFA, IL1A, IFI27, IRF1, IL1B, BCL2, CDK1, BAX, FAS, IAPP, CARD16, TP53, S100A8, IL17A, TP73	259	593	19734	4.75404	5.18006e-11	3.45529e-12	3.03117e-12
GOTERM_BP_DIRECT	GO:0016310~phosphorylation	38	14.6718	2.05605e-14	ALK, CDKN1A, PRKAA1, SRC, PIK3CB, PIK3R1, EGFR, AURKB, STK3, IGF1R, PLAU, AKT2, ERBB2, RPS6KA1, KDR, AKT1, MAPK1, FYN, PRKACA, PDGFRB, NTRK2, MAP2K2, NTRK3, PRKCD, PLK1, STAT3, PRKCA, MAPK14, PTK2, TGFBR2, MAPK10, PIK3CA, CDK5, AXL, CSNK2B, CDK2, CDK1, MET	259	633	19734	4.57399	6.94428e-11	4.34469e-12	3.8114e-12
GOTERM_BP_DIRECT	GO:0001934~positive regulation of protein phosphorylation	23	8.88031	3.91158e-14	NTRK2, CDKN1A, HSP90AA1, ANGPT1, TFRC, HGF, NTRK3, FGF2, SIRT1, TNF, MMP9, EGFR, PTK2, VEGFA, P2RX7, BMP2, CCND1, IL1B, ERBB2, KDR, FAS, AKT1, RAC1	259	206	19734	8.50699	1.32129e-10	7.77945e-12	6.82456e-12
GOTERM_BP_DIRECT	GO:0006468~protein phosphorylation	29	11.1969	1.14418e-13	PRKAA1, SRC, AURKB, STK3, NUAK1, ERBB2, RPS6KA1, PIM1, PTK2B, CCL2, AKT1, MAPK1, FYN, PRKACA, CHUK, PRKCD, PLK1, ADAM10, EIF2AK2, PRKCA, PTK2, TGFBR2, CDC25B, MAPK10, CDK5, CCNE1, CDK2, CDK1, EPHA3	259	376	19734	5.87659	3.87003e-10	2.14914e-11	1.88535e-11
GOTERM_BP_DIRECT	GO:0043065~positive regulation of apoptotic process	27	10.4247	1.39218e-13	TOP2A, SRC, FASLG, PTGS2, TNF, STK3, CASP9, CASP8, E2F1, TNFSF10, CYP1B1, CTSD, MCL1, TGFB1, CDKN2A, GADD45A, MMP9, SIRT1, SOD1, BMP2, WT1, BCL2, BAX, FAS, IAPP, TP53, TP73	259	322	19734	6.38886	4.70709e-10	2.47735e-11	2.17327e-11
GOTERM_BP_DIRECT	GO:0001525~angiogenesis	24	9.26641	4.43585e-13	PDGFRB, CXCL8, ANGPT1, MMP2, ERAP1, PDE3B, SERPINE1, IL18, PRKCA, PTGS2, HOXB13, MAPK14, HIF1A, SIRT1, SAT1, PTK2, VEGFA, MMP14, CASP8, KLF5, PIK3CA, KDR, CYP1B1, CCL2	259	257	19734	7.1153	1.49959e-09	7.4988e-11	6.57836e-11
GOTERM_BP_DIRECT	GO:0043410~positive regulation of MAPK cascade	21	8.10811	6.31125e-13	NTRK2, TGFB1, HGF, EIF2AK2, LPAR3, IGF1, ADRB2, FGF2, TNF, SOD1, IGF1R, VEGFA, P2RX7, BMP2, ERBB2, KDR, IAPP, DRD1, DRD2, DRD3, TP73	259	188	19734	8.51093	2.13396e-09	1.01611e-10	8.91389e-11
GOTERM_BP_DIRECT	GO:0071222~cellular response to lipopolysaccharide	21	8.10811	8.51081e-13	CXCL8, NOS2, SRC, GSTP1, SERPINE1, IL18, CXCL1, MAPK14, MMP8, TNF, MMP9, RHOA, NFKB1, IL1A, AXL, IL1B, CASP1, CCL2, NLRP3, CARD16, CD36	259	191	19734	8.37725	2.87756e-09	1.30796e-10	1.14741e-10
GOTERM_BP_DIRECT	GO:0071260~cellular response to mechanical stimulus	15	5.79151	1.20855e-12	TGFB1, GADD45A, SLC2A1, PTGS2, FGF2, EGFR, NFKB1, IGF1R, COL1A1, CASP8, IL1B, IRF1, CASP1, FAS, CARD16	259	77	19734	14.8428	4.08624e-09	1.77657e-10	1.5585e-10
GOTERM_BP_DIRECT	GO:0000122~negative regulation of transcription by RNA polymerase II	44	16.9884	1.3866e-12	RB1, HDAC2, THRA, HDAC10, KDM1A, HDAC1, NR1I2, FASLG, NR3C1, HOXB13, HDAC8, TNF, HDAC6, AURKB, CCND1, MYC, E2F1, TNFSF11, CD36, CREBBP, TGFB1, PARP1, GADD45A, STAT1, PLK1, STAT3, HNF1B, ESR1, SIRT1, ESR2, NFKB1, VEGFA, IL4, BMP2, KLF5, IFI27, WT1, CCNE1, CDK2, SCGB1A1, PPARA, TP53, EZH2, HSPA1A	259	963	19734	3.4813	4.68795e-09	1.95338e-10	1.71361e-10
GOTERM_BP_DIRECT	GO:1902895~positive regulation of miRNA transcription	13	5.01931	1.54944e-11	TGFB1, STAT3, NR3C1, FGF2, HIF1A, TNF, EGFR, BMP2, MYCN, KLF5, WT1, MYC, TP53	259	60	19734	16.5085	5.23865e-08	2.09547e-09	1.83826e-09
GOTERM_BP_DIRECT	GO:0043536~positive regulation of blood vessel endothelial cell migration	12	4.6332	3.6703e-11	TGFB1, ANGPT1, SP1, KDR, AKT1, PRKCA, THBS1, HIF1A, SIRT1, FGF2, NFE2L2, VEGFA	259	50	19734	18.2863	1.24093e-07	4.7728e-09	4.18697e-09
GOTERM_BP_DIRECT	GO:0045766~positive regulation of angiogenesis	18	6.94981	4.91153e-11	CXCL8, ERAP1, STAT3, SERPINE1, PRKCA, FGF2, THBS1, HIF1A, SIRT1, TGFBR2, VEGFA, IL1A, SP1, IL1B, KDR, CYP1B1, PTK2B, NFE2L2	259	163	19734	8.41396	1.66059e-07	6.15032e-09	5.3954e-09
GOTERM_BP_DIRECT	GO:0032355~response to estradiol	14	5.40541	8.98565e-11	TGFB1, STAT3, PTGS2, ESR1, SLC6A4, CASP9, COL1A1, GJB2, CASP8, TH, CASP3, CAT, CYP1B1, EZH2	259	86	19734	12.4035	3.03805e-07	1.08502e-08	9.51837e-09
GOTERM_BP_DIRECT	GO:0045429~positive regulation of nitric oxide biosynthetic process	11	4.2471	2.0578e-10	HSP90AA1, HSP90AB1, IL1B, PTK2B, AKT1, CD36, PIK3CB, OPRM1, PTGS2, ESR1, TNF	259	44	19734	19.0483	6.95742e-07	2.39911e-08	2.10463e-08
GOTERM_BP_DIRECT	GO:1904646~cellular response to amyloid-beta	11	4.2471	2.61556e-10	PRNP, ABCC1, CDK5, PARP1, FYN, CD36, FPR2, IGF1, ADRB2, TNF, IGF1R	259	45	19734	18.625	8.84319e-07	2.94773e-08	2.58591e-08
GOTERM_BP_DIRECT	GO:2000379~positive regulation of reactive oxygen species metabolic process	10	3.861	3.82791e-10	PDGFRB, CDKN1A, GADD45A, CYP1B1, PTK2B, MAPK14, THBS1, TP53, TGFBR2, NFE2L2	259	34	19734	22.4097	1.29422e-06	4.1749e-08	3.66245e-08
GOTERM_BP_DIRECT	GO:0071466~cellular response to xenobiotic stimulus	12	4.6332	1.22414e-09	RB1, PRNP, PRKAA1, NOS2, TFRC, TH, MYC, IL1B, E2F1, TP53, EGFR, NFE2L2	259	68	19734	13.4458	4.13879e-06	1.25418e-07	1.10024e-07
GOTERM_BP_DIRECT	GO:0070301~cellular response to hydrogen peroxide	12	4.6332	1.22414e-09	PRKAA1, HDAC2, SRC, AXL, PRKCD, CDK1, CYP1B1, FYN, SIRT1, HDAC6, EZH2, NFE2L2	259	68	19734	13.4458	4.13879e-06	1.25418e-07	1.10024e-07
GOTERM_BP_DIRECT	GO:0043524~negative regulation of neuron apoptotic process	16	6.17761	1.37387e-09	NTRK2, CNTF, ANGPT1, NGF, HIF1A, SIRT1, SOD1, PIK3CA, GDNF, CCND1, AXL, KDR, BCL2, BAX, PTK2B, CCL2	259	151	19734	8.07344	4.64505e-06	1.36619e-07	1.1985e-07
GOTERM_BP_DIRECT	GO:1900182~positive regulation of protein localization to nucleus	10	3.861	1.8636e-09	CREBBP, TGFB1, TFRC, PARP1, CDKN2A, SRC, PLK1, CDK1, AKT1, FYN	259	40	19734	19.0483	6.30081e-06	1.80024e-07	1.57927e-07
GOTERM_BP_DIRECT	GO:0033674~positive regulation of kinase activity	11	4.2471	2.13812e-09	PDGFRB, ALK, NTRK2, PDGFRA, AXL, NTRK3, ERBB2, KDR, MET, EGFR, IGF1R	259	55	19734	15.2386	7.22895e-06	2.00805e-07	1.76157e-07
GOTERM_BP_DIRECT	GO:0007169~cell surface receptor protein tyrosine kinase signaling pathway	14	5.40541	2.32082e-09	PDGFRB, ALK, PDGFRA, NTRK2, SRC, NTRK3, PIK3CB, NGF, EGFR, AXL, ERBB2, KDR, FYN, MET	259	111	19734	9.60993	7.84665e-06	2.12073e-07	1.86042e-07
GOTERM_BP_DIRECT	GO:0033138~positive regulation of peptidyl-serine phosphorylation	12	4.6332	2.68239e-09	NTRK2, ANGPT1, TFRC, NTRK3, BCL2, AKT1, MIF, NGF, PTGS2, TNF, EGFR, HDAC6	259	73	19734	12.5249	9.06913e-06	2.38663e-07	2.09368e-07
GOTERM_BP_DIRECT	GO:0032496~response to lipopolysaccharide	15	5.79151	4.10471e-09	HDAC2, NOS2, CHUK, FASLG, PTGS2, P2RX7, CASP9, GJB2, CASP8, TH, IL1B, CASP3, SCGB1A1, ACP5, S100A8	259	139	19734	8.22227	1.38779e-05	3.55847e-07	3.12168e-07
GOTERM_BP_DIRECT	GO:0043491~phosphatidylinositol 3-kinase/protein kinase B signal transduction	12	4.6332	5.53545e-09	PIK3CA, ERBB2, STAT3, TNFSF11, AKT1, PIK3CB, PIK3R1, DRD2, TNF, FGF2, STK3, IGF1R	259	78	19734	11.722	1.87152e-05	4.67884e-07	4.10453e-07
GOTERM_BP_DIRECT	GO:0043123~positive regulation of canonical NF-kappaB signal transduction	18	6.94981	8.34955e-09	TGFB1, PARP1, CHUK, TFRC, FASLG, TNF, RHOA, VEGFA, FKBP1A, IL1A, CASP8, IL1B, CASP1, TNFSF10, F2RL1, TNFSF11, CARD16, CD36	259	227	19734	6.04174	2.82294e-05	6.88532e-07	6.04018e-07
GOTERM_BP_DIRECT	GO:0008285~negative regulation of cell population proliferation	24	9.26641	1.48942e-08	CDKN1A, CDKN2B, TGFB1, CXCL8, CDKN2A, STAT3, EIF2AK2, CXCL1, OPRM1, NGF, PTGS2, THBS1, IL1A, BMP2, WT1, IL1B, IRF1, CSNK2B, CYP1B1, PTK2B, DRD2, TP53, HSPA1A, TP73	259	434	19734	4.21344	5.0356e-05	1.17078e-06	1.02707e-06
GOTERM_BP_DIRECT	GO:0018108~peptidyl-tyrosine phosphorylation	10	3.861	1.52364e-08	PDGFRB, PDGFRA, SRC, ERBB2, KDR, PTK2B, FYN, PTK2, EGFR, EPHA3	259	50	19734	15.2386	5.1513e-05	1.17078e-06	1.02707e-06
GOTERM_BP_DIRECT	GO:0050673~epithelial cell proliferation	10	3.861	1.52364e-08	RB1, TGFB1, CCL5, HGF, TRIM24, KDR, HNF1B, DRD2, EGFR, STK3	259	50	19734	15.2386	5.1513e-05	1.17078e-06	1.02707e-06
GOTERM_BP_DIRECT	GO:0045471~response to ethanol	13	5.01931	1.77291e-08	TNF, SLC6A3, SOD1, IGF1R, CASP8, TH, BGLAP, CAT, CDK1, PTK2B, FYN, PPARA, S100A8	259	108	19734	9.17139	5.99402e-05	1.33204e-06	1.16854e-06
GOTERM_BP_DIRECT	GO:0042542~response to hydrogen peroxide	9	3.4749	2.13032e-08	COL1A1, STAT1, CASP3, MMP2, CAT, BCL2, PTK2B, SIRT1, SOD1	259	37	19734	18.5334	7.20237e-05	1.56579e-06	1.3736e-06
GOTERM_BP_DIRECT	GO:0000082~G1/S transition of mitotic cell cycle	11	4.2471	2.44183e-08	RB1, CDKN1A, CCND1, CCNE1, MYC, CDK2, BCL2, CDK1, E2F1, EIF4E, EZH2	259	70	19734	11.9732	8.25548e-05	1.75656e-06	1.54095e-06
GOTERM_BP_DIRECT	GO:0051092~positive regulation of NF-kappaB transcription factor activity	14	5.40541	3.05658e-08	ALK, CHUK, TFRC, STAT3, IL18, EIF2AK2, TNF, CD40LG, IL1B, NLRP3, TNFSF11, CARD16, S100A8, HSPA1A	259	137	19734	7.78615	0.000103338	2.15298e-06	1.88871e-06
GOTERM_BP_DIRECT	GO:1904645~response to amyloid-beta	7	2.7027	3.38126e-08	PRNP, HDAC2, MMP13, MMP2, CACNA1B, FYN, MMP9	259	16	19734	33.3345	0.000114314	2.33307e-06	2.0467e-06
GOTERM_BP_DIRECT	GO:0043406~positive regulation of MAP kinase activity	10	3.861	3.65272e-08	PDGFRB, IL1B, NTRK3, ERBB2, TNFSF11, THBS1, TNF, FGF2, EGFR, EZH2	259	55	19734	13.8533	0.000123491	2.46997e-06	2.16679e-06
GOTERM_BP_DIRECT	GO:0090398~cellular senescence	10	3.861	5.05185e-08	MAPK10, CDKN1A, CDKN2B, CDKN2A, CDK2, PRKCD, MIF, MAPK14, TP53, IGF1R	259	57	19734	13.3672	0.000170788	3.28467e-06	2.8815e-06
GOTERM_BP_DIRECT	GO:0034644~cellular response to UV	10	3.861	5.05185e-08	CASP9, CREBBP, KDM1A, PARP1, MYC, PRKCD, BAX, PIK3R1, TP53, AURKB	259	57	19734	13.3672	0.000170788	3.28467e-06	2.8815e-06
GOTERM_BP_DIRECT	GO:2000573~positive regulation of DNA biosynthetic process	7	2.7027	5.16848e-08	PDGFRB, HGF, CYP1B1, PTK2B, TNF, FGF2, VEGFA	259	17	19734	31.3736	0.000174731	3.2971e-06	2.8924e-06
GOTERM_BP_DIRECT	GO:0006935~chemotaxis	13	5.01931	6.40354e-08	CXCL8, FPR1, CXCL1, PIK3CB, FPR2, MAPK14, FGF2, PLAU, CCL5, CXCR2, CCL2, MAPK1, RAC1	259	121	19734	8.18603	0.00021648	4.00933e-06	3.51721e-06
GOTERM_BP_DIRECT	GO:0032930~positive regulation of superoxide anion generation	7	2.7027	7.66801e-08	TGFB1, GSTP1, PRKCD, F2RL1, FPR2, EGFR, SOD1	259	18	19734	29.6306	0.000259222	4.62956e-06	4.06131e-06
GOTERM_BP_DIRECT	GO:0042119~neutrophil activation	7	2.7027	7.66801e-08	CXCL8, CCL5, IL1B, CXCR2, PRKCD, IL18, F2RL1	259	18	19734	29.6306	0.000259222	4.62956e-06	4.06131e-06
GOTERM_BP_DIRECT	GO:0034605~cellular response to heat	10	3.861	8.02258e-08	IL1A, CDKN1A, HSP90AA1, HDAC2, HSP90AB1, PRKACA, PTGS2, THBS1, HDAC6, HSPA1A	259	60	19734	12.6988	0.000271207	4.75865e-06	4.17455e-06
GOTERM_BP_DIRECT	GO:0046777~protein autophosphorylation	14	5.40541	8.32012e-08	PDGFRB, ALK, PDGFRA, NTRK2, SRC, EIF2AK2, EGFR, PTK2, AURKB, IGF1R, PIM1, KDR, PTK2B, AKT1	259	149	19734	7.15908	0.000281264	4.85005e-06	4.25473e-06
GOTERM_BP_DIRECT	GO:0007275~multicellular organism development	11	4.2471	1.01933e-07	PDGFRB, ALK, NTRK2, PDGFRA, AXL, NTRK3, ERBB2, KDR, MET, EGFR, IGF1R	259	81	19734	10.3472	0.000344576	5.84127e-06	5.12429e-06
GOTERM_BP_DIRECT	GO:0030316~osteoclast differentiation	9	3.4749	1.08665e-07	BMP2, TF, TGFB1, TFRC, TNFSF11, IAPP, PIK3R1, MAPK14, TNF	259	45	19734	15.2386	0.00036733	6.12329e-06	5.37169e-06
GOTERM_BP_DIRECT	GO:0048010~vascular endothelial growth factor receptor signaling pathway	8	3.0888	1.21066e-07	SRC, AXL, KDR, PTK2B, FYN, MAPK14, PTK2, VEGFA	259	31	19734	19.6627	0.000409239	6.71021e-06	5.88657e-06
GOTERM_BP_DIRECT	GO:0022617~extracellular matrix disassembly	9	3.4749	1.30066e-07	MMP14, MMP13, MMP1, MMP2, ADAM10, FURIN, MMP8, MMP9, KLK7	259	46	19734	14.9073	0.000439656	7.09279e-06	6.22219e-06
GOTERM_BP_DIRECT	GO:0051584~regulation of dopamine uptake involved in synaptic transmission	5	1.9305	1.41279e-07	TOR1A, GDNF, DRD1, DRD2, DRD3	259	5	19734	76.1931	0.000477551	7.58199e-06	6.65134e-06
GOTERM_BP_DIRECT	GO:0045892~negative regulation of DNA-templated transcription	26	10.0386	1.5322e-07	CDKN1C, RB1, HDAC2, THRA, HDAC10, KDM1A, HDAC1, NR1I2, NR3C1, TNF, HDAC6, E2F1, TRIM24, PRMT5, TGFB1, PARP1, CDKN2A, SIRT1, IL4, BMP2, CDK5, WT1, APEX1, IRF1, TP53, EZH2	259	573	19734	3.45728	0.000517902	8.09431e-06	7.10077e-06
GOTERM_BP_DIRECT	GO:0032731~positive regulation of interleukin-1 beta production	10	3.861	1.63883e-07	P2RX7, CASP8, STAT3, CASP1, NLRP3, F2RL1, CARD16, CD36, TNF, IL17A	259	65	19734	11.722	0.000553936	8.39529e-06	7.36481e-06
GOTERM_BP_DIRECT	GO:0043525~positive regulation of neuron apoptotic process	10	3.861	1.63883e-07	CASP9, PRNP, CASP8, CDK5, CASP3, BAX, FASLG, NR3C1, TNF, TP53	259	65	19734	11.722	0.000553936	8.39529e-06	7.36481e-06
GOTERM_BP_DIRECT	GO:0010595~positive regulation of endothelial cell migration	10	3.861	1.87613e-07	ANGPT1, KDR, PTK2B, AKT1, PRKCA, RAC1, PIK3CB, THBS1, FGF2, VEGFA	259	66	19734	11.5444	0.000634118	9.46745e-06	8.30537e-06
GOTERM_BP_DIRECT	GO:0050729~positive regulation of inflammatory response	12	4.6332	2.09934e-07	ABCC1, TGFB1, IL1B, PLA2G2A, SERPINE1, CASP1, IL18, NLRP3, CARD16, TNF, LDLR, S100A8	259	110	19734	8.31197	0.000709534	1.0438e-05	9.15681e-06
GOTERM_BP_DIRECT	GO:0071356~cellular response to tumor necrosis factor	13	5.01931	2.33391e-07	CXCL8, CHUK, MAPK14, THBS1, SIRT1, NFKB1, COL1A1, CCL5, CYP1B1, CCL2, AKT1, MAPK1, NFE2L2	259	136	19734	7.28316	0.000788784	1.14362e-05	1.00324e-05
GOTERM_BP_DIRECT	GO:0042981~regulation of apoptotic process	16	6.17761	3.09894e-07	ALK, HSP90AA1, STAT1, SIRT1, CASP9, CASP8, CDK5, APEX1, CASP1, TRIM24, FAS, BAX, AKT1, CARD16, TP53, MCL1	259	226	19734	5.3942	0.0010472	1.49679e-05	1.31307e-05
GOTERM_BP_DIRECT	GO:0097191~extrinsic apoptotic signaling pathway	9	3.4749	4.08254e-07	P2RX7, TGFB1, KRT18, CASP8, IFI27, FAS, BAX, FASLG, TNF	259	53	19734	12.9384	0.00137936	1.9441e-05	1.70547e-05
GOTERM_BP_DIRECT	GO:0098586~cellular response to virus	11	4.2471	4.22802e-07	HSP90AA1, TGFB1, CHUK, IFNA1, IFNB1, CCL5, BAX, NLRP3, MAPK14, HIF1A, NFKB1	259	94	19734	8.91621	0.00142847	1.95821e-05	1.71785e-05
GOTERM_BP_DIRECT	GO:0032869~cellular response to insulin stimulus	11	4.2471	4.22802e-07	RB1, PIK3CA, PARP1, STAT1, BGLAP, SRC, SP1, AKT2, PDE3B, AKT1, PIK3R1	259	94	19734	8.91621	0.00142847	1.95821e-05	1.71785e-05
GOTERM_BP_DIRECT	GO:2001240~negative regulation of extrinsic apoptotic signaling pathway in absence of ligand	8	3.0888	4.43319e-07	IL1A, GDNF, IL1B, BCL2, AKT1, TNF, HSPA1A, MCL1	259	37	19734	16.4742	0.00149774	2.02549e-05	1.77687e-05
GOTERM_BP_DIRECT	GO:0048146~positive regulation of fibroblast proliferation	9	3.4749	4.73881e-07	PDGFRA, CDKN1A, TGFB1, MYC, E2F1, IGF1, MIF, ESR1, EGFR	259	54	19734	12.6988	0.00160091	2.13626e-05	1.87404e-05
GOTERM_BP_DIRECT	GO:0051726~regulation of cell cycle	16	6.17761	6.29551e-07	RB1, PRNP, CDKN1A, HSP90AB1, CDKN2A, GADD45A, PLK1, STAT3, FGF2, CDK5, IRF1, AKT2, BAX, PRKACA, TP53, TP73	259	239	19734	5.10079	0.00212625	2.77743e-05	2.43651e-05
GOTERM_BP_DIRECT	GO:0010718~positive regulation of epithelial to mesenchymal transition	9	3.4749	6.32541e-07	COL1A1, BMP2, HDAC2, TGFB1, KDM1A, IL1B, PTK2, EZH2, TGFBR2	259	56	19734	12.2453	0.00213633	2.77743e-05	2.43651e-05
GOTERM_BP_DIRECT	GO:0006979~response to oxidative stress	12	4.6332	6.53516e-07	PRNP, MMP14, TPO, TOR1A, TAT, AKT1, LPO, PTGS2, SIRT1, TP53, NFE2L2, PTGS1	259	123	19734	7.43347	0.0022071	2.83274e-05	2.48504e-05
GOTERM_BP_DIRECT	GO:0009612~response to mechanical stimulus	9	3.4749	7.27565e-07	P2RX7, COL1A1, MMP14, STAT1, BGLAP, SRC, MMP2, PTK2B, THBS1	259	57	19734	12.0305	0.00245687	3.11379e-05	2.73159e-05
GOTERM_BP_DIRECT	GO:0008625~extrinsic apoptotic signaling pathway via death domain receptors	8	3.0888	7.76382e-07	CASP8, BCL2, BAX, FASLG, PIK3R1, NGF, TNF, STK3	259	40	19734	15.2386	0.00262151	3.28119e-05	2.87844e-05
GOTERM_BP_DIRECT	GO:0007507~heart development	15	5.79151	8.21018e-07	CDKN1A, TGFB1, MAP2K2, NTRK3, MMP2, PTPN11, TGFBR2, IL1A, BMP2, CASP8, TH, WT1, CASP3, ERBB2, PPARA	259	212	19734	5.39102	0.00277201	3.42699e-05	3.00635e-05
GOTERM_BP_DIRECT	GO:0048511~rhythmic process	10	3.861	8.99849e-07	TOP2A, MAPK10, PRMT5, PRKAA1, CREBBP, CDK5, SP1, CDK1, TP53, EZH2	259	79	19734	9.64469	0.00303777	3.71023e-05	3.25482e-05
GOTERM_BP_DIRECT	GO:0016098~monoterpenoid metabolic process	5	1.9305	9.68701e-07	CYP2C9, CYP2D6, CYP1A2, CYP2C19, CYP3A4	259	7	19734	54.4236	0.00326982	3.946e-05	3.46165e-05
GOTERM_BP_DIRECT	GO:0010039~response to iron ion	6	2.3166	9.91431e-07	TFRC, HFE, BCL2, DRD2, HIF1A, SLC6A3	259	15	19734	30.4772	0.00334642	3.95896e-05	3.47302e-05
GOTERM_BP_DIRECT	GO:0032755~positive regulation of interleukin-6 production	11	4.2471	9.95303e-07	P2RX7, IL1A, TGFB1, NOS2, IL1B, STAT3, F2RL1, PTPN11, CD36, TNF, IL17A	259	103	19734	8.13712	0.00335947	3.95896e-05	3.47302e-05
GOTERM_BP_DIRECT	GO:0018105~peptidyl-serine phosphorylation	13	5.01931	1.09609e-06	CHUK, PLK1, PRKCD, PRKCA, MAPK14, CDK5, AKT2, RPS6KA1, CDK2, CDK1, AKT1, MAPK1, PRKACA	259	157	19734	6.30898	0.00369903	4.25579e-05	3.73342e-05
GOTERM_BP_DIRECT	GO:0035094~response to nicotine	8	3.0888	1.09871e-06	HDAC2, CASP3, MMP2, BCL2, MAPK1, DRD2, SLC6A3, IGF1R	259	42	19734	14.513	0.00370785	4.25579e-05	3.73342e-05
GOTERM_BP_DIRECT	GO:0010332~response to gamma radiation	7	2.7027	1.10769e-06	IL1A, PRKAA1, PARP1, MYC, BCL2, BAX, TP53	259	27	19734	19.7538	0.00373809	4.25579e-05	3.73342e-05
GOTERM_BP_DIRECT	GO:0051402~neuron apoptotic process	10	3.861	1.23834e-06	RB1, CASP9, TGFB1, ANGPT1, CDK5, AXL, CASP3, BCL2, HIF1A, TP53	259	82	19734	9.29184	0.00417809	4.70431e-05	4.12688e-05
GOTERM_BP_DIRECT	GO:0071549~cellular response to dexamethasone stimulus	7	2.7027	1.39441e-06	CASP9, GJB2, TGFB1, NR3C1, EIF4E, EGFR, IGF1R	259	28	19734	19.0483	0.00470342	5.23834e-05	4.59536e-05
GOTERM_BP_DIRECT	GO:0050731~positive regulation of peptidyl-tyrosine phosphorylation	10	3.861	1.52068e-06	PRNP, TGFB1, ANGPT1, SRC, PTPN11, CD36, IGF1, MIF, TP53, VEGFA	259	84	19734	9.0706	0.00512824	5.60895e-05	4.92048e-05
GOTERM_BP_DIRECT	GO:0043280~positive regulation of cysteine-type endopeptidase activity involved in apoptotic process	8	3.0888	1.52625e-06	MYC, CASP1, TNFSF10, NLRP3, CARD16, SIRT1, TNF, CTSD	259	44	19734	13.8533	0.00514695	5.60895e-05	4.92048e-05
GOTERM_BP_DIRECT	GO:0045453~bone resorption	7	2.7027	1.739e-06	SRC, ACP5, TNFSF11, PTK2B, IAPP, RAC1, ADRB2	259	29	19734	18.3914	0.00586232	6.32212e-05	5.54611e-05
GOTERM_BP_DIRECT	GO:0051604~protein maturation	8	3.0888	2.08485e-06	CASP9, CASP8, CASP3, CASP1, NLRP3, FURIN, CARD16, ZMPSTE24	259	46	19734	13.251	0.00702409	7.49879e-05	6.57835e-05
GOTERM_BP_DIRECT	GO:0032760~positive regulation of tumor necrosis factor production	11	4.2471	2.15426e-06	IL1A, HDAC2, TGFB1, STAT3, PTPN11, CD36, MIF, PIK3R1, MMP8, THBS1, IL17A	259	112	19734	7.48325	0.00725709	7.66689e-05	6.72582e-05
GOTERM_BP_DIRECT	GO:0071456~cellular response to hypoxia	12	4.6332	2.7174e-06	PRKAA1, TGFB1, SRC, MYC, BCL2, SLC29A1, PTGS2, HIF1A, SIRT1, TP53, NFE2L2, VEGFA	259	142	19734	6.43885	0.00914548	9.57036e-05	8.39565e-05
GOTERM_BP_DIRECT	GO:0007611~learning or memory	9	3.4749	2.87542e-06	PRNP, THRA, BGLAP, SRC, CASP3, MAPK1, DRD3, B2M, EGFR	259	68	19734	10.0844	0.0096747	0.000100225	8.79226e-05
GOTERM_BP_DIRECT	GO:0006974~DNA damage response	17	6.56371	3.08824e-06	TOP2A, CDKN1A, PARP1, GADD45A, PRKCD, SIRT1, CASP9, NUAK1, CCND1, MYC, CASP3, BCL2, CDK1, MAPK1, TP53, MCL1, TP73	259	307	19734	4.21916	0.010387	0.000106544	9.34665e-05
GOTERM_BP_DIRECT	GO:0010575~positive regulation of vascular endothelial growth factor production	7	2.7027	3.2102e-06	IL1A, TGFB1, IL1B, STAT3, CYP1B1, PTGS2, HIF1A	259	32	19734	16.6672	0.010795	0.000108537	9.52144e-05
GOTERM_BP_DIRECT	GO:0048009~insulin-like growth factor receptor signaling pathway	7	2.7027	3.2102e-06	MAP2K2, PIK3CA, MAPK1, AKT1, IGF1, PIK3R1, IGF1R	259	32	19734	16.6672	0.010795	0.000108537	9.52144e-05
GOTERM_BP_DIRECT	GO:0006955~immune response	22	8.49421	3.36168e-06	CXCL8, CHUK, IL18, FASLG, PIK3R1, THBS1, TNF, IGF1R, IL4, IL1A, CD40LG, FCGRT, IL1B, CCL5, CXCR2, TNFSF10, FAS, IGHE, CCL2, TNFSF11, B2M, IL17A	259	505	19734	3.3193	0.0113015	0.000112533	9.87202e-05
GOTERM_BP_DIRECT	GO:0009651~response to salt stress	5	1.9305	3.41596e-06	HSP90AA1, TH, BAX, TNF, TP53	259	9	19734	42.3295	0.0114829	0.000113229	9.93308e-05
GOTERM_BP_DIRECT	GO:2000811~negative regulation of anoikis	6	2.3166	3.67795e-06	NTRK2, PIK3CA, SRC, BCL2, PTK2, MCL1	259	19	19734	24.061	0.0123582	0.000119822	0.000105114
GOTERM_BP_DIRECT	GO:0014823~response to activity	8	3.0888	3.72118e-06	PRKAA1, PIK3CA, TH, BGLAP, MMP2, CAT, CDK1, TNF	259	50	19734	12.1909	0.0125025	0.000119822	0.000105114
GOTERM_BP_DIRECT	GO:0050918~positive chemotaxis	8	3.0888	3.72118e-06	ANGPT1, CCL5, HGF, FPR2, MIF, FGF2, MET, VEGFA	259	50	19734	12.1909	0.0125025	0.000119822	0.000105114
GOTERM_BP_DIRECT	GO:0042127~regulation of cell population proliferation	12	4.6332	3.80684e-06	ALK, NUAK1, TGFB1, NOS2, PLAU, STAT1, STAT3, SIRT1, PTK2, EZH2, TGFBR2, PTGS1	259	147	19734	6.21984	0.0127885	0.000120289	0.000105524
GOTERM_BP_DIRECT	GO:0050728~negative regulation of inflammatory response	12	4.6332	3.80684e-06	RB1, IL4, PROC, HGF, STAT3, PRKCD, NLRP3, ACP5, FPR2, PPARA, NFKB1, SOD1	259	147	19734	6.21984	0.0127885	0.000120289	0.000105524
GOTERM_BP_DIRECT	GO:0070269~pyroptotic inflammatory response	7	2.7027	3.88083e-06	CASP8, IFI27, DPP9, CASP3, CASP1, NLRP3, CARD16	259	33	19734	16.1622	0.0130354	0.000121492	0.000106579
GOTERM_BP_DIRECT	GO:0006508~proteolysis	23	8.88031	4.09316e-06	MMP1, HGF, MMP2, ERAP1, KLK3, MMP8, MMP9, KLK7, TMPRSS15, ZMPSTE24, CASP9, DPP4, LACTB, MMP14, MMP13, CASP8, PROC, PLAU, DPP9, CASP3, CASP1, CARD16, CTSD	259	554	19734	3.16325	0.0137437	0.000126963	0.000111379
GOTERM_BP_DIRECT	GO:0008630~intrinsic apoptotic signaling pathway in response to DNA damage	8	3.0888	4.26546e-06	CASP9, BCL2, E2F1, BAX, PIK3R1, TNF, TP73, MCL1	259	51	19734	11.9519	0.0143181	0.000131105	0.000115012
GOTERM_BP_DIRECT	GO:0006805~xenobiotic metabolic process	11	4.2471	4.34565e-06	CYP2C9, ABCC1, ABCB1, CYP2D6, GSTP1, CYP1A2, NR1I2, CYP1B1, CYP2C19, CYP3A4, SLC29A1	259	121	19734	6.92664	0.0145853	0.000132366	0.000116119
GOTERM_BP_DIRECT	GO:0045780~positive regulation of bone resorption	6	2.3166	4.85173e-06	TF, TFRC, SRC, TNFSF11, PRKCA, EGFR	259	20	19734	22.8579	0.0162699	0.000145845	0.000127943
GOTERM_BP_DIRECT	GO:0031648~protein destabilization	8	3.0888	4.87444e-06	PRNP, BMP2, CREBBP, CDKN2A, SRC, PLK1, SIRT1, HDAC6	259	52	19734	11.722	0.0163455	0.000145845	0.000127943
GOTERM_BP_DIRECT	GO:0007166~cell surface receptor signaling pathway	17	6.56371	5.47053e-06	IFNB1, GCGR, FPR2, ADRB2, MIF, MAPK14, EGFR, PTK2, P2RX7, ERBB2, CXCR2, PTK2B, CCL2, MAPK1, CD36, MET, B2M	259	321	19734	4.03515	0.0183259	0.000162244	0.00014233
GOTERM_BP_DIRECT	GO:2000273~positive regulation of signaling receptor activity	5	1.9305	5.63475e-06	HDAC2, HDAC1, HFE, HIF1A, HDAC6	259	10	19734	38.0965	0.0188708	0.000165662	0.000145327
GOTERM_BP_DIRECT	GO:0014911~positive regulation of smooth muscle cell migration	6	2.3166	6.30012e-06	PDGFRB, SRC, CCL5, BCL2, CYP1B1, IGF1	259	21	19734	21.7694	0.0210755	0.00018345	0.000160932
GOTERM_BP_DIRECT	GO:0019221~cytokine-mediated signaling pathway	12	4.6332	6.34831e-06	IL1A, IFNA1, IFNB1, IL1B, STAT3, IL18, TNFSF11, CCL2, AKT1, PTPN11, PIK3R1, PRKACA	259	155	19734	5.89882	0.021235	0.00018345	0.000160932
GOTERM_BP_DIRECT	GO:0097192~extrinsic apoptotic signaling pathway in absence of ligand	7	2.7027	6.60437e-06	IL4, IL1A, IL1B, BCL2, FAS, BAX, MCL1	259	36	19734	14.8153	0.022082	0.000189232	0.000166005
GOTERM_BP_DIRECT	GO:0050680~negative regulation of epithelial cell proliferation	8	3.0888	7.15105e-06	CDKN1C, RB1, CDKN2B, TGFB1, TRIM24, DRD2, B2M, STK3	259	55	19734	11.0826	0.0238879	0.000203174	0.000178236
GOTERM_BP_DIRECT	GO:0046326~positive regulation of glucose import	7	2.7027	7.79683e-06	AKT2, AKT1, PTPN11, IGF1, PIK3R1, MAPK14, NFE2L2	259	37	19734	14.4149	0.0260167	0.000219676	0.000192712
GOTERM_BP_DIRECT	GO:0009636~response to toxic substance	9	3.4749	8.15005e-06	CDKN1A, CHUK, CCL5, BCL2, CDK1, BAX, NEFL, DRD2, SLC6A4	259	78	19734	8.79151	0.0271793	0.00022773	0.000199777
GOTERM_BP_DIRECT	GO:0071333~cellular response to glucose stimulus	9	3.4749	8.96698e-06	COL1A1, PRKAA1, TGFB1, PIK3CA, TH, TWNK, PRKACA, SLC29A1, IGF1R	259	79	19734	8.68022	0.0298625	0.000246483	0.000216228
GOTERM_BP_DIRECT	GO:0006919~activation of cysteine-type endopeptidase activity involved in apoptotic process	9	3.4749	8.96698e-06	CASP9, CASP8, CDKN2A, BCL2, BAX, FASLG, TNF, S100A8, MCL1	259	79	19734	8.68022	0.0298625	0.000246483	0.000216228
GOTERM_BP_DIRECT	GO:0042178~xenobiotic catabolic process	6	2.3166	1.01974e-05	CYP2C9, CYP2D6, CYP1A2, NR1I2, CYP2C19, CYP3A4	259	23	19734	19.8764	0.0338899	0.000278042	0.000243914
GOTERM_BP_DIRECT	GO:0001541~ovarian follicle development	7	2.7027	1.07053e-05	MMP14, MMP2, BCL2, KDR, BAX, SOD1, VEGFA	259	39	19734	13.6757	0.0355476	0.000289557	0.000254015
GOTERM_BP_DIRECT	GO:0033209~tumor necrosis factor-mediated signaling pathway	8	3.0888	1.43822e-05	KRT18, CHUK, STAT1, FAS, TNFSF11, PTK2B, TNF, TP53	259	61	19734	9.99253	0.0474631	0.000384271	0.000337103
GOTERM_BP_DIRECT	GO:0030574~collagen catabolic process	7	2.7027	1.44343e-05	MMP14, MMP13, MMP1, MMP2, FURIN, MMP8, MMP9	259	41	19734	13.0086	0.047631	0.000384271	0.000337103
GOTERM_BP_DIRECT	GO:0042327~positive regulation of phosphorylation	6	2.3166	1.57605e-05	TF, CCL5, TNFSF11, MIF, THBS1, EGFR	259	25	19734	18.2863	0.0518919	0.000416299	0.000365201
GOTERM_BP_DIRECT	GO:0043154~negative regulation of cysteine-type endopeptidase activity involved in apoptotic process	7	2.7027	1.66569e-05	SRC, RPS6KA1, AKT1, CARD16, THBS1, TNF, VEGFA	259	42	19734	12.6988	0.054761	0.000426732	0.000374353
GOTERM_BP_DIRECT	GO:0071479~cellular response to ionizing radiation	7	2.7027	1.66569e-05	CDKN1A, TGFB1, GADD45A, MAPK14, SIRT1, TNF, TP53	259	42	19734	12.6988	0.054761	0.000426732	0.000374353
GOTERM_BP_DIRECT	GO:0042307~positive regulation of protein import into nucleus	7	2.7027	1.66569e-05	HSP90AA1, TGFB1, PRKCD, CDK1, PIK3R1, MAPK14, PTGS2	259	42	19734	12.6988	0.054761	0.000426732	0.000374353
GOTERM_BP_DIRECT	GO:0035556~intracellular signal transduction	19	7.33591	1.66603e-05	PRKAA1, CXCL8, TFRC, SRC, PRKCD, CXCL1, PRKCA, PTPN11, MAPK14, STK3, NUAK1, AKT2, ERBB2, RPS6KA1, AKT1, MAPK1, FYN, RAC1, DRD2	259	432	19734	3.35108	0.054772	0.000426732	0.000374353
GOTERM_BP_DIRECT	GO:0031295~T cell costimulation	7	2.7027	1.91476e-05	DPP4, CD40LG, PIK3CA, SRC, AKT1, PTPN11, FYN	259	43	19734	12.4035	0.0626875	0.000486751	0.000427005
GOTERM_BP_DIRECT	GO:0030307~positive regulation of cell growth	9	3.4749	1.99676e-05	MMP14, ERBB2, RPS6KA1, BCL2, ADAM10, PTK2B, AKT1, EGFR, S100A8	259	88	19734	7.79247	0.0652827	0.00050381	0.00044197
GOTERM_BP_DIRECT	GO:0038083~peptidyl-tyrosine autophosphorylation	5	1.9305	2.57726e-05	ALK, KDR, PTK2B, EGFR, IGF1R	259	14	19734	27.2118	0.0834497	0.000640715	0.000562071
GOTERM_BP_DIRECT	GO:0071498~cellular response to fluid shear stress	5	1.9305	2.57726e-05	SRC, MMP2, PTK2B, PTGS2, NFE2L2	259	14	19734	27.2118	0.0834497	0.000640715	0.000562071
GOTERM_BP_DIRECT	GO:1901224~positive regulation of non-canonical NF-kappaB signal transduction	8	3.0888	2.68212e-05	IL1B, IL18, NLRP3, EIF2AK2, TNF, RHOA, EGFR, NR3C2	259	67	19734	9.09768	0.0866935	0.00065712	0.000576462
GOTERM_BP_DIRECT	GO:0042531~positive regulation of tyrosine phosphorylation of STAT protein	8	3.0888	2.68212e-05	IL4, CNTF, HDAC2, CCL5, IL18, FYN, IGF1, TNF	259	67	19734	9.09768	0.0866935	0.00065712	0.000576462
GOTERM_BP_DIRECT	GO:1902894~negative regulation of miRNA transcription	6	2.3166	2.82344e-05	TGFB1, PPARA, HIF1A, ESR1, TNF, VEGFA	259	28	19734	16.3271	0.0910469	0.000686766	0.000602469
GOTERM_BP_DIRECT	GO:0034097~response to cytokine	7	2.7027	2.84703e-05	CDKN2B, STAT1, SCGB1A1, BCL2, ACP5, NFKB1, MCL1	259	46	19734	11.5946	0.0917716	0.000687558	0.000603164
GOTERM_BP_DIRECT	GO:0002931~response to ischemia	8	3.0888	2.95691e-05	P2RX7, CASP9, GJB2, BCL2, PTK2B, PIK3CB, TP53, NFE2L2	259	68	19734	8.96389	0.0951396	0.000709029	0.000622
GOTERM_BP_DIRECT	GO:0042100~B cell proliferation	7	2.7027	3.22822e-05	CD79A, CD40LG, IFNA1, IFNB1, PRKCD, BCL2, IGHE	259	47	19734	11.3479	0.103402	0.000758846	0.000665702
GOTERM_BP_DIRECT	GO:0000079~regulation of cyclin-dependent protein serine/threonine kinase activity	7	2.7027	3.22822e-05	CDKN1A, CDKN2B, CCND1, CCNE1, CDKN2A, GADD45A, CDC25C	259	47	19734	11.3479	0.103402	0.000758846	0.000665702
GOTERM_BP_DIRECT	GO:0051091~positive regulation of DNA-binding transcription factor activity	9	3.4749	3.23274e-05	BMP2, STING1, IL1B, TNFSF11, AKT1, ESR1, TNF, ESR2, STK3	259	94	19734	7.29508	0.103539	0.000758846	0.000665702
GOTERM_BP_DIRECT	GO:0050679~positive regulation of epithelial cell proliferation	8	3.0888	3.25444e-05	TGFB1, CCL5, MYC, ERBB2, IGF1, FGF2, EGFR, VEGFA	259	69	19734	8.83398	0.104197	0.000758846	0.000665702
GOTERM_BP_DIRECT	GO:0097049~motor neuron apoptotic process	5	1.9305	3.4784e-05	BCL2, FAS, BAX, NEFL, RHOA	259	15	19734	25.3977	0.110954	0.000805511	0.000706639
GOTERM_BP_DIRECT	GO:0032956~regulation of actin cytoskeleton organization	9	3.4749	3.76546e-05	PDGFRB, IL1A, PDGFRA, TGFB1, PRKCD, PTK2B, RAC1, RHOA, EPHA3	259	96	19734	7.1431	0.119541	0.000866055	0.000759751
GOTERM_BP_DIRECT	GO:0071902~positive regulation of protein serine/threonine kinase activity	6	2.3166	4.00751e-05	MAP2K2, SRC, PIM1, ADRB2, RHOA, EZH2	259	30	19734	15.2386	0.126718	0.000915499	0.000803126
GOTERM_BP_DIRECT	GO:0051146~striated muscle cell differentiation	5	1.9305	4.59031e-05	RB1, CHUK, CASP3, AKT1, MAPK14	259	16	19734	23.8103	0.143758	0.00103465	0.000907657
GOTERM_BP_DIRECT	GO:0048148~behavioral response to cocaine	5	1.9305	4.59031e-05	CDK5, DRD1, DRD2, DRD3, SLC6A4	259	16	19734	23.8103	0.143758	0.00103465	0.000907657
GOTERM_BP_DIRECT	GO:0097421~liver regeneration	6	2.3166	4.72747e-05	PRMT5, TGFB1, CCND1, TNF, EGFR, EZH2	259	31	19734	14.747	0.147719	0.00105155	0.000922479
GOTERM_BP_DIRECT	GO:0045840~positive regulation of mitotic nuclear division	6	2.3166	4.72747e-05	PDGFRB, IL1A, IL1B, IGF1, TNF, DRD3	259	31	19734	14.747	0.147719	0.00105155	0.000922479
GOTERM_BP_DIRECT	GO:0007179~transforming growth factor beta receptor signaling pathway	9	3.4749	5.05247e-05	TGFB1, PARP1, SRC, STAT3, FURIN, SIRT1, TP53, PTK2, TGFBR2	259	100	19734	6.85737	0.157034	0.0011165	0.000979452
GOTERM_BP_DIRECT	GO:0043433~negative regulation of DNA-binding transcription factor activity	8	3.0888	5.13553e-05	RB1, PRNP, HDAC2, KDM1A, PIM1, ESR1, SIRT1, FOXA2	259	74	19734	8.23709	0.159398	0.00112748	0.00098909
GOTERM_BP_DIRECT	GO:0048013~ephrin receptor signaling pathway	7	2.7027	5.18315e-05	SRC, MMP2, PTPN11, FYN, MMP9, PTK2, EPHA3	259	51	19734	10.4579	0.16075	0.00113059	0.00099182
GOTERM_BP_DIRECT	GO:0008210~estrogen metabolic process	6	2.3166	5.54348e-05	PDGFRA, CYP2C9, CYP2D6, CYP1A2, CYP1B1, CYP3A4	259	32	19734	14.2862	0.170913	0.00120144	0.00105397
GOTERM_BP_DIRECT	GO:0070371~ERK1 and ERK2 cascade	7	2.7027	5.79563e-05	TF, MAP2K2, MYC, CDK1, TNFSF11, MAPK1, FGF2	259	52	19734	10.2568	0.177952	0.00124019	0.00108796
GOTERM_BP_DIRECT	GO:0031334~positive regulation of protein-containing complex assembly	7	2.7027	5.79563e-05	TGFB1, TFRC, MMP1, BAX, TNF, RHOA, VEGFA	259	52	19734	10.2568	0.177952	0.00124019	0.00108796
GOTERM_BP_DIRECT	GO:0055093~response to hyperoxia	5	1.9305	5.94118e-05	COL1A1, CDKN1A, HDAC2, MMP2, CAT	259	17	19734	22.4097	0.181987	0.00126334	0.00110827
GOTERM_BP_DIRECT	GO:0032868~response to insulin	8	3.0888	6.10204e-05	COL1A1, GCNT1, CAT, SLC2A1, TNFSF10, MAPK14, PPARA, SIRT1	259	76	19734	8.02032	0.186424	0.00128944	0.00113117
GOTERM_BP_DIRECT	GO:0071346~cellular response to type II interferon	9	3.4749	6.24195e-05	NOS2, STAT1, CCL5, CASP1, PIM1, CCL2, FASLG, CARD16, TNF	259	103	19734	6.65765	0.190264	0.00131081	0.00114991
GOTERM_BP_DIRECT	GO:0030225~macrophage differentiation	6	2.3166	6.46409e-05	CASP8, PARP1, IGHE, SIRT1, MMP9, VEGFA	259	33	19734	13.8533	0.196323	0.00133273	0.00116915
GOTERM_BP_DIRECT	GO:0051968~positive regulation of synaptic transmission, glutamatergic	6	2.3166	6.46409e-05	PTK2B, CCL2, DRD1, PTGS2, EGFR, HDAC6	259	33	19734	13.8533	0.196323	0.00133273	0.00116915
GOTERM_BP_DIRECT	GO:0034614~cellular response to reactive oxygen species	7	2.7027	6.46459e-05	PDGFRA, CHUK, MMP2, MAPK1, AKT1, MMP9, EGFR	259	53	19734	10.0632	0.196337	0.00133273	0.00116915
GOTERM_BP_DIRECT	GO:0006366~transcription by RNA polymerase II	13	5.01931	6.54835e-05	RB1, PARP1, THRA, PIK3R1, ADRB2, MAPK14, FGF2, ESR1, NFKB1, BMP2, IRF1, TRIM24, POLR2L	259	235	19734	4.21493	0.19861	0.00134182	0.00117712
GOTERM_BP_DIRECT	GO:0032091~negative regulation of protein binding	7	2.7027	7.19378e-05	CDKN1A, KDM1A, PRKCD, BAX, AKT1, CARD16, AURKB	259	54	19734	9.87688	0.215909	0.00146519	0.00128535
GOTERM_BP_DIRECT	GO:1903944~negative regulation of hepatocyte apoptotic process	4	1.5444	7.43664e-05	RB1, PRKAA1, PPARA, IGF1R	259	7	19734	43.5389	0.222322	0.00149484	0.00131135
GOTERM_BP_DIRECT	GO:0042220~response to cocaine	6	2.3166	7.49822e-05	HSP90AA1, HDAC2, PTK2B, DRD2, DRD3, SLC6A3	259	34	19734	13.4458	0.223939	0.00149484	0.00131135
GOTERM_BP_DIRECT	GO:0048143~astrocyte activation	5	1.9305	7.5604e-05	CNTF, IL1B, FPR2, TNF, EGFR	259	18	19734	21.1647	0.225569	0.00149484	0.00131135
GOTERM_BP_DIRECT	GO:0042326~negative regulation of phosphorylation	5	1.9305	7.5604e-05	CDKN1C, CDKN1A, CDKN2B, CDKN2A, SIRT1	259	18	19734	21.1647	0.225569	0.00149484	0.00131135
GOTERM_BP_DIRECT	GO:0042446~hormone biosynthetic process	5	1.9305	7.5604e-05	TPO, CYP2D6, HFE, CYP1A2, CYP1B1	259	18	19734	21.1647	0.225569	0.00149484	0.00131135
GOTERM_BP_DIRECT	GO:0045786~negative regulation of cell cycle	7	2.7027	7.98709e-05	RB1, BMP2, TGFB1, CDK5, CASP3, PTGS2, SIRT1	259	55	19734	9.6973	0.236662	0.00156095	0.00136935
GOTERM_BP_DIRECT	GO:0018107~peptidyl-threonine phosphorylation	7	2.7027	7.98709e-05	CDK5, CSNK2B, PRKCD, CDK1, MAPK1, AKT1, PRKCA	259	55	19734	9.6973	0.236662	0.00156095	0.00136935
GOTERM_BP_DIRECT	GO:0071276~cellular response to cadmium ion	6	2.3166	8.65519e-05	CHUK, CYP1A2, MAPK1, AKT1, MMP9, EGFR	259	35	19734	13.0617	0.253713	0.00167218	0.00146693
GOTERM_BP_DIRECT	GO:0048678~response to axon injury	6	2.3166	8.65519e-05	AXL, CDK1, BAX, DRD2, FGF2, SOD1	259	35	19734	13.0617	0.253713	0.00167218	0.00146693
GOTERM_BP_DIRECT	GO:0050995~negative regulation of lipid catabolic process	5	1.9305	9.47842e-05	ALK, PRKAA1, IL1B, PDE3B, TNF	259	19	19734	20.0508	0.2742	0.00182083	0.00159733
GOTERM_BP_DIRECT	GO:0030198~extracellular matrix organization	11	4.2471	9.60586e-05	COL1A1, PDGFRA, MMP14, MMP13, MMP1, MMP2, FURIN, MMP8, TNF, MMP9, GFAP	259	173	19734	4.84464	0.277321	0.00183488	0.00160966
GOTERM_BP_DIRECT	GO:0007173~epidermal growth factor receptor signaling pathway	7	2.7027	9.78236e-05	PIK3CA, SRC, PTK2B, AKT1, PTPN11, PTK2, EGFR	259	57	19734	9.35704	0.281621	0.0018581	0.00163003
GOTERM_BP_DIRECT	GO:0007049~cell cycle	15	5.79151	9.89408e-05	CDKN1C, RB1, PRNP, CDKN2B, CDKN2A, GADD45A, SRC, PRKCD, KRT18, CDK5, RPS6KA1, PIM1, MAPK1, TP53, TP73	259	324	19734	3.52746	0.284329	0.00186794	0.00163866
GOTERM_BP_DIRECT	GO:0071407~cellular response to organic cyclic compound	6	2.3166	9.94466e-05	BMP2, CASP8, STING1, STAT1, CDK1, CYP1B1	259	36	19734	12.6988	0.285552	0.00186794	0.00163866
GOTERM_BP_DIRECT	GO:0050921~positive regulation of chemotaxis	5	1.9305	0.000117267	PDGFRB, PDGFRA, TGFB1, F2RL1, THBS1	259	20	19734	19.0483	0.327333	0.0021905	0.00192163
GOTERM_BP_DIRECT	GO:0060391~positive regulation of SMAD protein signal transduction	6	2.3166	0.000147104	BMP2, TGFB1, PARP1, HFE, CSNK2B, TGFBR2	259	39	19734	11.722	0.391887	0.00273273	0.00239731
GOTERM_BP_DIRECT	GO:0031647~regulation of protein stability	8	3.0888	0.000166542	TF, CDKN2A, CASP3, BCL2, TRIM24, MAPK1, HDAC8, HDAC6	259	89	19734	6.84881	0.430573	0.00307693	0.00269926
GOTERM_BP_DIRECT	GO:0030168~platelet activation	7	2.7027	0.000171578	CD40LG, PIK3CA, VWF, SRC, AXL, PIK3CB, MAPK14	259	63	19734	8.46589	0.440188	0.00315274	0.00276576
GOTERM_BP_DIRECT	GO:0071316~cellular response to nicotine	4	1.5444	0.000175046	TH, TNF, B2M, NFKB1	259	9	19734	33.8636	0.446715	0.00319908	0.00280641
GOTERM_BP_DIRECT	GO:0030308~negative regulation of cell growth	9	3.4749	0.000182358	RB1, CDKN1A, TGFB1, WT1, CDKN2A, BCL2, TP53, ESR2, HSPA1A	259	120	19734	5.71448	0.460228	0.0033148	0.00290793
GOTERM_BP_DIRECT	GO:0032757~positive regulation of interleukin-8 production	7	2.7027	0.000187278	NOS2, IL1B, STAT3, SERPINE1, F2RL1, TNF, HSPA1A	259	64	19734	8.33361	0.469134	0.00335304	0.00294147
GOTERM_BP_DIRECT	GO:0043537~negative regulation of blood vessel endothelial cell migration	6	2.3166	0.000187437	TGFB1, GADD45A, CSNK2B, THBS1, TNF, FGF2	259	41	19734	11.1502	0.469419	0.00335304	0.00294147
GOTERM_BP_DIRECT	GO:0032467~positive regulation of cytokinesis	6	2.3166	0.000187437	DRD2, DRD3, RHOA, AURKB, CDC25B, IGF1R	259	41	19734	11.1502	0.469419	0.00335304	0.00294147
GOTERM_BP_DIRECT	GO:0048260~positive regulation of receptor-mediated endocytosis	5	1.9305	0.000207815	IL4, TF, HFE, SERPINE1, B2M	259	23	19734	16.5637	0.504751	0.00369801	0.0032441
GOTERM_BP_DIRECT	GO:0007204~positive regulation of cytosolic calcium ion concentration	10	3.861	0.00021793	CXCR2, FPR1, F2RL1, PTK2B, LPAR3, FFAR1, CD36, FPR2, OPRM1, ESR1	259	156	19734	4.88417	0.521406	0.00385771	0.00338419
GOTERM_BP_DIRECT	GO:1901796~regulation of signal transduction by p53 class mediator	6	2.3166	0.000235695	PRMT5, NUAK1, NOP2, TRIM24, AKT1, AURKB	259	43	19734	10.6316	0.549312	0.00412894	0.00362213
GOTERM_BP_DIRECT	GO:0032691~negative regulation of interleukin-1 beta production	6	2.3166	0.000235695	GSTP1, NLRP3, ACP5, CARD16, FFAR1, IGF1	259	43	19734	10.6316	0.549312	0.00412894	0.00362213
GOTERM_BP_DIRECT	GO:0006879~intracellular iron ion homeostasis	7	2.7027	0.000241276	TF, TFRC, MYC, HFE, HIF1A, B2M, SOD1	259	67	19734	7.96047	0.557738	0.00420491	0.00368878
GOTERM_BP_DIRECT	GO:0061298~retina vasculature development in camera-type eye	4	1.5444	0.00024765	PDGFRB, PDGFRA, TGFB1, HIF1A	259	10	19734	30.4772	0.56717	0.00420757	0.00369111
GOTERM_BP_DIRECT	GO:0032872~regulation of stress-activated MAPK cascade	4	1.5444	0.00024765	MAP2K2, GSTP1, FAS, MAPK1	259	10	19734	30.4772	0.56717	0.00420757	0.00369111
GOTERM_BP_DIRECT	GO:0070989~oxidative demethylation	4	1.5444	0.00024765	CYP2C9, CYP2D6, CYP1A2, CYP3A4	259	10	19734	30.4772	0.56717	0.00420757	0.00369111
GOTERM_BP_DIRECT	GO:0051248~negative regulation of protein metabolic process	4	1.5444	0.00024765	HSP90AB1, MIF, LDLR, NFKB1	259	10	19734	30.4772	0.56717	0.00420757	0.00369111
GOTERM_BP_DIRECT	GO:0033629~negative regulation of cell adhesion mediated by integrin	4	1.5444	0.00024765	PDE3B, SERPINE1, CYP1B1, PTPN11	259	10	19734	30.4772	0.56717	0.00420757	0.00369111
GOTERM_BP_DIRECT	GO:0001819~positive regulation of cytokine production	7	2.7027	0.000261763	IL1A, SRC, IL18, EIF2AK2, MIF, TNF, SOD1	259	68	19734	7.8434	0.587343	0.00442511	0.00388195
GOTERM_BP_DIRECT	GO:0001658~branching involved in ureteric bud morphogenesis	6	2.3166	0.000263101	BMP2, GDNF, WT1, MYC, BCL2, FGF2	259	44	19734	10.39	0.589205	0.00442559	0.00388237
GOTERM_BP_DIRECT	GO:0097190~apoptotic signaling pathway	7	2.7027	0.000283594	P2RX7, CASP8, IFI27, CASP3, BAX, FASLG, PRKCA	259	69	19734	7.72973	0.616711	0.0047233	0.00414354
GOTERM_BP_DIRECT	GO:0071560~cellular response to transforming growth factor beta stimulus	7	2.7027	0.000283594	COL1A1, CDKN2B, HDAC2, TGFB1, FYN, NR3C1, IGF1R	259	69	19734	7.72973	0.616711	0.0047233	0.00414354
GOTERM_BP_DIRECT	GO:0007566~embryo implantation	6	2.3166	0.00029286	IL1B, MMP2, SCGB1A1, PTGS2, MMP9, SOD1	259	45	19734	10.1591	0.628536	0.00483004	0.00423718
GOTERM_BP_DIRECT	GO:0071364~cellular response to epidermal growth factor stimulus	6	2.3166	0.00029286	EEF1A1, COL1A1, ERBB2, AKT1, PTPN11, EGFR	259	45	19734	10.1591	0.628536	0.00483004	0.00423718
GOTERM_BP_DIRECT	GO:0051607~defense response to virus	12	4.6332	0.000311083	IFI27, STING1, IFNA1, IFNB1, STAT1, IRF1, CASP1, BCL2, NLRP3, F2RL1, EIF2AK2, CARD16	259	238	19734	3.84167	0.650739	0.00510569	0.00447899
GOTERM_BP_DIRECT	GO:0032922~circadian regulation of gene expression	7	2.7027	0.000331529	PRMT5, HDAC2, HDAC1, DRD2, PPARA, SIRT1, DRD3	259	71	19734	7.51199	0.674074	0.00539638	0.004734
GOTERM_BP_DIRECT	GO:0050830~defense response to Gram-positive bacterium	9	3.4749	0.000331987	P2RX7, IL1B, PLA2G2A, IL18, NLRP3, ACP5, CD36, TNF, IL17A	259	131	19734	5.23464	0.674578	0.00539638	0.004734
GOTERM_BP_DIRECT	GO:0046688~response to copper ion	4	1.5444	0.000337233	IL1A, PRNP, TFRC, CDK1	259	11	19734	27.7066	0.680301	0.00540027	0.00473741
GOTERM_BP_DIRECT	GO:0001963~synaptic transmission, dopaminergic	4	1.5444	0.000337233	CDK5, TH, DRD1, DRD3	259	11	19734	27.7066	0.680301	0.00540027	0.00473741
GOTERM_BP_DIRECT	GO:0150078~positive regulation of neuroinflammatory response	4	1.5444	0.000337233	IL1B, IL18, MMP8, TNF	259	11	19734	27.7066	0.680301	0.00540027	0.00473741
GOTERM_BP_DIRECT	GO:2000353~positive regulation of endothelial cell apoptotic process	5	1.9305	0.000340212	TGFB1, CD40LG, CCL2, FASLG, THBS1	259	26	19734	14.6525	0.683506	0.00540027	0.00473741
GOTERM_BP_DIRECT	GO:0071880~adenylate cyclase-activating adrenergic receptor signaling pathway	5	1.9305	0.000340212	CHRM3, DRD1, ADRB2, DRD2, DRD3	259	26	19734	14.6525	0.683506	0.00540027	0.00473741
GOTERM_BP_DIRECT	GO:0007200~phospholipase C-activating G protein-coupled receptor signaling pathway	8	3.0888	0.000342639	CXCR2, FPR1, F2RL1, FFAR1, FPR2, OPRM1, DRD2, ESR1	259	100	19734	6.09544	0.686094	0.00541337	0.00474891
GOTERM_BP_DIRECT	GO:0021766~hippocampus development	7	2.7027	0.000357761	ALK, CDK5, HDAC1, CASP3, NEFL, EZH2, IGF1R	259	72	19734	7.40766	0.701745	0.00559995	0.00491258
GOTERM_BP_DIRECT	GO:0001938~positive regulation of endothelial cell proliferation	7	2.7027	0.000357761	KDR, AKT1, PRKCA, HIF1A, SIRT1, FGF2, VEGFA	259	72	19734	7.40766	0.701745	0.00559995	0.00491258
GOTERM_BP_DIRECT	GO:0032092~positive regulation of protein binding	6	2.3166	0.000359962	FKBP1A, BMP2, STING1, HFE, B2M, STK3	259	47	19734	9.72677	0.703957	0.00560844	0.00492003
GOTERM_BP_DIRECT	GO:0120162~positive regulation of cold-induced thermogenesis	8	3.0888	0.000364114	IL4, KDM1A, THRA, IL18, CD36, ADRB2, IGF1R, VEGFA	259	101	19734	6.03509	0.708085	0.00564711	0.00495395
GOTERM_BP_DIRECT	GO:2001243~negative regulation of intrinsic apoptotic signaling pathway	5	1.9305	0.000395303	HDAC1, SRC, BCL2, AKT1, MMP9	259	27	19734	14.1098	0.73731	0.00610282	0.00535373
GOTERM_BP_DIRECT	GO:0042149~cellular response to glucose starvation	6	2.3166	0.000397575	PRKAA1, SLC2A1, BCL2, SIRT1, TP53, NFE2L2	259	48	19734	9.52413	0.739321	0.00611	0.00536003
GOTERM_BP_DIRECT	GO:0046330~positive regulation of JNK cascade	8	3.0888	0.000410296	IL1A, GADD45A, IL1B, F2RL1, TNFSF11, PTK2B, TNF, STK3	259	103	19734	5.91791	0.7503	0.00624869	0.0054817
GOTERM_BP_DIRECT	GO:0046718~symbiont entry into host cell	8	3.0888	0.000410296	DPP4, TFRC, AXL, CDK1, RPSA, LDLR, EGFR, HSPA1A	259	103	19734	5.91791	0.7503	0.00624869	0.0054817
GOTERM_BP_DIRECT	GO:0098869~cellular oxidant detoxification	7	2.7027	0.00041508	TPO, HBG2, GSTP1, ALB, LPO, PTGS2, PTGS1	259	74	19734	7.20745	0.754308	0.0062932	0.00552075
GOTERM_BP_DIRECT	GO:0051781~positive regulation of cell division	6	2.3166	0.000438079	IL1A, TGFB1, IL1B, CAT, FGF2, VEGFA	259	49	19734	9.32976	0.772697	0.00661226	0.00580064
GOTERM_BP_DIRECT	GO:0097267~omega-hydroxylase P450 pathway	4	1.5444	0.000445307	CYP2C9, CYP1A2, CYP1B1, CYP2C19	259	12	19734	25.3977	0.778186	0.00666187	0.00584416
GOTERM_BP_DIRECT	GO:0050927~positive regulation of positive chemotaxis	4	1.5444	0.000445307	NTRK3, KDR, F2RL1, VEGFA	259	12	19734	25.3977	0.778186	0.00666187	0.00584416
GOTERM_BP_DIRECT	GO:0008202~steroid metabolic process	6	2.3166	0.000481618	CYP2C9, CYP2D6, NR1I2, CYP1B1, CYP2C19, CYP3A4	259	50	19734	9.14317	0.803824	0.00714188	0.00626525
GOTERM_BP_DIRECT	GO:0051384~response to glucocorticoid	6	2.3166	0.000481618	BGLAP, CASP3, SCGB1A1, BCL2, PTGS2, TNF	259	50	19734	9.14317	0.803824	0.00714188	0.00626525
GOTERM_BP_DIRECT	GO:0007155~cell adhesion	18	6.94981	0.000486848	AOC3, TOR1A, VWF, SRC, PRKCA, RPSA, FPR2, THBS1, DPP4, COL1A1, NUAK1, BGLAP, CYP1B1, CCL2, CNTN2, CD36, RAC1, EPHA3	259	517	19734	2.65276	0.807264	0.00718791	0.00630564
GOTERM_BP_DIRECT	GO:0034349~glial cell apoptotic process	3	1.1583	0.000506399	RB1, CASP9, CASP3	259	3	19734	76.1931	0.819598	0.00734822	0.00644627
GOTERM_BP_DIRECT	GO:0034756~regulation of iron ion transport	3	1.1583	0.000506399	TF, HFE, B2M	259	3	19734	76.1931	0.819598	0.00734822	0.00644627
GOTERM_BP_DIRECT	GO:0070141~response to UV-A	3	1.1583	0.000506399	CCND1, AKT1, EGFR	259	3	19734	76.1931	0.819598	0.00734822	0.00644627
GOTERM_BP_DIRECT	GO:0038091~positive regulation of cell proliferation by VEGF-activated platelet derived growth factor receptor signaling pathway	3	1.1583	0.000506399	PDGFRB, PDGFRA, VEGFA	259	3	19734	76.1931	0.819598	0.00734822	0.00644627
GOTERM_BP_DIRECT	GO:0000086~G2/M transition of mitotic cell cycle	6	2.3166	0.000528333	ABCB1, PLK1, CDK2, CDK1, CDC25C, CDC25B	259	51	19734	8.96389	0.832499	0.00763374	0.00669674
GOTERM_BP_DIRECT	GO:0010467~gene expression	9	3.4749	0.000543343	TGFB1, RHO, AKT1, FYN, LPAR3, NR3C1, IL17A, SOD1, GFAP	259	141	19734	4.86339	0.840792	0.00781721	0.00685769
GOTERM_BP_DIRECT	GO:0021987~cerebral cortex development	7	2.7027	0.000551065	NTRK2, KDM1A, TH, SLC2A1, BAX, NEFL, HIF1A	259	78	19734	6.83784	0.844897	0.00789471	0.00692567
GOTERM_BP_DIRECT	GO:0010763~positive regulation of fibroblast migration	4	1.5444	0.000573319	TGFB1, AKT1, THBS1, PTK2	259	13	19734	23.444	0.856145	0.00817887	0.00717496
GOTERM_BP_DIRECT	GO:0097009~energy homeostasis	6	2.3166	0.000578374	ALK, PRKAA1, PIK3CA, STAT3, CD36, SIRT1	259	52	19734	8.79151	0.858584	0.00821631	0.0072078
GOTERM_BP_DIRECT	GO:1990000~amyloid fibril formation	5	1.9305	0.000598585	FKBP1A, CDKN2A, FURIN, CD36, B2M	259	30	19734	12.6988	0.86793	0.00843256	0.00739751
GOTERM_BP_DIRECT	GO:0090314~positive regulation of protein targeting to membrane	5	1.9305	0.000598585	PRNP, CDK5, AKT2, ERBB2, FYN	259	30	19734	12.6988	0.86793	0.00843256	0.00739751
GOTERM_BP_DIRECT	GO:0071347~cellular response to interleukin-1	7	2.7027	0.000630879	CXCL8, CCL5, MMP2, CCL2, HIF1A, NFKB1, IL17A	259	80	19734	6.66689	0.881599	0.00882814	0.00774453
GOTERM_BP_DIRECT	GO:1904707~positive regulation of vascular associated smooth muscle cell proliferation	6	2.3166	0.000631887	SRC, MMP2, IGF1, TNF, FGF2, MMP9	259	53	19734	8.62563	0.882002	0.00882814	0.00774453
GOTERM_BP_DIRECT	GO:0034612~response to tumor necrosis factor	5	1.9305	0.00068026	CASP8, CCL5, CASP3, ADAM10, PTGS2	259	31	19734	12.2892	0.899816	0.00946486	0.00830309
GOTERM_BP_DIRECT	GO:0001837~epithelial to mesenchymal transition	6	2.3166	0.000689025	BMP2, TGFB1, HGF, IGF1, HIF1A, TGFBR2	259	54	19734	8.46589	0.902743	0.00954751	0.0083756
GOTERM_BP_DIRECT	GO:0045737~positive regulation of cyclin-dependent protein serine/threonine kinase activity	4	1.5444	0.00072265	CCND1, PIM1, AKT1, EGFR	259	14	19734	21.7694	0.913201	0.00985193	0.00864266
GOTERM_BP_DIRECT	GO:0010243~response to organonitrogen compound	4	1.5444	0.00072265	IL1A, CDKN1A, PSMB2, TP73	259	14	19734	21.7694	0.913201	0.00985193	0.00864266
GOTERM_BP_DIRECT	GO:0060134~prepulse inhibition	4	1.5444	0.00072265	DRD1, DRD2, DRD3, SLC6A3	259	14	19734	21.7694	0.913201	0.00985193	0.00864266
GOTERM_BP_DIRECT	GO:2001028~positive regulation of endothelial cell chemotaxis	4	1.5444	0.00072265	KDR, FGF2, MET, VEGFA	259	14	19734	21.7694	0.913201	0.00985193	0.00864266
GOTERM_BP_DIRECT	GO:0030593~neutrophil chemotaxis	7	2.7027	0.000767074	CXCL8, CCL5, IL1B, CXCR2, CCL2, CXCL1, S100A8	259	83	19734	6.42592	0.925315	0.010407	0.0091296
GOTERM_BP_DIRECT	GO:0060325~face morphogenesis	5	1.9305	0.000769521	COL1A1, PDGFRA, TGFB1, MMP2, PTPN11	259	32	19734	11.9052	0.925931	0.010407	0.0091296
GOTERM_BP_DIRECT	GO:0043627~response to estrogen	6	2.3166	0.000814788	MMP14, HSP90AA1, PRKAA1, BGLAP, MMP2, ESR1	259	56	19734	8.16354	0.93645	0.0109753	0.00962814
GOTERM_BP_DIRECT	GO:0030334~regulation of cell migration	8	3.0888	0.000836704	TGFB1, CDK5, AKT2, AKT1, RAC1, FGF2, MET, RHOA	259	116	19734	5.25469	0.940992	0.0112258	0.00984787
GOTERM_BP_DIRECT	GO:0051973~positive regulation of telomerase activity	5	1.9305	0.000866746	HSP90AA1, HSP90AB1, MYC, MAPK1, AURKB	259	33	19734	11.5444	0.946696	0.0115829	0.0101611
GOTERM_BP_DIRECT	GO:1903078~positive regulation of protein localization to plasma membrane	6	2.3166	0.000883727	PRNP, AKT1, PIK3R1, TNF, EGFR, EPHA3	259	57	19734	8.02032	0.949672	0.0116335	0.0102055
GOTERM_BP_DIRECT	GO:1903265~positive regulation of tumor necrosis factor-mediated signaling pathway	4	1.5444	0.000894616	CASP1, CARD16, MMP8, HSPA1A	259	15	19734	20.3181	0.951493	0.0116335	0.0102055
GOTERM_BP_DIRECT	GO:0070848~response to growth factor	4	1.5444	0.000894616	MYC, AKT1, FASLG, HDAC6	259	15	19734	20.3181	0.951493	0.0116335	0.0102055
GOTERM_BP_DIRECT	GO:0051000~positive regulation of nitric-oxide synthase activity	4	1.5444	0.000894616	DHFR, AKT1, HIF1A, ESR1	259	15	19734	20.3181	0.951493	0.0116335	0.0102055
GOTERM_BP_DIRECT	GO:0014044~Schwann cell development	4	1.5444	0.000894616	MAP2K2, CDK5, ERBB2, MAPK1	259	15	19734	20.3181	0.951493	0.0116335	0.0102055
GOTERM_BP_DIRECT	GO:0051412~response to corticosterone	4	1.5444	0.000894616	CDKN1A, TH, NEFL, HDAC6	259	15	19734	20.3181	0.951493	0.0116335	0.0102055
GOTERM_BP_DIRECT	GO:1902166~negative regulation of intrinsic apoptotic signaling pathway in response to DNA damage by p53 class mediator	4	1.5444	0.000894616	KDM1A, BCL2, MIF, SIRT1	259	15	19734	20.3181	0.951493	0.0116335	0.0102055
GOTERM_BP_DIRECT	GO:0001764~neuron migration	8	3.0888	0.00092548	NTRK2, HSP90AA1, CDK5, AXL, BAX, FYN, RAC1, RHOA	259	118	19734	5.16563	0.956304	0.0119887	0.0105171
GOTERM_BP_DIRECT	GO:0045599~negative regulation of fat cell differentiation	6	2.3166	0.000956916	BMP2, TGFB1, E2F1, SIRT1, TNF, VEGFA	259	58	19734	7.88204	0.960714	0.0122088	0.0107102
GOTERM_BP_DIRECT	GO:2000134~negative regulation of G1/S transition of mitotic cell cycle	6	2.3166	0.000956916	RB1, CDKN1A, CDKN2B, BCL2, CCL2, EZH2	259	58	19734	7.88204	0.960714	0.0122088	0.0107102
GOTERM_BP_DIRECT	GO:0071363~cellular response to growth factor stimulus	6	2.3166	0.000956916	TH, BGLAP, ERBB2, CAT, THBS1, TGFBR2	259	58	19734	7.88204	0.960714	0.0122088	0.0107102
GOTERM_BP_DIRECT	GO:0030282~bone mineralization	6	2.3166	0.000956916	BMP2, MMP13, BGLAP, PTGS2, HIF1A, ZMPSTE24	259	58	19734	7.88204	0.960714	0.0122088	0.0107102
GOTERM_BP_DIRECT	GO:0048873~homeostasis of number of cells within a tissue	5	1.9305	0.000972314	P2RX7, BCL2, BAX, PTPN11, VEGFA	259	34	19734	11.2049	0.962709	0.0122664	0.0107608
GOTERM_BP_DIRECT	GO:0045648~positive regulation of erythrocyte differentiation	5	1.9305	0.000972314	STAT1, STAT3, MAPK14, HIF1A, HSPA1A	259	34	19734	11.2049	0.962709	0.0122664	0.0107608
GOTERM_BP_DIRECT	GO:0030511~positive regulation of transforming growth factor beta receptor signaling pathway	5	1.9305	0.000972314	CDKN1C, CDKN2B, CREBBP, HSP90AB1, THBS1	259	34	19734	11.2049	0.962709	0.0122664	0.0107608
GOTERM_BP_DIRECT	GO:0008203~cholesterol metabolic process	7	2.7027	0.000982755	IL4, CYP2C9, CYP2D6, CYP1A2, CAT, CYP3A4, LDLR	259	87	19734	6.13048	0.964003	0.012352	0.0108359
GOTERM_BP_DIRECT	GO:0090400~stress-induced premature senescence	3	1.1583	0.00100405	CDKN1A, MAPK14, SIRT1	259	4	19734	57.1448	0.966506	0.0124347	0.0109084
GOTERM_BP_DIRECT	GO:0046666~retinal cell programmed cell death	3	1.1583	0.00100405	BCL2, BAX, FASLG	259	4	19734	57.1448	0.966506	0.0124347	0.0109084
GOTERM_BP_DIRECT	GO:1900122~positive regulation of receptor binding	3	1.1583	0.00100405	HFE, B2M, MMP9	259	4	19734	57.1448	0.966506	0.0124347	0.0109084
GOTERM_BP_DIRECT	GO:0010748~negative regulation of long-chain fatty acid import across plasma membrane	3	1.1583	0.00100405	AKT2, AKT1, THBS1	259	4	19734	57.1448	0.966506	0.0124347	0.0109084
GOTERM_BP_DIRECT	GO:0001822~kidney development	8	3.0888	0.00102152	CASP9, WT1, ODC1, BAX, HNF1B, RHOA, TP73, VEGFA	259	120	19734	5.07954	0.968429	0.0126049	0.0110577
GOTERM_BP_DIRECT	GO:0030155~regulation of cell adhesion	6	2.3166	0.00103452	NUAK1, CXCL8, PLAU, IL18, PTK2B, PTK2	259	59	19734	7.74845	0.969788	0.0126728	0.0111173
GOTERM_BP_DIRECT	GO:0042475~odontogenesis of dentin-containing tooth	6	2.3166	0.00103452	PDGFRA, BMP2, HDAC2, TGFB1, HDAC1, BAX	259	59	19734	7.74845	0.969788	0.0126728	0.0111173
GOTERM_BP_DIRECT	GO:0007267~cell-cell signaling	11	4.2471	0.00105606	GJB2, BMP2, CCL5, IL1B, IL18, TNFSF10, ADAM10, FASLG, IAPP, ESR2, IL17A	259	234	19734	3.58172	0.971912	0.01289	0.0113078
GOTERM_BP_DIRECT	GO:1904385~cellular response to angiotensin	4	1.5444	0.00109047	PRKCD, NFKB1, IGF1R, NFE2L2	259	16	19734	19.0483	0.975001	0.0132147	0.0115926
GOTERM_BP_DIRECT	GO:0090399~replicative senescence	4	1.5444	0.00109047	CDKN1A, CDKN2A, SERPINE1, TP53	259	16	19734	19.0483	0.975001	0.0132147	0.0115926
GOTERM_BP_DIRECT	GO:0007265~Ras protein signal transduction	7	2.7027	0.00110669	RB1, CDKN1A, CDKN2A, CDK2, IGF1, TP53, FGF2	259	89	19734	5.99271	0.976336	0.0133633	0.011723
GOTERM_BP_DIRECT	GO:0007584~response to nutrient	6	2.3166	0.00111669	TFRC, STAT1, GCGR, CYP1B1, PPARA, SLC6A4	259	60	19734	7.61931	0.977123	0.0133884	0.011745
GOTERM_BP_DIRECT	GO:0045785~positive regulation of cell adhesion	6	2.3166	0.00111669	ANGPT1, CCL5, ERBB2, PRKCA, TNF, VEGFA	259	60	19734	7.61931	0.977123	0.0133884	0.011745
GOTERM_BP_DIRECT	GO:0030183~B cell differentiation	7	2.7027	0.00117298	IL4, CD79A, CD40LG, IFNA1, IFNB1, PIK3R1, EZH2	259	90	19734	5.92613	0.981092	0.0139643	0.0122503
GOTERM_BP_DIRECT	GO:0060326~cell chemotaxis	7	2.7027	0.00117298	PDGFRB, PDGFRA, ABCC1, CCL5, HGF, PRKCD, RAC1	259	90	19734	5.92613	0.981092	0.0139643	0.0122503
GOTERM_BP_DIRECT	GO:0007254~JNK cascade	6	2.3166	0.0012036	MAPK10, IL1B, TNFSF11, TNF, NFKB1, STK3	259	61	19734	7.4944	0.982954	0.0141069	0.0123754
GOTERM_BP_DIRECT	GO:0010507~negative regulation of autophagy	6	2.3166	0.0012036	HGF, STAT3, BCL2, AKT1, MET, MCL1	259	61	19734	7.4944	0.982954	0.0141069	0.0123754
GOTERM_BP_DIRECT	GO:0002040~sprouting angiogenesis	5	1.9305	0.00121	TGFB1, ANGPT1, PTK2B, THBS1, VEGFA	259	36	19734	10.5824	0.983319	0.0141069	0.0123754
GOTERM_BP_DIRECT	GO:0070372~regulation of ERK1 and ERK2 cascade	5	1.9305	0.00121	PRMT5, IL1B, GSTP1, ERBB2, EGFR	259	36	19734	10.5824	0.983319	0.0141069	0.0123754
GOTERM_BP_DIRECT	GO:0001975~response to amphetamine	5	1.9305	0.00121	HDAC2, TH, DRD1, DRD2, HDAC6	259	36	19734	10.5824	0.983319	0.0141069	0.0123754
GOTERM_BP_DIRECT	GO:0043542~endothelial cell migration	5	1.9305	0.00121	DPP4, PIK3CA, CYP1B1, RHOA, VEGFA	259	36	19734	10.5824	0.983319	0.0141069	0.0123754
GOTERM_BP_DIRECT	GO:0016477~cell migration	12	4.6332	0.00122779	PIK3CA, AXL, CDK1, KDR, RAC1, PIK3CB, THBS1, MET, MMP9, PTK2, RHOA, EPHA3	259	281	19734	3.2538	0.984294	0.0142651	0.0125142
GOTERM_BP_DIRECT	GO:0030194~positive regulation of blood coagulation	4	1.5444	0.00131142	SERPINE1, CD36, THBS1, NFE2L2	259	17	19734	17.9278	0.988166	0.0149289	0.0130965
GOTERM_BP_DIRECT	GO:0070542~response to fatty acid	4	1.5444	0.00131142	CAT, FFAR1, CD36, PTGS2	259	17	19734	17.9278	0.988166	0.0149289	0.0130965
GOTERM_BP_DIRECT	GO:0042448~progesterone metabolic process	4	1.5444	0.00131142	CYP2D6, CYP1A2, CYP1B1, AFP	259	17	19734	17.9278	0.988166	0.0149289	0.0130965
GOTERM_BP_DIRECT	GO:0002221~pattern recognition receptor signaling pathway	4	1.5444	0.00131142	STING1, CASP1, NLRP3, CARD16	259	17	19734	17.9278	0.988166	0.0149289	0.0130965
GOTERM_BP_DIRECT	GO:0035162~embryonic hemopoiesis	4	1.5444	0.00131142	TPO, KDR, HIF1A, TGFBR2	259	17	19734	17.9278	0.988166	0.0149289	0.0130965
GOTERM_BP_DIRECT	GO:0048246~macrophage chemotaxis	4	1.5444	0.00131142	CCL5, IL1B, MMP2, CCL2	259	17	19734	17.9278	0.988166	0.0149289	0.0130965
GOTERM_BP_DIRECT	GO:0043687~post-translational protein modification	5	1.9305	0.00134288	CDK2, PRKCD, PRKCA, PADI4, AURKB	259	37	19734	10.2964	0.989362	0.0151849	0.013321
GOTERM_BP_DIRECT	GO:0097193~intrinsic apoptotic signaling pathway	5	1.9305	0.00134288	CASP9, CDKN1A, CASP3, BAX, TP53	259	37	19734	10.2964	0.989362	0.0151849	0.013321
GOTERM_BP_DIRECT	GO:0032880~regulation of protein localization	7	2.7027	0.00139021	FKBP1A, HSP90AA1, HSP90AB1, KDM1A, PARP1, CCNE1, BCL2	259	93	19734	5.73496	0.990937	0.0156677	0.0137446
GOTERM_BP_DIRECT	GO:0007596~blood coagulation	7	2.7027	0.00146904	SERPINA1, PROC, VWF, PLAU, F13A1, F2RL1, CD36	259	94	19734	5.67395	0.99306	0.0164146	0.0143998
GOTERM_BP_DIRECT	GO:0010634~positive regulation of epithelial cell migration	5	1.9305	0.00148561	SRC, HIF1A, PTK2, HDAC6, TGFBR2	259	38	19734	10.0254	0.993439	0.0164146	0.0143998
GOTERM_BP_DIRECT	GO:2000352~negative regulation of endothelial cell apoptotic process	5	1.9305	0.00148561	IL4, ANGPT1, SERPINE1, KDR, NFE2L2	259	38	19734	10.0254	0.993439	0.0164146	0.0143998
GOTERM_BP_DIRECT	GO:0071392~cellular response to estradiol stimulus	5	1.9305	0.00148561	MMP2, ESR1, ESR2, EGFR, IGF1R	259	38	19734	10.0254	0.993439	0.0164146	0.0143998
GOTERM_BP_DIRECT	GO:0050850~positive regulation of calcium-mediated signaling	5	1.9305	0.00148561	PDGFRB, PDGFRA, PRNP, IAPP, PRKACA	259	38	19734	10.0254	0.993439	0.0164146	0.0143998
GOTERM_BP_DIRECT	GO:0002052~positive regulation of neuroblast proliferation	5	1.9305	0.00148561	KDM1A, DRD2, HIF1A, FGF2, VEGFA	259	38	19734	10.0254	0.993439	0.0164146	0.0143998
GOTERM_BP_DIRECT	GO:0071230~cellular response to amino acid stimulus	6	2.3166	0.00149441	COL1A1, NTRK2, PDGFRA, MMP2, TNF, EGFR	259	64	19734	7.1431	0.993631	0.016458	0.0144379
GOTERM_BP_DIRECT	GO:0030512~negative regulation of transforming growth factor beta receptor signaling pathway	8	3.0888	0.00155472	FKBP1A, BMP2, HDAC2, HDAC1, PPARA, SIRT1, TP53, HSPA1A	259	129	19734	4.72515	0.994808	0.0168356	0.0147691
GOTERM_BP_DIRECT	GO:0071548~response to dexamethasone	4	1.5444	0.00155858	PIK3CA, TAT, CYP1B1, HDAC6	259	18	19734	16.9318	0.994875	0.0168356	0.0147691
GOTERM_BP_DIRECT	GO:0002028~regulation of sodium ion transport	4	1.5444	0.00155858	P2RX7, TGFB1, ADRB2, DRD2	259	18	19734	16.9318	0.994875	0.0168356	0.0147691
GOTERM_BP_DIRECT	GO:0019538~protein metabolic process	4	1.5444	0.00155858	MMP1, MMP2, KLK3, ACACA	259	18	19734	16.9318	0.994875	0.0168356	0.0147691
GOTERM_BP_DIRECT	GO:0035234~ectopic germ cell programmed cell death	4	1.5444	0.00155858	IL1A, IL1B, BAX, SOD1	259	18	19734	16.9318	0.994875	0.0168356	0.0147691
GOTERM_BP_DIRECT	GO:0060749~mammary gland alveolus development	4	1.5444	0.00155858	CCND1, TNFSF11, ESR1, VEGFA	259	18	19734	16.9318	0.994875	0.0168356	0.0147691
GOTERM_BP_DIRECT	GO:0001570~vasculogenesis	6	2.3166	0.00160194	NTRK2, TGFB1, WT1, KDR, TGFBR2, VEGFA	259	65	19734	7.0332	0.995575	0.0171941	0.0150836
GOTERM_BP_DIRECT	GO:0006006~glucose metabolic process	6	2.3166	0.00160194	PRKAA1, PIK3CA, AKT2, AKT1, MAPK14, TNF	259	65	19734	7.0332	0.995575	0.0171941	0.0150836
GOTERM_BP_DIRECT	GO:2001237~negative regulation of extrinsic apoptotic signaling pathway	5	1.9305	0.00163859	IL4, SRC, GSTP1, IGF1, THBS1	259	39	19734	9.76834	0.996092	0.0172584	0.01514
GOTERM_BP_DIRECT	GO:1901532~regulation of hematopoietic progenitor cell differentiation	3	1.1583	0.00165897	KDR, EIF2AK2, VEGFA	259	5	19734	45.7158	0.996352	0.0172584	0.01514
GOTERM_BP_DIRECT	GO:0010193~response to ozone	3	1.1583	0.00165897	IL1A, SCGB1A1, CAT	259	5	19734	45.7158	0.996352	0.0172584	0.01514
GOTERM_BP_DIRECT	GO:0038127~ERBB signaling pathway	3	1.1583	0.00165897	ERBB2, MAPK1, PTPN11	259	5	19734	45.7158	0.996352	0.0172584	0.01514
GOTERM_BP_DIRECT	GO:0031622~positive regulation of fever generation	3	1.1583	0.00165897	IL1B, PTGS2, TNF	259	5	19734	45.7158	0.996352	0.0172584	0.01514
GOTERM_BP_DIRECT	GO:0002248~connective tissue replacement involved in inflammatory response wound healing	3	1.1583	0.00165897	IL1A, TGFB1, HIF1A	259	5	19734	45.7158	0.996352	0.0172584	0.01514
GOTERM_BP_DIRECT	GO:0140447~cytokine precursor processing	3	1.1583	0.00165897	CASP1, FURIN, CARD16	259	5	19734	45.7158	0.996352	0.0172584	0.01514
GOTERM_BP_DIRECT	GO:0032310~prostaglandin secretion	3	1.1583	0.00165897	P2RX7, NOS2, PTGS2	259	5	19734	45.7158	0.996352	0.0172584	0.01514
GOTERM_BP_DIRECT	GO:0010656~negative regulation of muscle cell apoptotic process	3	1.1583	0.00165897	PTK2B, ALOX12, IGF1R	259	5	19734	45.7158	0.996352	0.0172584	0.01514
GOTERM_BP_DIRECT	GO:0071677~positive regulation of mononuclear cell migration	3	1.1583	0.00165897	IL4, TGFB1, TNF	259	5	19734	45.7158	0.996352	0.0172584	0.01514
GOTERM_BP_DIRECT	GO:0009611~response to wounding	6	2.3166	0.00171504	TGFB1, VWF, CASP3, RAC1, HOXB13, IL17A	259	66	19734	6.92664	0.996983	0.017787	0.0156037
GOTERM_BP_DIRECT	GO:1902176~negative regulation of oxidative stress-induced intrinsic apoptotic signaling pathway	4	1.5444	0.00183304	AKT1, FYN, SIRT1, NFE2L2	259	19	19734	16.0406	0.997977	0.0189036	0.0165833
GOTERM_BP_DIRECT	GO:0042752~regulation of circadian rhythm	6	2.3166	0.00183389	TOP2A, MAPK10, PRKAA1, CDK1, PPARA, EZH2	259	67	19734	6.82326	0.997983	0.0189036	0.0165833
GOTERM_BP_DIRECT	GO:0006338~chromatin remodeling	13	5.01931	0.00194806	RB1, PRMT5, CREBBP, PRKAA1, HDAC2, KDM1A, HDAC1, PRKCA, ESR1, MYC, CDK2, CDK1, PADI4	259	343	19734	2.88778	0.99863	0.0200195	0.0175622
GOTERM_BP_DIRECT	GO:0019233~sensory perception of pain	5	1.9305	0.00197674	P2RX7, CDK5, CCL2, IAPP, OPRM1	259	41	19734	9.29184	0.998757	0.0201306	0.0176596
GOTERM_BP_DIRECT	GO:0043488~regulation of mRNA stability	5	1.9305	0.00197674	APEX1, SCGB1A1, PRKCD, AKT1, PRKCA	259	41	19734	9.29184	0.998757	0.0201306	0.0176596
GOTERM_BP_DIRECT	GO:0007595~lactation	5	1.9305	0.00197674	CCND1, SLC29A1, HIF1A, SLC6A3, VEGFA	259	41	19734	9.29184	0.998757	0.0201306	0.0176596
GOTERM_BP_DIRECT	GO:0006325~chromatin organization	10	3.861	0.00207599	RB1, HDAC10, HDAC1, HDAC11, PADI4, NR3C1, HDAC8, SIRT1, EZH2, FOXA2	259	214	19734	3.56042	0.999112	0.0210778	0.0184906
GOTERM_BP_DIRECT	GO:0010744~positive regulation of macrophage derived foam cell differentiation	4	1.5444	0.00213582	PLA2G2A, IL18, CD36, NFKB1	259	20	19734	15.2386	0.999275	0.0214917	0.0188537
GOTERM_BP_DIRECT	GO:0010759~positive regulation of macrophage chemotaxis	4	1.5444	0.00213582	CCL5, MAPK1, THBS1, PTK2	259	20	19734	15.2386	0.999275	0.0214917	0.0188537
GOTERM_BP_DIRECT	GO:0038096~Fc-gamma receptor signaling pathway involved in phagocytosis	4	1.5444	0.00213582	SRC, PRKCD, FYN, PTK2	259	20	19734	15.2386	0.999275	0.0214917	0.0188537
GOTERM_BP_DIRECT	GO:0007405~neuroblast proliferation	5	1.9305	0.00216265	DRD2, HIF1A, TP53, FGF2, VEGFA	259	42	19734	9.0706	0.999338	0.0215691	0.0189216
GOTERM_BP_DIRECT	GO:0071526~semaphorin-plexin signaling pathway	5	1.9305	0.00216265	ERBB2, KDR, RAC1, MET, RHOA	259	42	19734	9.0706	0.999338	0.0215691	0.0189216
GOTERM_BP_DIRECT	GO:0032733~positive regulation of interleukin-10 production	5	1.9305	0.00216265	IL4, CD40LG, HGF, STAT3, F2RL1	259	42	19734	9.0706	0.999338	0.0215691	0.0189216
GOTERM_BP_DIRECT	GO:0071300~cellular response to retinoic acid	6	2.3166	0.00222666	COL1A1, HDAC2, PTK2B, TNF, EPHA3, SLC6A4	259	70	19734	6.53083	0.999467	0.0220127	0.0193108
GOTERM_BP_DIRECT	GO:0070098~chemokine-mediated signaling pathway	6	2.3166	0.00222666	CXCL8, CCL5, CXCR2, PTK2B, CCL2, CXCL1	259	70	19734	6.53083	0.999467	0.0220127	0.0193108
GOTERM_BP_DIRECT	GO:0060079~excitatory postsynaptic potential	6	2.3166	0.00222666	P2RX7, CDK5, AKT1, DRD2, SLC29A1, MET	259	70	19734	6.53083	0.999467	0.0220127	0.0193108
GOTERM_BP_DIRECT	GO:0008360~regulation of cell shape	8	3.0888	0.00228335	KDR, PTK2B, CCL2, FYN, RAC1, PTK2, ZMPSTE24, VEGFA	259	138	19734	4.41699	0.99956	0.0225073	0.0197446
GOTERM_BP_DIRECT	GO:0032722~positive regulation of chemokine production	5	1.9305	0.00236029	IL18, F2RL1, EIF2AK2, HIF1A, TNF	259	43	19734	8.85966	0.999661	0.0231981	0.0203507
GOTERM_BP_DIRECT	GO:0008286~insulin receptor signaling pathway	6	2.3166	0.00237023	PIK3CA, AKT2, MAPK1, AKT1, PIK3R1, IGF1R	259	71	19734	6.43885	0.999672	0.0232283	0.0203771
GOTERM_BP_DIRECT	GO:0034599~cellular response to oxidative stress	7	2.7027	0.00245763	GJB2, PRKAA1, ABCC1, PARP1, HIF1A, HSPA1A, NFE2L2	259	104	19734	5.12838	0.999756	0.0233071	0.0204463
GOTERM_BP_DIRECT	GO:0097398~cellular response to interleukin-17	3	1.1583	0.002467	IL1B, STAT3, NFKB1	259	6	19734	38.0965	0.999764	0.0233071	0.0204463
GOTERM_BP_DIRECT	GO:0051902~negative regulation of mitochondrial depolarization	3	1.1583	0.002467	SRC, ALB, BCL2	259	6	19734	38.0965	0.999764	0.0233071	0.0204463
GOTERM_BP_DIRECT	GO:0032025~response to cobalt ion	3	1.1583	0.002467	CASP9, CASP8, CASP3	259	6	19734	38.0965	0.999764	0.0233071	0.0204463
GOTERM_BP_DIRECT	GO:0035655~interleukin-18-mediated signaling pathway	3	1.1583	0.002467	IL18, AKT1, PIK3R1	259	6	19734	38.0965	0.999764	0.0233071	0.0204463
GOTERM_BP_DIRECT	GO:0099170~postsynaptic modulation of chemical synaptic transmission	4	1.5444	0.0024679	PTK2B, NEFL, DRD2, PRKACA	259	21	19734	14.513	0.999765	0.0233071	0.0204463
GOTERM_BP_DIRECT	GO:1904019~epithelial cell apoptotic process	4	1.5444	0.0024679	CASP9, CASP3, BCL2, BAX	259	21	19734	14.513	0.999765	0.0233071	0.0204463
GOTERM_BP_DIRECT	GO:0042759~long-chain fatty acid biosynthetic process	4	1.5444	0.0024679	CYP2C9, CYP2D6, CYP1A2, CYP3A4	259	21	19734	14.513	0.999765	0.0233071	0.0204463
GOTERM_BP_DIRECT	GO:0045088~regulation of innate immune response	4	1.5444	0.0024679	CASP8, IRF1, ERAP1, NFE2L2	259	21	19734	14.513	0.999765	0.0233071	0.0204463
GOTERM_BP_DIRECT	GO:0071391~cellular response to estrogen stimulus	4	1.5444	0.0024679	SP1, TRIM24, ESR1, ESR2	259	21	19734	14.513	0.999765	0.0233071	0.0204463
GOTERM_BP_DIRECT	GO:0002042~cell migration involved in sprouting angiogenesis	4	1.5444	0.0024679	KDR, AKT1, FGF2, VEGFA	259	21	19734	14.513	0.999765	0.0233071	0.0204463
GOTERM_BP_DIRECT	GO:0043254~regulation of protein-containing complex assembly	4	1.5444	0.0024679	HSP90AA1, PTPN11, CD36, GFAP	259	21	19734	14.513	0.999765	0.0233071	0.0204463
GOTERM_BP_DIRECT	GO:0019373~epoxygenase P450 pathway	4	1.5444	0.0024679	CYP2C9, CYP1A2, CYP1B1, CYP2C19	259	21	19734	14.513	0.999765	0.0233071	0.0204463
GOTERM_BP_DIRECT	GO:0065003~protein-containing complex assembly	8	3.0888	0.00247612	CREBBP, HFE, CSNK2B, SLC2A1, CDK1, FAS, PTK2B, TP53	259	140	19734	4.35389	0.999771	0.0233197	0.0204573
GOTERM_BP_DIRECT	GO:0030163~protein catabolic process	6	2.3166	0.00252042	P2RX7, MMP14, CASP3, MMP2, TRIM24, FYN	259	72	19734	6.34942	0.999803	0.0236053	0.0207079
GOTERM_BP_DIRECT	GO:0043124~negative regulation of canonical NF-kappaB signal transduction	6	2.3166	0.00252042	CASP8, STAT1, HDAC1, GSTP1, ESR1, SIRT1	259	72	19734	6.34942	0.999803	0.0236053	0.0207079
GOTERM_BP_DIRECT	GO:0032735~positive regulation of interleukin-12 production	5	1.9305	0.00257001	CD40LG, IRF1, CD36, MAPK14, IL17A	259	44	19734	8.6583	0.999833	0.0240033	0.021057
GOTERM_BP_DIRECT	GO:0042311~vasodilation	5	1.9305	0.00279217	F2RL1, DRD1, TNF, EGFR, VEGFA	259	45	19734	8.46589	0.999922	0.0260064	0.0228143
GOTERM_BP_DIRECT	GO:0097194~execution phase of apoptosis	4	1.5444	0.00283018	CASP8, CASP3, BAX, AKT1	259	22	19734	13.8533	0.999931	0.0261084	0.0229037
GOTERM_BP_DIRECT	GO:0071168~protein localization to chromatin	4	1.5444	0.00283018	PARP1, PLK1, ESR1, EZH2	259	22	19734	13.8533	0.999931	0.0261084	0.0229037
GOTERM_BP_DIRECT	GO:0033554~cellular response to stress	4	1.5444	0.00283018	MAPK10, MAPK1, MAPK14, NFKB1	259	22	19734	13.8533	0.999931	0.0261084	0.0229037
GOTERM_BP_DIRECT	GO:0006606~protein import into nucleus	7	2.7027	0.00283401	CDKN1A, STAT3, AKT1, DRD1, PIK3R1, TP53, STK3	259	107	19734	4.98459	0.999932	0.0261084	0.0229037
GOTERM_BP_DIRECT	GO:0043434~response to peptide hormone	5	1.9305	0.00302713	TH, STAT1, STAT3, TRIM24, NEFL	259	46	19734	8.28185	0.999965	0.0277364	0.0243319
GOTERM_BP_DIRECT	GO:0030890~positive regulation of B cell proliferation	5	1.9305	0.00302713	IL4, CDKN1A, TFRC, BCL2, MIF	259	46	19734	8.28185	0.999965	0.0277364	0.0243319
GOTERM_BP_DIRECT	GO:0045736~negative regulation of cyclin-dependent protein serine/threonine kinase activity	4	1.5444	0.00322353	CDKN1C, CDKN1A, CDKN2A, PLK1	259	23	19734	13.251	0.999982	0.0292192	0.0256327
GOTERM_BP_DIRECT	GO:0038061~non-canonical NF-kappaB signal transduction	4	1.5444	0.00322353	CREBBP, CHUK, AKT1, NFKB1	259	23	19734	13.251	0.999982	0.0292192	0.0256327
GOTERM_BP_DIRECT	GO:0036120~cellular response to platelet-derived growth factor stimulus	4	1.5444	0.00322353	PDGFRB, HDAC1, SRC, FYN	259	23	19734	13.251	0.999982	0.0292192	0.0256327
GOTERM_BP_DIRECT	GO:0045821~positive regulation of glycolytic process	4	1.5444	0.00322353	P2RX7, PRKAA1, IGF1, HIF1A	259	23	19734	13.251	0.999982	0.0292192	0.0256327
GOTERM_BP_DIRECT	GO:1990384~hyaloid vascular plexus regression	3	1.1583	0.00342405	TH, DRD2, SLC6A3	259	7	19734	32.6542	0.999991	0.0305455	0.0267962
GOTERM_BP_DIRECT	GO:0071393~cellular response to progesterone stimulus	3	1.1583	0.00342405	SRC, CYP1B1, IGF1R	259	7	19734	32.6542	0.999991	0.0305455	0.0267962
GOTERM_BP_DIRECT	GO:0010573~vascular endothelial growth factor production	3	1.1583	0.00342405	IL1B, HIF1A, TNF	259	7	19734	32.6542	0.999991	0.0305455	0.0267962
GOTERM_BP_DIRECT	GO:2000121~regulation of removal of superoxide radicals	3	1.1583	0.00342405	DHFR, CD36, NFE2L2	259	7	19734	32.6542	0.999991	0.0305455	0.0267962
GOTERM_BP_DIRECT	GO:0044321~response to leptin	3	1.1583	0.00342405	CCND1, STAT3, SIRT1	259	7	19734	32.6542	0.999991	0.0305455	0.0267962
GOTERM_BP_DIRECT	GO:0060440~trachea formation	3	1.1583	0.00342405	MAP2K2, MAPK1, TGFBR2	259	7	19734	32.6542	0.999991	0.0305455	0.0267962
GOTERM_BP_DIRECT	GO:0048538~thymus development	5	1.9305	0.00353684	MAP2K2, BCL2, MAPK1, SOD1, ZMPSTE24	259	48	19734	7.93678	0.999994	0.031386	0.0275335
GOTERM_BP_DIRECT	GO:0003007~heart morphogenesis	5	1.9305	0.00353684	FKBP1A, TH, PTK2, ZMPSTE24, VEGFA	259	48	19734	7.93678	0.999994	0.031386	0.0275335
GOTERM_BP_DIRECT	GO:0042060~wound healing	6	2.3166	0.00357019	PDGFRA, CDKN1A, ERBB2, IGF1, PPARA, FGF2	259	78	19734	5.861	0.999994	0.031599	0.0277204
GOTERM_BP_DIRECT	GO:0030325~adrenal gland development	4	1.5444	0.00364878	PDGFRA, WT1, CYP1B1, NR3C1	259	24	19734	12.6988	0.999996	0.0317951	0.0278924
GOTERM_BP_DIRECT	GO:0090200~positive regulation of release of cytochrome c from mitochondria	4	1.5444	0.00364878	TNFSF10, BAX, TP53, MMP9	259	24	19734	12.6988	0.999996	0.0317951	0.0278924
GOTERM_BP_DIRECT	GO:2000736~regulation of stem cell differentiation	4	1.5444	0.00364878	HDAC2, GDNF, HDAC1, TGFBR2	259	24	19734	12.6988	0.999996	0.0317951	0.0278924
GOTERM_BP_DIRECT	GO:0006809~nitric oxide biosynthetic process	4	1.5444	0.00364878	NOS2, ACP5, CYP1B1, AKT1	259	24	19734	12.6988	0.999996	0.0317951	0.0278924
GOTERM_BP_DIRECT	GO:0045861~negative regulation of proteolysis	4	1.5444	0.00364878	CDK5, AKT1, TP53, HDAC6	259	24	19734	12.6988	0.999996	0.0317951	0.0278924
GOTERM_BP_DIRECT	GO:0040014~regulation of multicellular organism growth	4	1.5444	0.00364878	PIK3CA, STAT3, SOD1, ZMPSTE24	259	24	19734	12.6988	0.999996	0.0317951	0.0278924
GOTERM_BP_DIRECT	GO:0072089~stem cell proliferation	5	1.9305	0.00381229	TGFB1, ABCB1, KDR, TP53, FGF2	259	49	19734	7.7748	0.999998	0.0331346	0.0290675
GOTERM_BP_DIRECT	GO:0042593~glucose homeostasis	7	2.7027	0.00387864	PRKAA1, BGLAP, GCGR, STAT3, AKT1, PTPN11, FFAR1	259	114	19734	4.67852	0.999998	0.0336248	0.0294976
GOTERM_BP_DIRECT	GO:0008542~visual learning	5	1.9305	0.00410191	CDK5, DRD1, DRD2, HIF1A, DRD3	259	50	19734	7.61931	0.999999	0.0353299	0.0309934
GOTERM_BP_DIRECT	GO:0002053~positive regulation of mesenchymal cell proliferation	4	1.5444	0.00410668	STAT1, MYC, KDR, TGFBR2	259	25	19734	12.1909	0.999999	0.0353299	0.0309934
GOTERM_BP_DIRECT	GO:0001836~release of cytochrome c from mitochondria	4	1.5444	0.00410668	BCL2, BAX, TP53, MCL1	259	25	19734	12.1909	0.999999	0.0353299	0.0309934
GOTERM_BP_DIRECT	GO:0001933~negative regulation of protein phosphorylation	6	2.3166	0.0041985	PRNP, CDKN1A, TGFB1, ANGPT1, NTRK3, DRD2	259	81	19734	5.64393	0.999999	0.0360282	0.031606
GOTERM_BP_DIRECT	GO:0050821~protein stabilization	10	3.861	0.0042733	HSP90AA1, HSP90AB1, CDKN2A, PRKCD, PIM1, IGF1, PIK3R1, TP53, STK3, HSPA1A	259	239	19734	3.18799	0.999999	0.0365773	0.0320876
GOTERM_BP_DIRECT	GO:0030324~lung development	6	2.3166	0.00442442	PDGFRA, MMP14, CYP1A2, FGF2, EGFR, VEGFA	259	82	19734	5.5751	1	0.0375991	0.032984
GOTERM_BP_DIRECT	GO:0010757~negative regulation of plasminogen activation	3	1.1583	0.00452613	PLAU, SERPINE1, THBS1	259	8	19734	28.5724	1	0.0375991	0.032984
GOTERM_BP_DIRECT	GO:0048012~hepatocyte growth factor receptor signaling pathway	3	1.1583	0.00452613	HGF, RAC1, MET	259	8	19734	28.5724	1	0.0375991	0.032984
GOTERM_BP_DIRECT	GO:0001542~ovulation from ovarian follicle	3	1.1583	0.00452613	MMP2, AFP, SIRT1	259	8	19734	28.5724	1	0.0375991	0.032984
GOTERM_BP_DIRECT	GO:0007077~mitotic nuclear membrane disassembly	3	1.1583	0.00452613	PLK1, CDK1, PRKCA	259	8	19734	28.5724	1	0.0375991	0.032984
GOTERM_BP_DIRECT	GO:0002674~negative regulation of acute inflammatory response	3	1.1583	0.00452613	IL4, GSTP1, NLRP3	259	8	19734	28.5724	1	0.0375991	0.032984
GOTERM_BP_DIRECT	GO:0071281~cellular response to iron ion	3	1.1583	0.00452613	TF, HFE, B2M	259	8	19734	28.5724	1	0.0375991	0.032984
GOTERM_BP_DIRECT	GO:0007172~signal complex assembly	3	1.1583	0.00452613	SRC, PTK2B, PTK2	259	8	19734	28.5724	1	0.0375991	0.032984
GOTERM_BP_DIRECT	GO:0042092~type 2 immune response	3	1.1583	0.00452613	IL4, IL18, IGHE	259	8	19734	28.5724	1	0.0375991	0.032984
GOTERM_BP_DIRECT	GO:2000272~negative regulation of signaling receptor activity	3	1.1583	0.00452613	HFE, PPARA, TNF	259	8	19734	28.5724	1	0.0375991	0.032984
GOTERM_BP_DIRECT	GO:2000641~regulation of early endosome to late endosome transport	3	1.1583	0.00452613	MAP2K2, SRC, MAPK1	259	8	19734	28.5724	1	0.0375991	0.032984
GOTERM_BP_DIRECT	GO:0097527~necroptotic signaling pathway	3	1.1583	0.00452613	FAS, FASLG, TNF	259	8	19734	28.5724	1	0.0375991	0.032984
GOTERM_BP_DIRECT	GO:0002862~negative regulation of inflammatory response to antigenic stimulus	4	1.5444	0.00459795	SRC, FURIN, FYN, MAPK14	259	26	19734	11.722	1	0.038009	0.0333436
GOTERM_BP_DIRECT	GO:0051131~chaperone-mediated protein complex assembly	4	1.5444	0.00459795	HSP90AA1, HSP90AB1, HSPA4, HSPA1A	259	26	19734	11.722	1	0.038009	0.0333436
GOTERM_BP_DIRECT	GO:0009617~response to bacterium	7	2.7027	0.00478277	BMP2, NOS2, ERAP1, CASP1, CCL2, CARD16, B2M	259	119	19734	4.48194	1	0.0394403	0.0345992
GOTERM_BP_DIRECT	GO:0001889~liver development	6	2.3166	0.00490201	CDKN2B, PIK3CA, HGF, HNF1B, MET, ZMPSTE24	259	84	19734	5.44236	1	0.0403253	0.0353755
GOTERM_BP_DIRECT	GO:0001932~regulation of protein phosphorylation	5	1.9305	0.00505916	PIK3CA, DRD1, IGF1, PTK2, EZH2	259	53	19734	7.18802	1	0.041517	0.036421
GOTERM_BP_DIRECT	GO:0035902~response to immobilization stress	4	1.5444	0.00512328	TGFB1, TH, PTK2B, HDAC6	259	27	19734	11.2879	1	0.0417393	0.036616
GOTERM_BP_DIRECT	GO:0006826~iron ion transport	4	1.5444	0.00512328	TF, TFRC, HFE, B2M	259	27	19734	11.2879	1	0.0417393	0.036616
GOTERM_BP_DIRECT	GO:0071480~cellular response to gamma radiation	4	1.5444	0.00512328	CDKN1A, KDM1A, TP53, ZMPSTE24	259	27	19734	11.2879	1	0.0417393	0.036616
GOTERM_BP_DIRECT	GO:0042742~defense response to bacterium	8	3.0888	0.00531772	NOS2, PLA2G2A, PRKCD, CASP1, LPO, CARD16, FPR2, S100A8	259	161	19734	3.78599	1	0.0432193	0.0379144
GOTERM_BP_DIRECT	GO:0019722~calcium-mediated signaling	7	2.7027	0.00539461	P2RX7, CHRM3, CXCL8, CXCR2, TNFSF11, FPR2, TNF	259	122	19734	4.37173	1	0.0435913	0.0382407
GOTERM_BP_DIRECT	GO:2000045~regulation of G1/S transition of mitotic cell cycle	5	1.9305	0.00540877	CDKN1A, CDKN2B, CCND1, CDKN2A, E2F1	259	54	19734	7.05491	1	0.0435913	0.0382407
GOTERM_BP_DIRECT	GO:0007187~G protein-coupled receptor signaling pathway, coupled to cyclic nucleotide second messenger	5	1.9305	0.00540877	CHRM3, CCL2, LPAR3, DRD1, OPRM1	259	54	19734	7.05491	1	0.0435913	0.0382407
GOTERM_BP_DIRECT	GO:0001503~ossification	6	2.3166	0.00541507	COL1A1, BMP2, THRA, BCL2, TNFSF11, EGFR	259	86	19734	5.31579	1	0.0435913	0.0382407
GOTERM_BP_DIRECT	GO:0010971~positive regulation of G2/M transition of mitotic cell cycle	4	1.5444	0.0056833	CCND1, CDK1, CDC25C, CDC25B	259	28	19734	10.8847	1	0.0451527	0.0396105
GOTERM_BP_DIRECT	GO:0016485~protein processing	6	2.3166	0.00568534	P2RX7, CASP9, MMP14, CASP3, ADAM10, FURIN	259	87	19734	5.25469	1	0.0451527	0.0396105
GOTERM_BP_DIRECT	GO:0060253~negative regulation of glial cell proliferation	3	1.1583	0.00576929	RB1, CDKN2B, TP53	259	9	19734	25.3977	1	0.0451527	0.0396105
GOTERM_BP_DIRECT	GO:0032287~peripheral nervous system myelin maintenance	3	1.1583	0.00576929	AKT2, AKT1, SOD1	259	9	19734	25.3977	1	0.0451527	0.0396105
GOTERM_BP_DIRECT	GO:0010907~positive regulation of glucose metabolic process	3	1.1583	0.00576929	SRC, AKT2, AKT1	259	9	19734	25.3977	1	0.0451527	0.0396105
GOTERM_BP_DIRECT	GO:0034224~cellular response to zinc ion starvation	3	1.1583	0.00576929	BGLAP, SP1, IGF1R	259	9	19734	25.3977	1	0.0451527	0.0396105
GOTERM_BP_DIRECT	GO:0032741~positive regulation of interleukin-18 production	3	1.1583	0.00576929	CASP1, CARD16, TNF	259	9	19734	25.3977	1	0.0451527	0.0396105
GOTERM_BP_DIRECT	GO:0051901~positive regulation of mitochondrial depolarization	3	1.1583	0.00576929	P2RX7, PARP1, KDR	259	9	19734	25.3977	1	0.0451527	0.0396105
GOTERM_BP_DIRECT	GO:0034351~negative regulation of glial cell apoptotic process	3	1.1583	0.00576929	PRKCD, CCL2, PRKCA	259	9	19734	25.3977	1	0.0451527	0.0396105
GOTERM_BP_DIRECT	GO:0038133~ERBB2-ERBB3 signaling pathway	3	1.1583	0.00576929	MAP2K2, ERBB2, MAPK1	259	9	19734	25.3977	1	0.0451527	0.0396105
GOTERM_BP_DIRECT	GO:0060346~bone trabecula formation	3	1.1583	0.00576929	COL1A1, MMP2, VEGFA	259	9	19734	25.3977	1	0.0451527	0.0396105
GOTERM_BP_DIRECT	GO:0048149~behavioral response to ethanol	3	1.1583	0.00576929	HDAC2, OPRM1, DRD2	259	9	19734	25.3977	1	0.0451527	0.0396105
GOTERM_BP_DIRECT	GO:0010976~positive regulation of neuron projection development	7	2.7027	0.00583313	NTRK2, KDM1A, NTRK3, PTK2B, FYN, EPHA3, NFE2L2	259	124	19734	4.30122	1	0.0455469	0.0399563
GOTERM_BP_DIRECT	GO:0030182~neuron differentiation	8	3.0888	0.00587229	NTRK2, CCND1, CDK5, HDAC1, CASP3, ERBB2, MET, EIF4E	259	164	19734	3.71673	1	0.045747	0.0401318
GOTERM_BP_DIRECT	GO:0042744~hydrogen peroxide catabolic process	4	1.5444	0.00627859	TPO, HBG2, CAT, LPO	259	29	19734	10.5094	1	0.0483552	0.0424198
GOTERM_BP_DIRECT	GO:0045776~negative regulation of blood pressure	4	1.5444	0.00627859	NOS2, DRD2, PPARA, DRD3	259	29	19734	10.5094	1	0.0483552	0.0424198
GOTERM_BP_DIRECT	GO:0035458~cellular response to interferon-beta	4	1.5444	0.00627859	STING1, IFNB1, STAT1, IRF1	259	29	19734	10.5094	1	0.0483552	0.0424198
GOTERM_BP_DIRECT	GO:0010043~response to zinc ion	4	1.5444	0.00627859	P2RX7, TH, BGLAP, S100A8	259	29	19734	10.5094	1	0.0483552	0.0424198
GOTERM_BP_DIRECT	GO:0042026~protein refolding	4	1.5444	0.00627859	FKBP1A, HSP90AA1, B2M, HSPA1A	259	29	19734	10.5094	1	0.0483552	0.0424198
GOTERM_BP_DIRECT	GO:0048714~positive regulation of oligodendrocyte differentiation	4	1.5444	0.0069097	PRMT5, HDAC2, HDAC1, TP73	259	30	19734	10.1591	1	0.0529744	0.0464721
GOTERM_BP_DIRECT	GO:0010592~positive regulation of lamellipodium assembly	4	1.5444	0.0069097	HSP90AA1, PIK3CA, RAC1, PIK3R1	259	30	19734	10.1591	1	0.0529744	0.0464721
GOTERM_BP_DIRECT	GO:0002062~chondrocyte differentiation	5	1.9305	0.0069681	RB1, BMP2, TGFB1, MAPK14, HIF1A	259	58	19734	6.56837	1	0.0531809	0.0466532
GOTERM_BP_DIRECT	GO:0031397~negative regulation of protein ubiquitination	5	1.9305	0.0069681	CDK5, AKT1, FYN, HDAC8, HSPA1A	259	58	19734	6.56837	1	0.0531809	0.0466532
GOTERM_BP_DIRECT	GO:0030432~peristalsis	3	1.1583	0.0071497	GDNF, DRD1, DRD2	259	10	19734	22.8579	1	0.0537181	0.0471245
GOTERM_BP_DIRECT	GO:0034121~regulation of toll-like receptor signaling pathway	3	1.1583	0.0071497	CD36, ESR1, S100A8	259	10	19734	22.8579	1	0.0537181	0.0471245
GOTERM_BP_DIRECT	GO:0060068~vagina development	3	1.1583	0.0071497	AXL, BAX, ESR1	259	10	19734	22.8579	1	0.0537181	0.0471245
GOTERM_BP_DIRECT	GO:0051716~cellular response to stimulus	3	1.1583	0.0071497	CASP8, CASP1, CARD16	259	10	19734	22.8579	1	0.0537181	0.0471245
GOTERM_BP_DIRECT	GO:0071803~positive regulation of podosome assembly	3	1.1583	0.0071497	SRC, TNF, RHOA	259	10	19734	22.8579	1	0.0537181	0.0471245
GOTERM_BP_DIRECT	GO:0007231~osmosensory signaling pathway	3	1.1583	0.0071497	CASP1, NLRP3, CARD16	259	10	19734	22.8579	1	0.0537181	0.0471245
GOTERM_BP_DIRECT	GO:0046456~icosanoid biosynthetic process	3	1.1583	0.0071497	CYP2C9, CASP1, CARD16	259	10	19734	22.8579	1	0.0537181	0.0471245
GOTERM_BP_DIRECT	GO:0001649~osteoblast differentiation	7	2.7027	0.00730478	COL1A1, BMP2, BGLAP, CAT, AKT1, MAPK14, FGF2	259	130	19734	4.1027	1	0.0547616	0.0480399
GOTERM_BP_DIRECT	GO:0007612~learning	5	1.9305	0.00739963	NTRK2, TH, FYN, PTGS2, DRD3	259	59	19734	6.45704	1	0.0552277	0.0484488
GOTERM_BP_DIRECT	GO:0006986~response to unfolded protein	5	1.9305	0.00739963	HSP90AA1, HSP90AB1, HSPA4, THBS1, HSPA1A	259	59	19734	6.45704	1	0.0552277	0.0484488
GOTERM_BP_DIRECT	GO:0051602~response to electrical stimulus	4	1.5444	0.00757714	P2RX7, TH, SRC, MMP2	259	31	19734	9.83136	1	0.0555712	0.0487501
GOTERM_BP_DIRECT	GO:0016239~positive regulation of macroautophagy	4	1.5444	0.00757714	IL4, STING1, KDR, SIRT1	259	31	19734	9.83136	1	0.0555712	0.0487501
GOTERM_BP_DIRECT	GO:1900745~positive regulation of p38MAPK cascade	4	1.5444	0.00757714	BMP2, GADD45A, IL1B, VEGFA	259	31	19734	9.83136	1	0.0555712	0.0487501
GOTERM_BP_DIRECT	GO:0043122~regulation of canonical NF-kappaB signal transduction	4	1.5444	0.00757714	ANGPT1, IL1B, F2RL1, TNF	259	31	19734	9.83136	1	0.0555712	0.0487501
GOTERM_BP_DIRECT	GO:0045824~negative regulation of innate immune response	4	1.5444	0.00757714	PARP1, PIM1, DRD2, AURKB	259	31	19734	9.83136	1	0.0555712	0.0487501
GOTERM_BP_DIRECT	GO:0001935~endothelial cell proliferation	4	1.5444	0.00757714	MMP14, PIK3CB, FGF2, VEGFA	259	31	19734	9.83136	1	0.0555712	0.0487501
GOTERM_BP_DIRECT	GO:0051896~regulation of phosphatidylinositol 3-kinase/protein kinase B signal transduction	4	1.5444	0.00757714	NTRK2, NTRK3, PDE3B, EGFR	259	31	19734	9.83136	1	0.0555712	0.0487501
GOTERM_BP_DIRECT	GO:0045740~positive regulation of DNA replication	4	1.5444	0.00757714	CDKN1A, CDK2, CDK1, EGFR	259	31	19734	9.83136	1	0.0555712	0.0487501
GOTERM_BP_DIRECT	GO:0034446~substrate adhesion-dependent cell spreading	5	1.9305	0.00784842	SRC, AXL, RAC1, PIK3R1, RHOA	259	60	19734	6.34942	1	0.0574361	0.0503861
GOTERM_BP_DIRECT	GO:0030154~cell differentiation	18	6.94981	0.00811393	RB1, NTRK2, THRA, ANGPT1, SRC, NTRK3, STAT3, NR1I2, PTPN11, FGF2, TGFBR2, VEGFA, BMP2, AKT1, FYN, PPARA, FOXA2, MCL1	259	678	19734	2.02282	1	0.059251	0.0519782
GOTERM_BP_DIRECT	GO:2001234~negative regulation of apoptotic signaling pathway	4	1.5444	0.00828138	RB1, BCL2, BAX, TNF	259	32	19734	9.52413	1	0.0601971	0.0528083
GOTERM_BP_DIRECT	GO:1900017~positive regulation of cytokine production involved in inflammatory response	4	1.5444	0.00828138	STAT3, HIF1A, TNF, IL17A	259	32	19734	9.52413	1	0.0601971	0.0528083
GOTERM_BP_DIRECT	GO:0050853~B cell receptor signaling pathway	5	1.9305	0.00831472	CD79A, BCL2, IGHE, MAPK1, NFKB1	259	61	19734	6.24533	1	0.0601971	0.0528083
GOTERM_BP_DIRECT	GO:0042102~positive regulation of T cell proliferation	5	1.9305	0.00831472	IL4, CD40LG, TFRC, CCL5, IL1B	259	61	19734	6.24533	1	0.0601971	0.0528083
GOTERM_BP_DIRECT	GO:0044346~fibroblast apoptotic process	3	1.1583	0.00866359	CASP9, MYC, CASP3	259	11	19734	20.7799	1	0.0608973	0.0534224
GOTERM_BP_DIRECT	GO:0060158~phospholipase C-activating dopamine receptor signaling pathway	3	1.1583	0.00866359	DRD1, DRD2, DRD3	259	11	19734	20.7799	1	0.0608973	0.0534224
GOTERM_BP_DIRECT	GO:0033598~mammary gland epithelial cell proliferation	3	1.1583	0.00866359	CCND1, TNFSF11, MAPK1	259	11	19734	20.7799	1	0.0608973	0.0534224
GOTERM_BP_DIRECT	GO:0051239~regulation of multicellular organismal process	3	1.1583	0.00866359	TNF, PTK2, TGFBR2	259	11	19734	20.7799	1	0.0608973	0.0534224
GOTERM_BP_DIRECT	GO:0006353~DNA-templated transcription termination	3	1.1583	0.00866359	PRMT5, SMN2, SMN1	259	11	19734	20.7799	1	0.0608973	0.0534224
GOTERM_BP_DIRECT	GO:0060020~Bergmann glial cell differentiation	3	1.1583	0.00866359	MAPK1, PTPN11, GFAP	259	11	19734	20.7799	1	0.0608973	0.0534224
GOTERM_BP_DIRECT	GO:0051481~negative regulation of cytosolic calcium ion concentration	3	1.1583	0.00866359	OPRM1, DRD2, DRD3	259	11	19734	20.7799	1	0.0608973	0.0534224
GOTERM_BP_DIRECT	GO:0046825~regulation of protein export from nucleus	3	1.1583	0.00866359	IFI27, CDKN2A, PTPN11	259	11	19734	20.7799	1	0.0608973	0.0534224
GOTERM_BP_DIRECT	GO:0071492~cellular response to UV-A	3	1.1583	0.00866359	MMP1, MMP2, MMP9	259	11	19734	20.7799	1	0.0608973	0.0534224
GOTERM_BP_DIRECT	GO:0097062~dendritic spine maintenance	3	1.1583	0.00866359	PRNP, FYN, IGF1R	259	11	19734	20.7799	1	0.0608973	0.0534224
GOTERM_BP_DIRECT	GO:2000343~positive regulation of chemokine (C-X-C motif) ligand 2 production	3	1.1583	0.00866359	TGFB1, MIF, TNF	259	11	19734	20.7799	1	0.0608973	0.0534224
GOTERM_BP_DIRECT	GO:2000672~negative regulation of motor neuron apoptotic process	3	1.1583	0.00866359	BCL2, NEFL, RHOA	259	11	19734	20.7799	1	0.0608973	0.0534224
GOTERM_BP_DIRECT	GO:0006476~protein deacetylation	3	1.1583	0.00866359	HDAC1, SIRT1, HDAC6	259	11	19734	20.7799	1	0.0608973	0.0534224
GOTERM_BP_DIRECT	GO:0019896~axonal transport of mitochondrion	3	1.1583	0.00866359	NEFL, HIF1A, HDAC6	259	11	19734	20.7799	1	0.0608973	0.0534224
GOTERM_BP_DIRECT	GO:0016525~negative regulation of angiogenesis	7	2.7027	0.00872218	STAT1, GADD45A, PDE3B, KLK3, FASLG, CD36, THBS1	259	135	19734	3.95075	1	0.0611819	0.0536722
GOTERM_BP_DIRECT	GO:0001701~in utero embryonic development	9	3.4749	0.00877011	PDGFRA, CDKN1A, BMP2, ANGPT1, ADAM10, MGAT1, TP53, TGFBR2, VEGFA	259	221	19734	3.10288	1	0.0613908	0.0538554
GOTERM_BP_DIRECT	GO:0031507~heterochromatin formation	5	1.9305	0.00879881	RB1, HDAC2, HDAC1, SIRT1, EZH2	259	62	19734	6.1446	1	0.0614644	0.05392
GOTERM_BP_DIRECT	GO:0048008~platelet-derived growth factor receptor signaling pathway	4	1.5444	0.00902284	PDGFRB, PDGFRA, SRC, PTPN11	259	33	19734	9.23552	1	0.0623849	0.0547275
GOTERM_BP_DIRECT	GO:0035924~cellular response to vascular endothelial growth factor stimulus	4	1.5444	0.00902284	KDR, AKT1, MAPK14, VEGFA	259	33	19734	9.23552	1	0.0623849	0.0547275
GOTERM_BP_DIRECT	GO:0044344~cellular response to fibroblast growth factor stimulus	4	1.5444	0.00902284	COL1A1, CXCL8, CCL5, CCL2	259	33	19734	9.23552	1	0.0623849	0.0547275
GOTERM_BP_DIRECT	GO:0042771~intrinsic apoptotic signaling pathway in response to DNA damage by p53 class mediator	4	1.5444	0.00902284	CDKN1A, SIRT1, TP53, TP73	259	33	19734	9.23552	1	0.0623849	0.0547275
GOTERM_BP_DIRECT	GO:0060045~positive regulation of cardiac muscle cell proliferation	4	1.5444	0.00902284	CDK1, PIM1, MAPK14, FGF2	259	33	19734	9.23552	1	0.0623849	0.0547275
GOTERM_BP_DIRECT	GO:0006959~humoral immune response	5	1.9305	0.00930095	IFNA1, IFNB1, BCL2, CCL2, TNF	259	63	19734	6.04707	1	0.0641765	0.0562992
GOTERM_BP_DIRECT	GO:0007409~axonogenesis	6	2.3166	0.00970664	CDK5, BCL2, NEFL, PTPN11, DRD2, IGF1R	259	99	19734	4.61776	1	0.0668394	0.0586352
GOTERM_BP_DIRECT	GO:0032007~negative regulation of TOR signaling	4	1.5444	0.00980193	PRKAA1, RPS6KA1, HIF1A, SIRT1	259	34	19734	8.96389	1	0.0672217	0.0589706
GOTERM_BP_DIRECT	GO:0035987~endodermal cell differentiation	4	1.5444	0.00980193	MMP14, MMP2, MMP8, MMP9	259	34	19734	8.96389	1	0.0672217	0.0589706
GOTERM_BP_DIRECT	GO:0032308~positive regulation of prostaglandin secretion	3	1.1583	0.0103072	P2RX7, IL1A, IL1B	259	12	19734	19.0483	1	0.0696976	0.0611426
GOTERM_BP_DIRECT	GO:0070231~T cell apoptotic process	3	1.1583	0.0103072	P2RX7, BCL2, FASLG	259	12	19734	19.0483	1	0.0696976	0.0611426
GOTERM_BP_DIRECT	GO:0160049~negative regulation of cGAS/STING signaling pathway	3	1.1583	0.0103072	PARP1, AKT1, AURKB	259	12	19734	19.0483	1	0.0696976	0.0611426
GOTERM_BP_DIRECT	GO:0030518~nuclear receptor-mediated steroid hormone signaling pathway	3	1.1583	0.0103072	NR3C1, ESR1, NR3C2	259	12	19734	19.0483	1	0.0696976	0.0611426
GOTERM_BP_DIRECT	GO:0043276~anoikis	3	1.1583	0.0103072	PIK3CA, E2F1, AKT1	259	12	19734	19.0483	1	0.0696976	0.0611426
GOTERM_BP_DIRECT	GO:0010469~regulation of signaling receptor activity	3	1.1583	0.0103072	PLAU, PRKCD, SERPINE1	259	12	19734	19.0483	1	0.0696976	0.0611426
GOTERM_BP_DIRECT	GO:0010936~negative regulation of macrophage cytokine production	3	1.1583	0.0103072	TGFB1, AXL, ACP5	259	12	19734	19.0483	1	0.0696976	0.0611426
GOTERM_BP_DIRECT	GO:0050727~regulation of inflammatory response	6	2.3166	0.0105276	STING1, SCGB1A1, CASP1, CARD16, PTGS2, ESR1	259	101	19734	4.52632	1	0.0710458	0.0623253
GOTERM_BP_DIRECT	GO:0001662~behavioral fear response	4	1.5444	0.010619	DPP4, BCL2, DRD1, EIF4E	259	35	19734	8.70778	1	0.0710947	0.0623682
GOTERM_BP_DIRECT	GO:0002230~positive regulation of defense response to virus by host	4	1.5444	0.010619	IL4, HSP90AA1, STING1, STAT1	259	35	19734	8.70778	1	0.0710947	0.0623682
GOTERM_BP_DIRECT	GO:0072593~reactive oxygen species metabolic process	4	1.5444	0.010619	P2RX7, BCL2, TP53, SOD1	259	35	19734	8.70778	1	0.0710947	0.0623682
GOTERM_BP_DIRECT	GO:0045931~positive regulation of mitotic cell cycle	4	1.5444	0.010619	PTPN11, PRKCA, EIF4E, CDC25B	259	35	19734	8.70778	1	0.0710947	0.0623682
GOTERM_BP_DIRECT	GO:0045087~innate immune response	15	5.79151	0.0112408	PARP1, CHUK, IFNB1, SRC, MIF, NFKB1, IFI27, STING1, AXL, F2RL1, NLRP3, FYN, PADI4, S100A8, IL17A	259	536	19734	2.13227	1	0.0751087	0.0658895
GOTERM_BP_DIRECT	GO:0090050~positive regulation of cell migration involved in sprouting angiogenesis	4	1.5444	0.0114744	KDR, PTGS2, FGF2, VEGFA	259	36	19734	8.46589	1	0.0765183	0.0671261
GOTERM_BP_DIRECT	GO:0010468~regulation of gene expression	9	3.4749	0.0117576	GDNF, MYC, CYP1A2, CDK2, BCL2, IGF1, HIF1A, TGFBR2, TP73	259	233	19734	2.94308	1	0.078253	0.0686479
GOTERM_BP_DIRECT	GO:0060333~type II interferon-mediated signaling pathway	3	1.1583	0.012077	STAT1, IRF1, TP53	259	13	19734	17.583	1	0.0787657	0.0690976
GOTERM_BP_DIRECT	GO:0051450~myoblast proliferation	3	1.1583	0.012077	SRC, HGF, IGF1	259	13	19734	17.583	1	0.0787657	0.0690976
GOTERM_BP_DIRECT	GO:0033628~regulation of cell adhesion mediated by integrin	3	1.1583	0.012077	PLAU, PTPN11, PTK2	259	13	19734	17.583	1	0.0787657	0.0690976
GOTERM_BP_DIRECT	GO:0061029~eyelid development in camera-type eye	3	1.1583	0.012077	HDAC2, HDAC1, EGFR	259	13	19734	17.583	1	0.0787657	0.0690976
GOTERM_BP_DIRECT	GO:0051918~negative regulation of fibrinolysis	3	1.1583	0.012077	PLAU, SERPINE1, THBS1	259	13	19734	17.583	1	0.0787657	0.0690976
GOTERM_BP_DIRECT	GO:0010389~regulation of G2/M transition of mitotic cell cycle	3	1.1583	0.012077	CDKN1A, CDKN2A, CDK2	259	13	19734	17.583	1	0.0787657	0.0690976
GOTERM_BP_DIRECT	GO:0060644~mammary gland epithelial cell differentiation	3	1.1583	0.012077	AKT2, AKT1, FGF2	259	13	19734	17.583	1	0.0787657	0.0690976
GOTERM_BP_DIRECT	GO:0060396~growth hormone receptor signaling pathway	3	1.1583	0.012077	STAT3, PIK3R1, PTK2	259	13	19734	17.583	1	0.0787657	0.0690976
GOTERM_BP_DIRECT	GO:0060291~long-term synaptic potentiation	5	1.9305	0.0120909	NTRK2, PTK2B, MAPK1, DRD1, GFAP	259	68	19734	5.60243	1	0.0787657	0.0690976
GOTERM_BP_DIRECT	GO:0007623~circadian rhythm	5	1.9305	0.0120909	NTRK2, NOS2, TNF, EGFR, SLC6A4	259	68	19734	5.60243	1	0.0787657	0.0690976
GOTERM_BP_DIRECT	GO:0007346~regulation of mitotic cell cycle	5	1.9305	0.0120909	RB1, PLK1, CDK2, SIRT1, TP73	259	68	19734	5.60243	1	0.0787657	0.0690976
GOTERM_BP_DIRECT	GO:0043407~negative regulation of MAP kinase activity	4	1.5444	0.0123683	BMP2, IL1B, GSTP1, PRKCD	259	37	19734	8.23709	1	0.0799565	0.0701422
GOTERM_BP_DIRECT	GO:0048709~oligodendrocyte differentiation	4	1.5444	0.0123683	NTRK2, CDK5, HDAC1, ERBB2	259	37	19734	8.23709	1	0.0799565	0.0701422
GOTERM_BP_DIRECT	GO:0048147~negative regulation of fibroblast proliferation	4	1.5444	0.0123683	MYC, GSTP1, BAX, TP53	259	37	19734	8.23709	1	0.0799565	0.0701422
GOTERM_BP_DIRECT	GO:0001890~placenta development	4	1.5444	0.0123683	HSP90AB1, MAPK14, PTK2, SOD1	259	37	19734	8.23709	1	0.0799565	0.0701422
GOTERM_BP_DIRECT	GO:0051301~cell division	12	4.6332	0.0128175	RB1, CCND1, CDK5, CCNE1, PLK1, CDK2, CDK1, KIF11, CDC25C, NR3C1, AURKB, CDC25B	259	385	19734	2.37485	1	0.0827023	0.072551
GOTERM_BP_DIRECT	GO:0043029~T cell homeostasis	4	1.5444	0.0133011	P2RX7, TGFB1, CASP3, BCL2	259	38	19734	8.02032	1	0.0854963	0.0750021
GOTERM_BP_DIRECT	GO:0051591~response to cAMP	4	1.5444	0.0133011	COL1A1, STAT1, PTK2B, SLC6A3	259	38	19734	8.02032	1	0.0854963	0.0750021
GOTERM_BP_DIRECT	GO:0097284~hepatocyte apoptotic process	3	1.1583	0.0139694	RB1, KRT18, STK3	259	14	19734	16.3271	1	0.0891145	0.0781762
GOTERM_BP_DIRECT	GO:0031571~mitotic G1 DNA damage checkpoint signaling	3	1.1583	0.0139694	CCND1, CDK2, TP53	259	14	19734	16.3271	1	0.0891145	0.0781762
GOTERM_BP_DIRECT	GO:0010739~positive regulation of protein kinase A signaling	3	1.1583	0.0139694	IAPP, ADRB2, MIF	259	14	19734	16.3271	1	0.0891145	0.0781762
GOTERM_BP_DIRECT	GO:0071377~cellular response to glucagon stimulus	3	1.1583	0.0139694	GJB2, GCGR, PRKACA	259	14	19734	16.3271	1	0.0891145	0.0781762
GOTERM_BP_DIRECT	GO:0006898~receptor-mediated endocytosis	5	1.9305	0.0139965	CD36, FPR2, ADRB2, LDLR, EGFR	259	71	19734	5.36571	1	0.0891191	0.0781802
GOTERM_BP_DIRECT	GO:0048144~fibroblast proliferation	4	1.5444	0.014273	CDKN1A, CDK1, ESR1, TP53	259	39	19734	7.81467	1	0.0907086	0.0795746
GOTERM_BP_DIRECT	GO:0007229~integrin-mediated signaling pathway	6	2.3166	0.0148114	CD40LG, SRC, ADAM10, PTK2B, PTPN11, PTK2	259	110	19734	4.15598	1	0.0937781	0.0822673
GOTERM_BP_DIRECT	GO:0009615~response to virus	6	2.3166	0.0148114	CHUK, IFNB1, CCL5, ODC1, EIF2AK2, TNF	259	110	19734	4.15598	1	0.0937781	0.0822673
GOTERM_BP_DIRECT	GO:0008584~male gonad development	6	2.3166	0.0159008	MMP14, WT1, BCL2, TNFSF10, CYP1B1, ESR1	259	112	19734	4.08177	1	0.0991406	0.0869716
GOTERM_BP_DIRECT	GO:0048011~neurotrophin TRK receptor signaling pathway	3	1.1583	0.015981	SRC, CASP3, PTPN11	259	15	19734	15.2386	1	0.0991406	0.0869716
GOTERM_BP_DIRECT	GO:0003376~sphingosine-1-phosphate receptor signaling pathway	3	1.1583	0.015981	AKT1, RAC1, PIK3CB	259	15	19734	15.2386	1	0.0991406	0.0869716
GOTERM_BP_DIRECT	GO:0048546~digestive tract morphogenesis	3	1.1583	0.015981	BCL2, HIF1A, EGFR	259	15	19734	15.2386	1	0.0991406	0.0869716
GOTERM_BP_DIRECT	GO:0045725~positive regulation of glycogen biosynthetic process	3	1.1583	0.015981	AKT2, AKT1, IGF1	259	15	19734	15.2386	1	0.0991406	0.0869716
GOTERM_BP_DIRECT	GO:0000302~response to reactive oxygen species	3	1.1583	0.015981	GSTP1, CAT, HIF1A	259	15	19734	15.2386	1	0.0991406	0.0869716
GOTERM_BP_DIRECT	GO:0045744~negative regulation of G protein-coupled receptor signaling pathway	3	1.1583	0.015981	CXCL8, CCL5, ADRB2	259	15	19734	15.2386	1	0.0991406	0.0869716
GOTERM_BP_DIRECT	GO:0044027~negative regulation of gene expression via chromosomal CpG island methylation	3	1.1583	0.015981	PRMT5, WT1, MYC	259	15	19734	15.2386	1	0.0991406	0.0869716
GOTERM_BP_DIRECT	GO:0019395~fatty acid oxidation	3	1.1583	0.015981	PRKAA1, ALOX12, MAPK14	259	15	19734	15.2386	1	0.0991406	0.0869716
GOTERM_BP_DIRECT	GO:0043518~negative regulation of DNA damage response, signal transduction by p53 class mediator	3	1.1583	0.015981	KDM1A, MIF, SIRT1	259	15	19734	15.2386	1	0.0991406	0.0869716
GOTERM_BP_DIRECT	GO:0032736~positive regulation of interleukin-13 production	3	1.1583	0.015981	IL4, IL18, NLRP3	259	15	19734	15.2386	1	0.0991406	0.0869716
GOTERM_BP_DIRECT	GO:0051898~negative regulation of phosphatidylinositol 3-kinase/protein kinase B signal transduction	5	1.9305	0.0160827	PIK3CB, DRD2, PPARA, SIRT1, DRD3	259	74	19734	5.14818	1	0.0995887	0.0873647
GOTERM_BP_DIRECT	GO:0036211~protein modification process	6	2.3166	0.0170424	CHRM3, HDAC2, PARP1, AKT2, PADI4, EZH2	259	114	19734	4.01016	1	0.105339	0.0924089
GOTERM_BP_DIRECT	GO:2000648~positive regulation of stem cell proliferation	4	1.5444	0.0174249	TGFB1, KDM1A, KDR, FGF2	259	42	19734	7.25648	1	0.107311	0.0941387
GOTERM_BP_DIRECT	GO:0032728~positive regulation of interferon-beta production	4	1.5444	0.0174249	HSP90AA1, STING1, IRF1, PTPN11	259	42	19734	7.25648	1	0.107311	0.0941387
GOTERM_BP_DIRECT	GO:0006914~autophagy	7	2.7027	0.0177457	PRKAA1, BCL2, PIK3CB, DRD2, TP53, S100A8, HDAC6	259	158	19734	3.37564	1	0.109088	0.0956979
GOTERM_BP_DIRECT	GO:0046328~regulation of JNK cascade	3	1.1583	0.0181082	F2RL1, EGFR, IGF1R	259	16	19734	14.2862	1	0.10972	0.0962524
GOTERM_BP_DIRECT	GO:0090336~positive regulation of brown fat cell differentiation	3	1.1583	0.0181082	PIM1, MAPK14, PTGS2	259	16	19734	14.2862	1	0.10972	0.0962524
GOTERM_BP_DIRECT	GO:0030214~hyaluronan catabolic process	3	1.1583	0.0181082	TGFB1, GUSB, FGF2	259	16	19734	14.2862	1	0.10972	0.0962524
GOTERM_BP_DIRECT	GO:0048266~behavioral response to pain	3	1.1583	0.0181082	AKT1, THBS1, SCN3A	259	16	19734	14.2862	1	0.10972	0.0962524
GOTERM_BP_DIRECT	GO:0022408~negative regulation of cell-cell adhesion	3	1.1583	0.0181082	TGFB1, PTK2, VEGFA	259	16	19734	14.2862	1	0.10972	0.0962524
GOTERM_BP_DIRECT	GO:0042551~neuron maturation	3	1.1583	0.0181082	RB1, KDM1A, BCL2	259	16	19734	14.2862	1	0.10972	0.0962524
GOTERM_BP_DIRECT	GO:0051770~positive regulation of nitric-oxide synthase biosynthetic process	3	1.1583	0.0181082	STAT1, KDR, CCL2	259	16	19734	14.2862	1	0.10972	0.0962524
GOTERM_BP_DIRECT	GO:0045651~positive regulation of macrophage differentiation	3	1.1583	0.0181082	RB1, CASP8, PRKCA	259	16	19734	14.2862	1	0.10972	0.0962524
GOTERM_BP_DIRECT	GO:0008217~regulation of blood pressure	5	1.9305	0.0183542	GCGR, ERAP1, PTGS2, SOD1, PTGS1	259	77	19734	4.9476	1	0.111012	0.0973855
GOTERM_BP_DIRECT	GO:0050796~regulation of insulin secretion	4	1.5444	0.0185547	NOS2, CCL5, IL1B, TNF	259	43	19734	7.08773	1	0.111824	0.0980985
GOTERM_BP_DIRECT	GO:0009408~response to heat	4	1.5444	0.0185547	HSP90AA1, AKT1, IGF1, SOD1	259	43	19734	7.08773	1	0.111824	0.0980985
GOTERM_BP_DIRECT	GO:0045669~positive regulation of osteoblast differentiation	5	1.9305	0.0199737	BMP2, HGF, IGF1, FGF2, VEGFA	259	79	19734	4.82234	1	0.119948	0.105225
GOTERM_BP_DIRECT	GO:0032720~negative regulation of tumor necrosis factor production	5	1.9305	0.0199737	IL4, AXL, GSTP1, ACP5, IGF1	259	79	19734	4.82234	1	0.119948	0.105225
GOTERM_BP_DIRECT	GO:0014002~astrocyte development	3	1.1583	0.0203477	DRD1, S100A8, GFAP	259	17	19734	13.4458	1	0.120694	0.10588
GOTERM_BP_DIRECT	GO:0042770~signal transduction in response to DNA damage	3	1.1583	0.0203477	CASP9, GADD45A, MAPK14	259	17	19734	13.4458	1	0.120694	0.10588
GOTERM_BP_DIRECT	GO:0046323~glucose import	3	1.1583	0.0203477	SLC2A1, DRD1, MAPK14	259	17	19734	13.4458	1	0.120694	0.10588
GOTERM_BP_DIRECT	GO:0071901~negative regulation of protein serine/threonine kinase activity	3	1.1583	0.0203477	RB1, GADD45A, AKT1	259	17	19734	13.4458	1	0.120694	0.10588
GOTERM_BP_DIRECT	GO:0051895~negative regulation of focal adhesion assembly	3	1.1583	0.0203477	MMP14, SRC, THBS1	259	17	19734	13.4458	1	0.120694	0.10588
GOTERM_BP_DIRECT	GO:0048708~astrocyte differentiation	3	1.1583	0.0203477	BMP2, STAT3, NR3C1	259	17	19734	13.4458	1	0.120694	0.10588
GOTERM_BP_DIRECT	GO:0051044~positive regulation of membrane protein ectodomain proteolysis	3	1.1583	0.0203477	IL1B, FURIN, TNF	259	17	19734	13.4458	1	0.120694	0.10588
GOTERM_BP_DIRECT	GO:0032088~negative regulation of NF-kappaB transcription factor activity	5	1.9305	0.0208154	CHUK, CDKN2A, NLRP3, CYP1B1, SIRT1	259	80	19734	4.76207	1	0.123036	0.107934
GOTERM_BP_DIRECT	GO:0007565~female pregnancy	5	1.9305	0.0208154	TGFB1, SP1, SCGB1A1, SLC2A1, BCL2	259	80	19734	4.76207	1	0.123036	0.107934
GOTERM_BP_DIRECT	GO:0007399~nervous system development	12	4.6332	0.0208638	NTRK2, CHRM3, GDNF, AXL, NTRK3, STAT3, SMN2, CXCL1, SMN1, FGF2, MET, VEGFA	259	414	19734	2.20849	1	0.123108	0.107997
GOTERM_BP_DIRECT	GO:0009755~hormone-mediated signaling pathway	4	1.5444	0.0209338	THRA, GCGR, PTPN11, PPARA	259	45	19734	6.77272	1	0.123305	0.10817
GOTERM_BP_DIRECT	GO:0045727~positive regulation of translation	5	1.9305	0.0216786	MYC, ERBB2, CYP1B1, PTK2B, THBS1	259	81	19734	4.70327	1	0.12747	0.111824
GOTERM_BP_DIRECT	GO:0048863~stem cell differentiation	4	1.5444	0.0221831	BGLAP, MAPK14, ESR1, EZH2	259	46	19734	6.62548	1	0.129535	0.113636
GOTERM_BP_DIRECT	GO:0043409~negative regulation of MAPK cascade	4	1.5444	0.0221831	P2RX7, GSTP1, PIK3CB, IGF1R	259	46	19734	6.62548	1	0.129535	0.113636
GOTERM_BP_DIRECT	GO:0040029~epigenetic regulation of gene expression	4	1.5444	0.0221831	HDAC10, HDAC11, HDAC8, HDAC6	259	46	19734	6.62548	1	0.129535	0.113636
GOTERM_BP_DIRECT	GO:0045071~negative regulation of viral genome replication	4	1.5444	0.0221831	IFNB1, CCL5, EIF2AK2, TNF	259	46	19734	6.62548	1	0.129535	0.113636
GOTERM_BP_DIRECT	GO:0097435~supramolecular fiber organization	3	1.1583	0.0226964	FKBP1A, HSP90AB1, BAX	259	18	19734	12.6988	1	0.130504	0.114485
GOTERM_BP_DIRECT	GO:0008637~apoptotic mitochondrial changes	3	1.1583	0.0226964	CDKN2A, BAX, AKT1	259	18	19734	12.6988	1	0.130504	0.114485
GOTERM_BP_DIRECT	GO:0010165~response to X-ray	3	1.1583	0.0226964	CDKN1A, CASP3, TP53	259	18	19734	12.6988	1	0.130504	0.114485
GOTERM_BP_DIRECT	GO:0008631~intrinsic apoptotic signaling pathway in response to oxidative stress	3	1.1583	0.0226964	PRKCD, BCL2, CYP1B1	259	18	19734	12.6988	1	0.130504	0.114485
GOTERM_BP_DIRECT	GO:0071380~cellular response to prostaglandin E stimulus	3	1.1583	0.0226964	PRKAA1, AKT1, ACACA	259	18	19734	12.6988	1	0.130504	0.114485
GOTERM_BP_DIRECT	GO:0014009~glial cell proliferation	3	1.1583	0.0226964	RB1, PTK2B, TP53	259	18	19734	12.6988	1	0.130504	0.114485
GOTERM_BP_DIRECT	GO:0042417~dopamine metabolic process	3	1.1583	0.0226964	DRD1, DRD2, DRD3	259	18	19734	12.6988	1	0.130504	0.114485
GOTERM_BP_DIRECT	GO:0043129~surfactant homeostasis	3	1.1583	0.0226964	TGFB1, KDR, VEGFA	259	18	19734	12.6988	1	0.130504	0.114485
GOTERM_BP_DIRECT	GO:0043388~positive regulation of DNA binding	3	1.1583	0.0226964	IGF1, NGF, MMP9	259	18	19734	12.6988	1	0.130504	0.114485
GOTERM_BP_DIRECT	GO:0007219~Notch signaling pathway	6	2.3166	0.0228493	BMP2, TGFB1, ADAM10, HNF1B, IL17A, TGFBR2	259	123	19734	3.71673	1	0.130938	0.114866
GOTERM_BP_DIRECT	GO:0090263~positive regulation of canonical Wnt signaling pathway	6	2.3166	0.0228493	COL1A1, TGFB1, SRC, FGF2, EGFR, NFKB1	259	123	19734	3.71673	1	0.130938	0.114866
GOTERM_BP_DIRECT	GO:0007259~cell surface receptor signaling pathway via JAK-STAT	4	1.5444	0.0234722	IFNB1, STAT1, STAT3, CCL2	259	47	19734	6.48451	1	0.13428	0.117798
GOTERM_BP_DIRECT	GO:0150104~transport across blood-brain barrier	5	1.9305	0.0243984	ABCC1, ABCB1, TFRC, SLC2A1, SLC29A1	259	84	19734	4.5353	1	0.139343	0.122239
GOTERM_BP_DIRECT	GO:0050714~positive regulation of protein secretion	4	1.5444	0.0248013	P2RX7, IL1A, TGFB1, IGF1	259	48	19734	6.34942	1	0.14093	0.123631
GOTERM_BP_DIRECT	GO:0048839~inner ear development	4	1.5444	0.0248013	GJB2, BMP2, TGFB1, PTPN11	259	48	19734	6.34942	1	0.14093	0.123631
GOTERM_BP_DIRECT	GO:0060337~type I interferon-mediated signaling pathway	4	1.5444	0.0248013	IFI27, IFNA1, IFNB1, STAT1	259	48	19734	6.34942	1	0.14093	0.123631
GOTERM_BP_DIRECT	GO:0000165~MAPK cascade	6	2.3166	0.0250372	P2RX7, MAP2K2, MYC, PTK2B, CD36, EGFR	259	126	19734	3.62824	1	0.14102	0.123711
GOTERM_BP_DIRECT	GO:0038084~vascular endothelial growth factor signaling pathway	3	1.1583	0.0251509	PIK3CA, KDR, VEGFA	259	19	19734	12.0305	1	0.14102	0.123711
GOTERM_BP_DIRECT	GO:0033280~response to vitamin D	3	1.1583	0.0251509	TGFB1, BGLAP, PTGS2	259	19	19734	12.0305	1	0.14102	0.123711
GOTERM_BP_DIRECT	GO:0032695~negative regulation of interleukin-12 production	3	1.1583	0.0251509	ACP5, THBS1, NFKB1	259	19	19734	12.0305	1	0.14102	0.123711
GOTERM_BP_DIRECT	GO:0031396~regulation of protein ubiquitination	3	1.1583	0.0251509	HSP90AA1, HSP90AB1, HSPA1A	259	19	19734	12.0305	1	0.14102	0.123711
GOTERM_BP_DIRECT	GO:0090190~positive regulation of branching involved in ureteric bud morphogenesis	3	1.1583	0.0251509	TGFB1, GDNF, VEGFA	259	19	19734	12.0305	1	0.14102	0.123711
GOTERM_BP_DIRECT	GO:0009416~response to light stimulus	3	1.1583	0.0251509	MAPK10, TH, DRD2	259	19	19734	12.0305	1	0.14102	0.123711
GOTERM_BP_DIRECT	GO:0035994~response to muscle stretch	3	1.1583	0.0251509	PIK3CA, MAPK14, NFKB1	259	19	19734	12.0305	1	0.14102	0.123711
GOTERM_BP_DIRECT	GO:0006952~defense response	5	1.9305	0.0253487	STAT1, STAT3, CASP1, NLRP3, CARD16	259	85	19734	4.48194	1	0.14166	0.124272
GOTERM_BP_DIRECT	GO:0007626~locomotory behavior	5	1.9305	0.0253487	TH, DRD2, DRD3, SLC6A3, SOD1	259	85	19734	4.48194	1	0.14166	0.124272
GOTERM_BP_DIRECT	GO:1905784~regulation of anaphase-promoting complex-dependent catabolic process	2	0.772201	0.0259775	PLK1, CDK2	259	2	19734	76.1931	1	0.14212	0.124675
GOTERM_BP_DIRECT	GO:1905664~regulation of calcium ion import across plasma membrane	2	0.772201	0.0259775	PRNP, FYN	259	2	19734	76.1931	1	0.14212	0.124675
GOTERM_BP_DIRECT	GO:0006925~inflammatory cell apoptotic process	2	0.772201	0.0259775	FASLG, ZMPSTE24	259	2	19734	76.1931	1	0.14212	0.124675
GOTERM_BP_DIRECT	GO:0071460~cellular response to cell-matrix adhesion	2	0.772201	0.0259775	CDKN1A, CDKN2B	259	2	19734	76.1931	1	0.14212	0.124675
GOTERM_BP_DIRECT	GO:1904056~positive regulation of cholangiocyte proliferation	2	0.772201	0.0259775	GPBAR1, HDAC6	259	2	19734	76.1931	1	0.14212	0.124675
GOTERM_BP_DIRECT	GO:1904437~positive regulation of transferrin receptor binding	2	0.772201	0.0259775	HFE, B2M	259	2	19734	76.1931	1	0.14212	0.124675
GOTERM_BP_DIRECT	GO:2000334~positive regulation of blood microparticle formation	2	0.772201	0.0259775	CD36, TNF	259	2	19734	76.1931	1	0.14212	0.124675
GOTERM_BP_DIRECT	GO:0032227~negative regulation of synaptic transmission, dopaminergic	2	0.772201	0.0259775	PTGS2, SLC6A4	259	2	19734	76.1931	1	0.14212	0.124675
GOTERM_BP_DIRECT	GO:0006808~regulation of nitrogen utilization	2	0.772201	0.0259775	BCL2, BAX	259	2	19734	76.1931	1	0.14212	0.124675
GOTERM_BP_DIRECT	GO:0033594~response to hydroxyisoflavone	2	0.772201	0.0259775	BGLAP, EGFR	259	2	19734	76.1931	1	0.14212	0.124675
GOTERM_BP_DIRECT	GO:1904434~positive regulation of ferrous iron binding	2	0.772201	0.0259775	HFE, B2M	259	2	19734	76.1931	1	0.14212	0.124675
GOTERM_BP_DIRECT	GO:0046668~regulation of retinal cell programmed cell death	2	0.772201	0.0259775	CNTF, FGF2	259	2	19734	76.1931	1	0.14212	0.124675
GOTERM_BP_DIRECT	GO:0071887~leukocyte apoptotic process	2	0.772201	0.0259775	CASP9, CASP3	259	2	19734	76.1931	1	0.14212	0.124675
GOTERM_BP_DIRECT	GO:0007613~memory	5	1.9305	0.0273156	TH, DRD1, NGF, PTGS2, SLC6A4	259	87	19734	4.37891	1	0.149199	0.130885
GOTERM_BP_DIRECT	GO:0034198~cellular response to amino acid starvation	4	1.5444	0.0275787	CDKN1A, FAS, MAPK1, EIF2AK2	259	50	19734	6.09544	1	0.15013	0.131702
GOTERM_BP_DIRECT	GO:0043401~steroid hormone receptor signaling pathway	3	1.1583	0.0277081	MAPK1, PPARA, ESR1	259	20	19734	11.429	1	0.15013	0.131702
GOTERM_BP_DIRECT	GO:0001516~prostaglandin biosynthetic process	3	1.1583	0.0277081	MIF, PTGS2, PTGS1	259	20	19734	11.429	1	0.15013	0.131702
GOTERM_BP_DIRECT	GO:0090026~positive regulation of monocyte chemotaxis	3	1.1583	0.0277081	CCL5, SERPINE1, FPR2	259	20	19734	11.429	1	0.15013	0.131702
GOTERM_BP_DIRECT	GO:0090201~negative regulation of release of cytochrome c from mitochondria	3	1.1583	0.0277081	HGF, AKT1, IGF1	259	20	19734	11.429	1	0.15013	0.131702
GOTERM_BP_DIRECT	GO:0001501~skeletal system development	6	2.3166	0.0281573	COL1A1, MMP14, BMP2, BGLAP, IGF1, MMP9	259	130	19734	3.5166	1	0.15232	0.133623
GOTERM_BP_DIRECT	GO:0007162~negative regulation of cell adhesion	4	1.5444	0.029027	ANGPT1, MMP2, PDE3B, ADAM10	259	51	19734	5.97593	1	0.156524	0.137311
GOTERM_BP_DIRECT	GO:0051209~release of sequestered calcium ion into cytosol	4	1.5444	0.029027	P2RX7, BAX, DRD2, FGF2	259	51	19734	5.97593	1	0.156524	0.137311
GOTERM_BP_DIRECT	GO:0001659~temperature homeostasis	3	1.1583	0.030365	STAT3, DRD1, DRD2	259	21	19734	10.8847	1	0.161676	0.141831
GOTERM_BP_DIRECT	GO:2000774~positive regulation of cellular senescence	3	1.1583	0.030365	SIRT1, TP53, B2M	259	21	19734	10.8847	1	0.161676	0.141831
GOTERM_BP_DIRECT	GO:0046628~positive regulation of insulin receptor signaling pathway	3	1.1583	0.030365	SRC, PTPN11, SIRT1	259	21	19734	10.8847	1	0.161676	0.141831
GOTERM_BP_DIRECT	GO:0043149~stress fiber assembly	3	1.1583	0.030365	SRC, PTK2B, RHOA	259	21	19734	10.8847	1	0.161676	0.141831
GOTERM_BP_DIRECT	GO:0060252~positive regulation of glial cell proliferation	3	1.1583	0.030365	IL1B, TNF, EGFR	259	21	19734	10.8847	1	0.161676	0.141831
GOTERM_BP_DIRECT	GO:0045862~positive regulation of proteolysis	3	1.1583	0.030365	HDAC2, CASP8, PLK1	259	21	19734	10.8847	1	0.161676	0.141831
GOTERM_BP_DIRECT	GO:0046677~response to antibiotic	3	1.1583	0.030365	AOC3, HSP90AA1, TP53	259	21	19734	10.8847	1	0.161676	0.141831
GOTERM_BP_DIRECT	GO:0045722~positive regulation of gluconeogenesis	3	1.1583	0.030365	PPARA, PRKACA, SIRT1	259	21	19734	10.8847	1	0.161676	0.141831
GOTERM_BP_DIRECT	GO:0031623~receptor internalization	4	1.5444	0.0305149	CXCL8, TFRC, CXCR2, CD36	259	52	19734	5.861	1	0.162218	0.142307
GOTERM_BP_DIRECT	GO:1900087~positive regulation of G1/S transition of mitotic cell cycle	4	1.5444	0.0320422	CCND1, CCNE1, AKT1, EGFR	259	53	19734	5.75042	1	0.169538	0.148728
GOTERM_BP_DIRECT	GO:0007249~canonical NF-kappaB signal transduction	4	1.5444	0.0320422	CREBBP, CHUK, AKT1, NFKB1	259	53	19734	5.75042	1	0.169538	0.148728
GOTERM_BP_DIRECT	GO:0051592~response to calcium ion	4	1.5444	0.0320422	P2RX7, PTK2B, THBS1, EGFR	259	53	19734	5.75042	1	0.169538	0.148728
GOTERM_BP_DIRECT	GO:0001953~negative regulation of cell-matrix adhesion	3	1.1583	0.0331185	CDKN2A, PIK3R1, THBS1	259	22	19734	10.39	1	0.173872	0.15253
GOTERM_BP_DIRECT	GO:1902004~positive regulation of amyloid-beta formation	3	1.1583	0.0331185	SP1, CASP3, TNF	259	22	19734	10.39	1	0.173872	0.15253
GOTERM_BP_DIRECT	GO:0048754~branching morphogenesis of an epithelial tube	3	1.1583	0.0331185	MMP14, HNF1B, MET	259	22	19734	10.39	1	0.173872	0.15253
GOTERM_BP_DIRECT	GO:2000010~positive regulation of protein localization to cell surface	3	1.1583	0.0331185	HSP90AB1, AKT1, TNF	259	22	19734	10.39	1	0.173872	0.15253
GOTERM_BP_DIRECT	GO:0035265~organ growth	3	1.1583	0.0331185	BCL2, PTPN11, STK3	259	22	19734	10.39	1	0.173872	0.15253
GOTERM_BP_DIRECT	GO:0042572~retinol metabolic process	4	1.5444	0.0336089	CYP2D6, CYP1A2, CYP1B1, CYP3A4	259	54	19734	5.64393	1	0.176173	0.154549
GOTERM_BP_DIRECT	GO:0046579~positive regulation of Ras protein signal transduction	3	1.1583	0.0359656	SRC, IGF1, NGF	259	23	19734	9.93822	1	0.186503	0.16361
GOTERM_BP_DIRECT	GO:0050730~regulation of peptidyl-tyrosine phosphorylation	3	1.1583	0.0359656	PRNP, FYN, EGFR	259	23	19734	9.93822	1	0.186503	0.16361
GOTERM_BP_DIRECT	GO:0002223~stimulatory C-type lectin receptor signaling pathway	3	1.1583	0.0359656	CREBBP, SRC, FYN	259	23	19734	9.93822	1	0.186503	0.16361
GOTERM_BP_DIRECT	GO:0071404~cellular response to low-density lipoprotein particle stimulus	3	1.1583	0.0359656	TGFB1, CD36, LDLR	259	23	19734	9.93822	1	0.186503	0.16361
GOTERM_BP_DIRECT	GO:0030220~platelet formation	3	1.1583	0.0359656	CASP9, CASP3, PTPN11	259	23	19734	9.93822	1	0.186503	0.16361
GOTERM_BP_DIRECT	GO:1903076~regulation of protein localization to plasma membrane	3	1.1583	0.0359656	MMP14, CDK5, PIK3R1	259	23	19734	9.93822	1	0.186503	0.16361
GOTERM_BP_DIRECT	GO:0010613~positive regulation of cardiac muscle hypertrophy	3	1.1583	0.0359656	PARP1, PRKCA, IGF1	259	23	19734	9.93822	1	0.186503	0.16361
GOTERM_BP_DIRECT	GO:0030336~negative regulation of cell migration	7	2.7027	0.0365365	HDAC2, HDAC1, SERPINE1, BCL2, CYP1B1, MIF, DRD2	259	187	19734	2.85215	1	0.189173	0.165953
GOTERM_BP_DIRECT	GO:0140374~antiviral innate immune response	4	1.5444	0.0368596	STING1, EIF2AK2, RPSA, TNF	259	56	19734	5.44236	1	0.189973	0.166655
GOTERM_BP_DIRECT	GO:0006469~negative regulation of protein kinase activity	4	1.5444	0.0368596	RB1, CDKN2A, GSTP1, AKT1	259	56	19734	5.44236	1	0.189973	0.166655
GOTERM_BP_DIRECT	GO:0045600~positive regulation of fat cell differentiation	4	1.5444	0.0368596	BMP2, KLF5, AKT1, STK3	259	56	19734	5.44236	1	0.189973	0.166655
GOTERM_BP_DIRECT	GO:0016241~regulation of macroautophagy	4	1.5444	0.0385433	CDK5, CASP3, PRKACA, HDAC6	259	57	19734	5.34688	1	0.191739	0.168204
GOTERM_BP_DIRECT	GO:0060128~corticotropin hormone secreting cell differentiation	2	0.772201	0.038713	BMP2, FGF2	259	3	19734	50.7954	1	0.191739	0.168204
GOTERM_BP_DIRECT	GO:0021697~cerebellar cortex formation	2	0.772201	0.038713	CDK5, PTPN11	259	3	19734	50.7954	1	0.191739	0.168204
GOTERM_BP_DIRECT	GO:0110032~positive regulation of G2/MI transition of meiotic cell cycle	2	0.772201	0.038713	CDC25C, CDC25B	259	3	19734	50.7954	1	0.191739	0.168204
GOTERM_BP_DIRECT	GO:0061198~fungiform papilla formation	2	0.772201	0.038713	HDAC2, HDAC1	259	3	19734	50.7954	1	0.191739	0.168204
GOTERM_BP_DIRECT	GO:1902033~regulation of hematopoietic stem cell proliferation	2	0.772201	0.038713	PIM1, EIF2AK2	259	3	19734	50.7954	1	0.191739	0.168204
GOTERM_BP_DIRECT	GO:0062033~positive regulation of mitotic sister chromatid segregation	2	0.772201	0.038713	CDK1, AURKB	259	3	19734	50.7954	1	0.191739	0.168204
GOTERM_BP_DIRECT	GO:0060559~positive regulation of calcidiol 1-monooxygenase activity	2	0.772201	0.038713	IL1B, TNF	259	3	19734	50.7954	1	0.191739	0.168204
GOTERM_BP_DIRECT	GO:0033076~isoquinoline alkaloid metabolic process	2	0.772201	0.038713	TH, CYP2D6	259	3	19734	50.7954	1	0.191739	0.168204
GOTERM_BP_DIRECT	GO:0045986~negative regulation of smooth muscle contraction	2	0.772201	0.038713	ADRB2, PTGS2	259	3	19734	50.7954	1	0.191739	0.168204
GOTERM_BP_DIRECT	GO:0038179~neurotrophin signaling pathway	2	0.772201	0.038713	NTRK2, NTRK3	259	3	19734	50.7954	1	0.191739	0.168204
GOTERM_BP_DIRECT	GO:1900449~regulation of glutamate receptor signaling pathway	2	0.772201	0.038713	PRNP, FYN	259	3	19734	50.7954	1	0.191739	0.168204
GOTERM_BP_DIRECT	GO:0001660~fever generation	2	0.772201	0.038713	IL1A, IL1B	259	3	19734	50.7954	1	0.191739	0.168204
GOTERM_BP_DIRECT	GO:0032787~monocarboxylic acid metabolic process	2	0.772201	0.038713	CYP2C9, CYP1A2	259	3	19734	50.7954	1	0.191739	0.168204
GOTERM_BP_DIRECT	GO:0051097~negative regulation of helicase activity	2	0.772201	0.038713	SIRT1, TP53	259	3	19734	50.7954	1	0.191739	0.168204
GOTERM_BP_DIRECT	GO:0065008~regulation of biological quality	2	0.772201	0.038713	TNF, PTK2	259	3	19734	50.7954	1	0.191739	0.168204
GOTERM_BP_DIRECT	GO:2000111~positive regulation of macrophage apoptotic process	2	0.772201	0.038713	CDKN2A, SIRT1	259	3	19734	50.7954	1	0.191739	0.168204
GOTERM_BP_DIRECT	GO:0046717~acid secretion	2	0.772201	0.038713	DRD2, DRD3	259	3	19734	50.7954	1	0.191739	0.168204
GOTERM_BP_DIRECT	GO:0140970~AIM2 inflammasome complex assembly	2	0.772201	0.038713	CASP1, CARD16	259	3	19734	50.7954	1	0.191739	0.168204
GOTERM_BP_DIRECT	GO:0072277~metanephric glomerular capillary formation	2	0.772201	0.038713	PDGFRB, PDGFRA	259	3	19734	50.7954	1	0.191739	0.168204
GOTERM_BP_DIRECT	GO:0014854~response to inactivity	2	0.772201	0.038713	CAT, DRD2	259	3	19734	50.7954	1	0.191739	0.168204
GOTERM_BP_DIRECT	GO:0031328~positive regulation of cellular biosynthetic process	2	0.772201	0.038713	CXCL8, CCL5	259	3	19734	50.7954	1	0.191739	0.168204
GOTERM_BP_DIRECT	GO:0009820~alkaloid metabolic process	2	0.772201	0.038713	CYP2D6, CYP1A2	259	3	19734	50.7954	1	0.191739	0.168204
GOTERM_BP_DIRECT	GO:1904030~negative regulation of cyclin-dependent protein kinase activity	2	0.772201	0.038713	CDKN1C, CDKN1A	259	3	19734	50.7954	1	0.191739	0.168204
GOTERM_BP_DIRECT	GO:0050768~negative regulation of neurogenesis	3	1.1583	0.0389035	IL1B, TNF, B2M	259	24	19734	9.52413	1	0.191739	0.168204
GOTERM_BP_DIRECT	GO:2000147~positive regulation of cell motility	3	1.1583	0.0389035	TF, MAP2K2, AKT2	259	24	19734	9.52413	1	0.191739	0.168204
GOTERM_BP_DIRECT	GO:0051893~regulation of focal adhesion assembly	3	1.1583	0.0389035	PTK2, RHOA, EPHA3	259	24	19734	9.52413	1	0.191739	0.168204
GOTERM_BP_DIRECT	GO:0051493~regulation of cytoskeleton organization	3	1.1583	0.0389035	MAPK1, PTK2, S100A8	259	24	19734	9.52413	1	0.191739	0.168204
GOTERM_BP_DIRECT	GO:0046686~response to cadmium ion	3	1.1583	0.0389035	PRNP, CAT, CDK1	259	24	19734	9.52413	1	0.191739	0.168204
GOTERM_BP_DIRECT	GO:2000378~negative regulation of reactive oxygen species metabolic process	3	1.1583	0.0389035	BCL2, HIF1A, TP53	259	24	19734	9.52413	1	0.191739	0.168204
GOTERM_BP_DIRECT	GO:0030101~natural killer cell activation	3	1.1583	0.0419293	CASP8, IFNB1, IL18	259	25	19734	9.14317	1	0.205156	0.179974
GOTERM_BP_DIRECT	GO:0048844~artery morphogenesis	3	1.1583	0.0419293	LDLR, TGFBR2, VEGFA	259	25	19734	9.14317	1	0.205156	0.179974
GOTERM_BP_DIRECT	GO:0060907~positive regulation of macrophage cytokine production	3	1.1583	0.0419293	P2RX7, CD36, SIRT1	259	25	19734	9.14317	1	0.205156	0.179974
GOTERM_BP_DIRECT	GO:0046697~decidualization	3	1.1583	0.0419293	GJB2, PARP1, PTGS2	259	25	19734	9.14317	1	0.205156	0.179974
GOTERM_BP_DIRECT	GO:0051262~protein tetramerization	3	1.1583	0.0419293	TP53, STK3, TP73	259	25	19734	9.14317	1	0.205156	0.179974
GOTERM_BP_DIRECT	GO:0042110~T cell activation	4	1.5444	0.0438251	FKBP1A, DPP4, IL4, CASP8	259	60	19734	5.07954	1	0.214122	0.18784
GOTERM_BP_DIRECT	GO:0002092~positive regulation of receptor internalization	3	1.1583	0.0450403	ANGPT1, DRD2, VEGFA	259	26	19734	8.79151	1	0.216616	0.190028
GOTERM_BP_DIRECT	GO:0050900~leukocyte migration	3	1.1583	0.0450403	SRC, F2RL1, FYN	259	26	19734	8.79151	1	0.216616	0.190028
GOTERM_BP_DIRECT	GO:0042908~xenobiotic transport	3	1.1583	0.0450403	ABCC1, NR1I2, SLC2A1	259	26	19734	8.79151	1	0.216616	0.190028
GOTERM_BP_DIRECT	GO:0006509~membrane protein ectodomain proteolysis	3	1.1583	0.0450403	P2RX7, ERAP1, ADAM10	259	26	19734	8.79151	1	0.216616	0.190028
GOTERM_BP_DIRECT	GO:0001782~B cell homeostasis	3	1.1583	0.0450403	CASP3, BCL2, BAX	259	26	19734	8.79151	1	0.216616	0.190028
GOTERM_BP_DIRECT	GO:0046716~muscle cell cellular homeostasis	3	1.1583	0.0450403	TGFB1, HIF1A, SOD1	259	26	19734	8.79151	1	0.216616	0.190028
GOTERM_BP_DIRECT	GO:0003009~skeletal muscle contraction	3	1.1583	0.0450403	HSP90AA1, CHUK, TNF	259	26	19734	8.79151	1	0.216616	0.190028
GOTERM_BP_DIRECT	GO:0008045~motor neuron axon guidance	3	1.1583	0.0450403	CDK5, ERBB2, RAC1	259	26	19734	8.79151	1	0.216616	0.190028
GOTERM_BP_DIRECT	GO:0051894~positive regulation of focal adhesion assembly	3	1.1583	0.0450403	KDR, RAC1, VEGFA	259	26	19734	8.79151	1	0.216616	0.190028
GOTERM_BP_DIRECT	GO:0042554~superoxide anion generation	3	1.1583	0.0450403	ACP5, ALOX12, SOD1	259	26	19734	8.79151	1	0.216616	0.190028
GOTERM_BP_DIRECT	GO:0071542~dopaminergic neuron differentiation	3	1.1583	0.0450403	HIF1A, FOXA2, VEGFA	259	26	19734	8.79151	1	0.216616	0.190028
GOTERM_BP_DIRECT	GO:0000278~mitotic cell cycle	6	2.3166	0.0451784	HGF, PLK1, PTPN11, KIF11, AURKB, CDC25B	259	148	19734	3.08891	1	0.216972	0.19034
GOTERM_BP_DIRECT	GO:0014070~response to organic cyclic compound	4	1.5444	0.0456618	MMP14, CDKN2B, PSMB2, PPARA	259	61	19734	4.99627	1	0.218982	0.192103
GOTERM_BP_DIRECT	GO:0043087~regulation of GTPase activity	4	1.5444	0.0475362	NTRK2, PTK2, EPHA3, SOD1	259	62	19734	4.91568	1	0.227217	0.199327
GOTERM_BP_DIRECT	GO:0009749~response to glucose	4	1.5444	0.0475362	CASP3, PTK2B, HNF1B, THBS1	259	62	19734	4.91568	1	0.227217	0.199327
GOTERM_BP_DIRECT	GO:0006357~regulation of transcription by RNA polymerase II	30	11.583	0.0475805	RB1, THRA, KDM1A, HDAC1, NR3C1, HOXB13, HIF1A, NR3C2, MYC, E2F1, MAPK1, STAT1, STAT3, HNF1B, MAPK14, ESR1, RHOA, ESR2, NFKB1, VEGFA, MYCN, KLF5, WT1, SP1, IRF1, CDK1, TP53, FOXA2, NFE2L2, TP73	259	1606	19734	1.42328	1	0.227217	0.199327
GOTERM_BP_DIRECT	GO:0000902~cell morphogenesis	5	1.9305	0.0476582	P2RX7, TGFB1, HGF, MAPK14, RHOA	259	104	19734	3.66313	1	0.227267	0.199371
GOTERM_BP_DIRECT	GO:0072332~intrinsic apoptotic signaling pathway by p53 class mediator	3	1.1583	0.0482336	E2F1, BAX, TP53	259	27	19734	8.46589	1	0.228721	0.200646
GOTERM_BP_DIRECT	GO:2000060~positive regulation of ubiquitin-dependent protein catabolic process	3	1.1583	0.0482336	PTK2B, PTK2, NFE2L2	259	27	19734	8.46589	1	0.228721	0.200646
GOTERM_BP_DIRECT	GO:0002286~T cell activation involved in immune response	3	1.1583	0.0482336	IFNA1, IFNB1, F2RL1	259	27	19734	8.46589	1	0.228721	0.200646
GOTERM_BP_DIRECT	GO:0050482~arachidonic acid secretion	3	1.1583	0.0482336	PLA2G2A, DRD2, DRD3	259	27	19734	8.46589	1	0.228721	0.200646
GOTERM_BP_DIRECT	GO:0008283~cell population proliferation	6	2.3166	0.0496408	STAT3, ODC1, IL18, AKT1, IGF1, CDC25C	259	152	19734	3.00762	1	0.233437	0.204784
GOTERM_BP_DIRECT	GO:1905323~telomerase holoenzyme complex assembly	2	0.772201	0.0512827	HSP90AA1, HSP90AB1	259	4	19734	38.0965	1	0.233437	0.204784
GOTERM_BP_DIRECT	GO:2001233~regulation of apoptotic signaling pathway	2	0.772201	0.0512827	BAX, MCL1	259	4	19734	38.0965	1	0.233437	0.204784
GOTERM_BP_DIRECT	GO:0009822~alkaloid catabolic process	2	0.772201	0.0512827	CYP2D6, CYP3A4	259	4	19734	38.0965	1	0.233437	0.204784
GOTERM_BP_DIRECT	GO:0061520~Langerhans cell differentiation	2	0.772201	0.0512827	TGFB1, TGFBR2	259	4	19734	38.0965	1	0.233437	0.204784
GOTERM_BP_DIRECT	GO:0090170~regulation of Golgi inheritance	2	0.772201	0.0512827	MAP2K2, MAPK1	259	4	19734	38.0965	1	0.233437	0.204784
GOTERM_BP_DIRECT	GO:1902949~positive regulation of tau-protein kinase activity	2	0.772201	0.0512827	HSP90AA1, HSP90AB1	259	4	19734	38.0965	1	0.233437	0.204784
GOTERM_BP_DIRECT	GO:0015911~long-chain fatty acid import across plasma membrane	2	0.772201	0.0512827	SLC2A1, CD36	259	4	19734	38.0965	1	0.233437	0.204784
GOTERM_BP_DIRECT	GO:0048597~post-embryonic camera-type eye morphogenesis	2	0.772201	0.0512827	KDR, BAX	259	4	19734	38.0965	1	0.233437	0.204784
GOTERM_BP_DIRECT	GO:2000757~negative regulation of peptidyl-lysine acetylation	2	0.772201	0.0512827	HDAC2, SIRT1	259	4	19734	38.0965	1	0.233437	0.204784
GOTERM_BP_DIRECT	GO:0036005~response to macrophage colony-stimulating factor	2	0.772201	0.0512827	BGLAP, TNF	259	4	19734	38.0965	1	0.233437	0.204784
GOTERM_BP_DIRECT	GO:0050999~regulation of nitric-oxide synthase activity	2	0.772201	0.0512827	IL1A, IL1B	259	4	19734	38.0965	1	0.233437	0.204784
GOTERM_BP_DIRECT	GO:0002803~positive regulation of antibacterial peptide production	2	0.772201	0.0512827	KLK3, KLK7	259	4	19734	38.0965	1	0.233437	0.204784
GOTERM_BP_DIRECT	GO:1902951~negative regulation of dendritic spine maintenance	2	0.772201	0.0512827	PRNP, FYN	259	4	19734	38.0965	1	0.233437	0.204784
GOTERM_BP_DIRECT	GO:2000481~positive regulation of cAMP-dependent protein kinase activity	2	0.772201	0.0512827	ADRB2, SIRT1	259	4	19734	38.0965	1	0.233437	0.204784
GOTERM_BP_DIRECT	GO:0034776~response to histamine	2	0.772201	0.0512827	DRD2, DRD3	259	4	19734	38.0965	1	0.233437	0.204784
GOTERM_BP_DIRECT	GO:1903799~negative regulation of miRNA processing	2	0.772201	0.0512827	TP53, ZMPSTE24	259	4	19734	38.0965	1	0.233437	0.204784
GOTERM_BP_DIRECT	GO:0034381~plasma lipoprotein particle clearance	2	0.772201	0.0512827	CD36, LDLR	259	4	19734	38.0965	1	0.233437	0.204784
GOTERM_BP_DIRECT	GO:1905039~carboxylic acid transmembrane transport	2	0.772201	0.0512827	ABCC1, ABCB1	259	4	19734	38.0965	1	0.233437	0.204784
GOTERM_BP_DIRECT	GO:0003157~endocardium development	2	0.772201	0.0512827	KDR, STK3	259	4	19734	38.0965	1	0.233437	0.204784
GOTERM_BP_DIRECT	GO:1900038~negative regulation of cellular response to hypoxia	2	0.772201	0.0512827	DRD2, NFE2L2	259	4	19734	38.0965	1	0.233437	0.204784
GOTERM_BP_DIRECT	GO:0032079~positive regulation of endodeoxyribonuclease activity	2	0.772201	0.0512827	PRKCD, AKT1	259	4	19734	38.0965	1	0.233437	0.204784
GOTERM_BP_DIRECT	GO:0018119~peptidyl-cysteine S-nitrosylation	2	0.772201	0.0512827	NOS2, S100A8	259	4	19734	38.0965	1	0.233437	0.204784
GOTERM_BP_DIRECT	GO:1990086~lens fiber cell apoptotic process	2	0.772201	0.0512827	E2F1, TGFBR2	259	4	19734	38.0965	1	0.233437	0.204784
GOTERM_BP_DIRECT	GO:0072331~signal transduction by p53 class mediator	2	0.772201	0.0512827	CDKN1A, TP53	259	4	19734	38.0965	1	0.233437	0.204784
GOTERM_BP_DIRECT	GO:0030730~sequestering of triglyceride	2	0.772201	0.0512827	IL1B, TNF	259	4	19734	38.0965	1	0.233437	0.204784
GOTERM_BP_DIRECT	GO:1903378~positive regulation of oxidative stress-induced neuron intrinsic apoptotic signaling pathway	2	0.772201	0.0512827	MMP2, MCL1	259	4	19734	38.0965	1	0.233437	0.204784
GOTERM_BP_DIRECT	GO:0043242~negative regulation of protein-containing complex disassembly	2	0.772201	0.0512827	TNF, HDAC6	259	4	19734	38.0965	1	0.233437	0.204784
GOTERM_BP_DIRECT	GO:0042552~myelination	4	1.5444	0.0513968	TGFB1, MAP2K2, ERBB2, MAPK1	259	64	19734	4.76207	1	0.233437	0.204784
GOTERM_BP_DIRECT	GO:0042755~eating behavior	3	1.1583	0.0515067	TH, STAT3, IAPP	259	28	19734	8.16354	1	0.233437	0.204784
GOTERM_BP_DIRECT	GO:0016540~protein autoprocessing	3	1.1583	0.0515067	PARP1, CASP1, CARD16	259	28	19734	8.16354	1	0.233437	0.204784
GOTERM_BP_DIRECT	GO:1905564~positive regulation of vascular endothelial cell proliferation	3	1.1583	0.0515067	SP1, STAT3, FGF2	259	28	19734	8.16354	1	0.233437	0.204784
GOTERM_BP_DIRECT	GO:0045662~negative regulation of myoblast differentiation	3	1.1583	0.0515067	TGFB1, IL18, TNF	259	28	19734	8.16354	1	0.233437	0.204784
GOTERM_BP_DIRECT	GO:0048041~focal adhesion assembly	3	1.1583	0.0548569	SRC, BCL2, PTK2B	259	29	19734	7.88204	1	0.246966	0.216652
GOTERM_BP_DIRECT	GO:0001678~intracellular glucose homeostasis	3	1.1583	0.0548569	PIK3R1, HIF1A, SIRT1	259	29	19734	7.88204	1	0.246966	0.216652
GOTERM_BP_DIRECT	GO:0001774~microglial cell activation	3	1.1583	0.0548569	IL4, FPR2, TNF	259	29	19734	7.88204	1	0.246966	0.216652
GOTERM_BP_DIRECT	GO:0045742~positive regulation of epidermal growth factor receptor signaling pathway	3	1.1583	0.0548569	TGFB1, FASLG, MMP9	259	29	19734	7.88204	1	0.246966	0.216652
GOTERM_BP_DIRECT	GO:0045672~positive regulation of osteoclast differentiation	3	1.1583	0.0548569	TNFSF11, TNF, IL17A	259	29	19734	7.88204	1	0.246966	0.216652
GOTERM_BP_DIRECT	GO:0006874~intracellular calcium ion homeostasis	5	1.9305	0.0563949	TGFB1, CCL5, PIK3CB, DRD2, DRD3	259	110	19734	3.46332	1	0.253552	0.22243
GOTERM_BP_DIRECT	GO:0030216~keratinocyte differentiation	4	1.5444	0.0574628	CDKN1A, CASP3, EZH2, IL17A	259	67	19734	4.54884	1	0.25801	0.226341
GOTERM_BP_DIRECT	GO:0009409~response to cold	3	1.1583	0.0582817	HSP90AA1, THRA, ADRB2	259	30	19734	7.61931	1	0.260305	0.228354
GOTERM_BP_DIRECT	GO:1902430~negative regulation of amyloid-beta formation	3	1.1583	0.0582817	NTRK2, PRNP, IGF1	259	30	19734	7.61931	1	0.260305	0.228354
GOTERM_BP_DIRECT	GO:0051276~chromosome organization	3	1.1583	0.0582817	RB1, MYC, TP53	259	30	19734	7.61931	1	0.260305	0.228354
GOTERM_BP_DIRECT	GO:0000387~spliceosomal snRNP assembly	3	1.1583	0.0582817	PRMT5, SMN2, SMN1	259	30	19734	7.61931	1	0.260305	0.228354
GOTERM_BP_DIRECT	GO:0050772~positive regulation of axonogenesis	3	1.1583	0.0617786	NTRK2, MAP2K2, NEFL	259	31	19734	7.37352	1	0.274112	0.240466
GOTERM_BP_DIRECT	GO:0045930~negative regulation of mitotic cell cycle	3	1.1583	0.0617786	CDKN1C, TNF, EGFR	259	31	19734	7.37352	1	0.274112	0.240466
GOTERM_BP_DIRECT	GO:0048701~embryonic cranial skeleton morphogenesis	3	1.1583	0.0617786	PDGFRA, MMP14, TGFBR2	259	31	19734	7.37352	1	0.274112	0.240466
GOTERM_BP_DIRECT	GO:0030878~thyroid gland development	3	1.1583	0.0617786	MAP2K2, THRA, MAPK1	259	31	19734	7.37352	1	0.274112	0.240466
GOTERM_BP_DIRECT	GO:0045089~positive regulation of innate immune response	3	1.1583	0.0617786	IFNB1, CCL5, FPR2	259	31	19734	7.37352	1	0.274112	0.240466
GOTERM_BP_DIRECT	GO:0006281~DNA repair	8	3.0888	0.0620481	HDAC10, PARP1, GADD45A, APEX1, CDK2, CDK1, POLG, ZMPSTE24	259	267	19734	2.28294	1	0.274947	0.241199
GOTERM_BP_DIRECT	GO:0090324~negative regulation of oxidative phosphorylation	2	0.772201	0.0636886	TNF, RHOA	259	5	19734	30.4772	1	0.275008	0.241252
GOTERM_BP_DIRECT	GO:0140448~signaling receptor ligand precursor processing	2	0.772201	0.0636886	CASP1, CARD16	259	5	19734	30.4772	1	0.275008	0.241252
GOTERM_BP_DIRECT	GO:0035900~response to isolation stress	2	0.772201	0.0636886	TH, TNF	259	5	19734	30.4772	1	0.275008	0.241252
GOTERM_BP_DIRECT	GO:0042482~positive regulation of odontogenesis	2	0.772201	0.0636886	BMP2, TGFB1	259	5	19734	30.4772	1	0.275008	0.241252
GOTERM_BP_DIRECT	GO:0043516~regulation of DNA damage response, signal transduction by p53 class mediator	2	0.772201	0.0636886	TP53, ZMPSTE24	259	5	19734	30.4772	1	0.275008	0.241252
GOTERM_BP_DIRECT	GO:1990044~protein localization to lipid droplet	2	0.772201	0.0636886	PRKAA1, PRKACA	259	5	19734	30.4772	1	0.275008	0.241252
GOTERM_BP_DIRECT	GO:0002326~B cell lineage commitment	2	0.772201	0.0636886	BCL2, TP53	259	5	19734	30.4772	1	0.275008	0.241252
GOTERM_BP_DIRECT	GO:0021853~cerebral cortex GABAergic interneuron migration	2	0.772201	0.0636886	DRD1, DRD2	259	5	19734	30.4772	1	0.275008	0.241252
GOTERM_BP_DIRECT	GO:0051222~positive regulation of protein transport	2	0.772201	0.0636886	SRC, TNF	259	5	19734	30.4772	1	0.275008	0.241252
GOTERM_BP_DIRECT	GO:0033591~response to L-ascorbic acid	2	0.772201	0.0636886	IL1A, CAT	259	5	19734	30.4772	1	0.275008	0.241252
GOTERM_BP_DIRECT	GO:0014834~skeletal muscle satellite cell maintenance involved in skeletal muscle regeneration	2	0.772201	0.0636886	IGF1, EZH2	259	5	19734	30.4772	1	0.275008	0.241252
GOTERM_BP_DIRECT	GO:1904714~regulation of chaperone-mediated autophagy	2	0.772201	0.0636886	EEF1A1, GFAP	259	5	19734	30.4772	1	0.275008	0.241252
GOTERM_BP_DIRECT	GO:0042976~activation of Janus kinase activity	2	0.772201	0.0636886	IL4, PTK2B	259	5	19734	30.4772	1	0.275008	0.241252
GOTERM_BP_DIRECT	GO:1900103~positive regulation of endoplasmic reticulum unfolded protein response	2	0.772201	0.0636886	BAX, PIK3R1	259	5	19734	30.4772	1	0.275008	0.241252
GOTERM_BP_DIRECT	GO:0071359~cellular response to dsRNA	2	0.772201	0.0636886	P2RX7, NFKB1	259	5	19734	30.4772	1	0.275008	0.241252
GOTERM_BP_DIRECT	GO:0034112~positive regulation of homotypic cell-cell adhesion	2	0.772201	0.0636886	CCL5, TNFSF11	259	5	19734	30.4772	1	0.275008	0.241252
GOTERM_BP_DIRECT	GO:0060789~hair follicle placode formation	2	0.772201	0.0636886	HDAC2, HDAC1	259	5	19734	30.4772	1	0.275008	0.241252
GOTERM_BP_DIRECT	GO:0043243~positive regulation of protein-containing complex disassembly	2	0.772201	0.0636886	TNF, IGF1R	259	5	19734	30.4772	1	0.275008	0.241252
GOTERM_BP_DIRECT	GO:1905278~positive regulation of epithelial tube formation	2	0.772201	0.0636886	FGF2, VEGFA	259	5	19734	30.4772	1	0.275008	0.241252
GOTERM_BP_DIRECT	GO:0007195~adenylate cyclase-inhibiting dopamine receptor signaling pathway	2	0.772201	0.0636886	DRD2, DRD3	259	5	19734	30.4772	1	0.275008	0.241252
GOTERM_BP_DIRECT	GO:0001569~branching involved in blood vessel morphogenesis	3	1.1583	0.0653451	KDR, TGFBR2, VEGFA	259	32	19734	7.1431	1	0.281801	0.247211
GOTERM_BP_DIRECT	GO:0006909~phagocytosis	4	1.5444	0.0660507	PIK3CA, AXL, MET, LDLR	259	71	19734	4.29257	1	0.284119	0.249245
GOTERM_BP_DIRECT	GO:0000281~mitotic cytokinesis	4	1.5444	0.0660507	PLK1, RAC1, RHOA, AURKB	259	71	19734	4.29257	1	0.284119	0.249245
GOTERM_BP_DIRECT	GO:0045671~negative regulation of osteoclast differentiation	3	1.1583	0.0689788	IL4, IAPP, PIK3R1	259	33	19734	6.92664	1	0.294839	0.258649
GOTERM_BP_DIRECT	GO:0051881~regulation of mitochondrial membrane potential	3	1.1583	0.0689788	BCL2, BAX, SOD1	259	33	19734	6.92664	1	0.294839	0.258649
GOTERM_BP_DIRECT	GO:0033574~response to testosterone	3	1.1583	0.0689788	BGLAP, HOXB13, THBS1	259	33	19734	6.92664	1	0.294839	0.258649
GOTERM_BP_DIRECT	GO:0031638~zymogen activation	3	1.1583	0.0689788	MMP14, KLK3, FURIN	259	33	19734	6.92664	1	0.294839	0.258649
GOTERM_BP_DIRECT	GO:0001958~endochondral ossification	3	1.1583	0.0689788	COL1A1, MMP14, MMP13	259	33	19734	6.92664	1	0.294839	0.258649
GOTERM_BP_DIRECT	GO:0002244~hematopoietic progenitor cell differentiation	4	1.5444	0.0705524	TOP2A, PDGFRA, TGFB1, TP53	259	73	19734	4.17496	1	0.301184	0.264215
GOTERM_BP_DIRECT	GO:0007628~adult walking behavior	3	1.1583	0.0726773	DRD1, DRD2, ZMPSTE24	259	34	19734	6.72292	1	0.307537	0.269788
GOTERM_BP_DIRECT	GO:0046676~negative regulation of insulin secretion	3	1.1583	0.0726773	F2RL1, PTPN11, DRD2	259	34	19734	6.72292	1	0.307537	0.269788
GOTERM_BP_DIRECT	GO:1990090~cellular response to nerve growth factor stimulus	3	1.1583	0.0726773	PARP1, NTRK3, AKT1	259	34	19734	6.72292	1	0.307537	0.269788
GOTERM_BP_DIRECT	GO:0070507~regulation of microtubule cytoskeleton organization	3	1.1583	0.0726773	PRKAA1, RHOA, EPHA3	259	34	19734	6.72292	1	0.307537	0.269788
GOTERM_BP_DIRECT	GO:0030522~intracellular receptor signaling pathway	3	1.1583	0.0726773	STAT3, NR1I2, PPARA	259	34	19734	6.72292	1	0.307537	0.269788
GOTERM_BP_DIRECT	GO:0031663~lipopolysaccharide-mediated signaling pathway	3	1.1583	0.0726773	MAPK1, AKT1, MAPK14	259	34	19734	6.72292	1	0.307537	0.269788
GOTERM_BP_DIRECT	GO:0010804~negative regulation of tumor necrosis factor-mediated signaling pathway	3	1.1583	0.0726773	GSTP1, F2RL1, CARD16	259	34	19734	6.72292	1	0.307537	0.269788
GOTERM_BP_DIRECT	GO:0008635~activation of cysteine-type endopeptidase activity involved in apoptotic process by cytochrome c	2	0.772201	0.075933	CASP9, BAX	259	6	19734	25.3977	1	0.31081	0.27266
GOTERM_BP_DIRECT	GO:1902751~positive regulation of cell cycle G2/M phase transition	2	0.772201	0.075933	CDC25C, CDC25B	259	6	19734	25.3977	1	0.31081	0.27266
GOTERM_BP_DIRECT	GO:0043457~regulation of cellular respiration	2	0.772201	0.075933	PIK3CA, NOS2	259	6	19734	25.3977	1	0.31081	0.27266
GOTERM_BP_DIRECT	GO:0033092~positive regulation of immature T cell proliferation in thymus	2	0.772201	0.075933	IL1A, IL1B	259	6	19734	25.3977	1	0.31081	0.27266
GOTERM_BP_DIRECT	GO:0007617~mating behavior	2	0.772201	0.075933	TH, DRD1	259	6	19734	25.3977	1	0.31081	0.27266
GOTERM_BP_DIRECT	GO:0046222~aflatoxin metabolic process	2	0.772201	0.075933	CYP1A2, CYP3A4	259	6	19734	25.3977	1	0.31081	0.27266
GOTERM_BP_DIRECT	GO:0010716~negative regulation of extracellular matrix disassembly	2	0.772201	0.075933	DPP4, TGFB1	259	6	19734	25.3977	1	0.31081	0.27266
GOTERM_BP_DIRECT	GO:1905477~positive regulation of protein localization to membrane	2	0.772201	0.075933	PIK3CA, FYN	259	6	19734	25.3977	1	0.31081	0.27266
GOTERM_BP_DIRECT	GO:1903038~negative regulation of leukocyte cell-cell adhesion	2	0.772201	0.075933	AKT1, PPARA	259	6	19734	25.3977	1	0.31081	0.27266
GOTERM_BP_DIRECT	GO:0002474~antigen processing and presentation of peptide antigen via MHC class I	2	0.772201	0.075933	ERAP1, B2M	259	6	19734	25.3977	1	0.31081	0.27266
GOTERM_BP_DIRECT	GO:0061762~CAMKK-AMPK signaling cascade	2	0.772201	0.075933	PRKAA1, ZMPSTE24	259	6	19734	25.3977	1	0.31081	0.27266
GOTERM_BP_DIRECT	GO:1903721~positive regulation of I-kappaB phosphorylation	2	0.772201	0.075933	AKT1, TNF	259	6	19734	25.3977	1	0.31081	0.27266
GOTERM_BP_DIRECT	GO:0043131~erythrocyte enucleation	2	0.772201	0.075933	RAC1, HDAC6	259	6	19734	25.3977	1	0.31081	0.27266
GOTERM_BP_DIRECT	GO:0033088~negative regulation of immature T cell proliferation in thymus	2	0.772201	0.075933	CDKN2A, ERBB2	259	6	19734	25.3977	1	0.31081	0.27266
GOTERM_BP_DIRECT	GO:0042159~lipoprotein catabolic process	2	0.772201	0.075933	CTSD, LDLR	259	6	19734	25.3977	1	0.31081	0.27266
GOTERM_BP_DIRECT	GO:0060129~thyroid-stimulating hormone-secreting cell differentiation	2	0.772201	0.075933	BMP2, FGF2	259	6	19734	25.3977	1	0.31081	0.27266
GOTERM_BP_DIRECT	GO:0120041~positive regulation of macrophage proliferation	2	0.772201	0.075933	MAPK1, PTK2	259	6	19734	25.3977	1	0.31081	0.27266
GOTERM_BP_DIRECT	GO:0060527~prostate epithelial cord arborization involved in prostate glandular acinus morphogenesis	2	0.772201	0.075933	HOXB13, ESR1	259	6	19734	25.3977	1	0.31081	0.27266
GOTERM_BP_DIRECT	GO:0010632~regulation of epithelial cell migration	2	0.772201	0.075933	SRC, PTK2	259	6	19734	25.3977	1	0.31081	0.27266
GOTERM_BP_DIRECT	GO:1901984~negative regulation of protein acetylation	2	0.772201	0.075933	SIRT1, HDAC6	259	6	19734	25.3977	1	0.31081	0.27266
GOTERM_BP_DIRECT	GO:0036324~vascular endothelial growth factor receptor-2 signaling pathway	2	0.772201	0.075933	KDR, VEGFA	259	6	19734	25.3977	1	0.31081	0.27266
GOTERM_BP_DIRECT	GO:1990962~xenobiotic transport across blood-brain barrier	2	0.772201	0.075933	ABCC1, ABCB1	259	6	19734	25.3977	1	0.31081	0.27266
GOTERM_BP_DIRECT	GO:0060574~intestinal epithelial cell maturation	2	0.772201	0.075933	CDKN1A, HIF1A	259	6	19734	25.3977	1	0.31081	0.27266
GOTERM_BP_DIRECT	GO:0051583~dopamine uptake involved in synaptic transmission	2	0.772201	0.075933	DRD2, SLC6A3	259	6	19734	25.3977	1	0.31081	0.27266
GOTERM_BP_DIRECT	GO:0014856~skeletal muscle cell proliferation	2	0.772201	0.075933	SRC, HGF	259	6	19734	25.3977	1	0.31081	0.27266
GOTERM_BP_DIRECT	GO:0009750~response to fructose	2	0.772201	0.075933	PTGS2, TNF	259	6	19734	25.3977	1	0.31081	0.27266
GOTERM_BP_DIRECT	GO:0007171~activation of transmembrane receptor protein tyrosine kinase activity	2	0.772201	0.075933	ANGPT1, ADRB2	259	6	19734	25.3977	1	0.31081	0.27266
GOTERM_BP_DIRECT	GO:0043330~response to exogenous dsRNA	3	1.1583	0.0764385	IFNA1, IFNB1, MAPK1	259	35	19734	6.53083	1	0.312124	0.273812
GOTERM_BP_DIRECT	GO:0070059~intrinsic apoptotic signaling pathway in response to endoplasmic reticulum stress	3	1.1583	0.0764385	BCL2, BAX, TP53	259	35	19734	6.53083	1	0.312124	0.273812
GOTERM_BP_DIRECT	GO:0031175~neuron projection development	5	1.9305	0.0798669	RB1, TOR1A, GDNF, CDK5, PTK2B	259	124	19734	3.0723	1	0.323817	0.28407
GOTERM_BP_DIRECT	GO:0009267~cellular response to starvation	4	1.5444	0.0799565	GCGR, ALB, PPARA, SIRT1	259	77	19734	3.95808	1	0.323817	0.28407
GOTERM_BP_DIRECT	GO:0061436~establishment of skin barrier	3	1.1583	0.0802599	IL18, ALOX12, MET	259	36	19734	6.34942	1	0.323817	0.28407
GOTERM_BP_DIRECT	GO:2001235~positive regulation of apoptotic signaling pathway	3	1.1583	0.0802599	IFNB1, PRKCD, FAS	259	36	19734	6.34942	1	0.323817	0.28407
GOTERM_BP_DIRECT	GO:0040018~positive regulation of multicellular organism growth	3	1.1583	0.0802599	BCL2, DRD2, SLC6A3	259	36	19734	6.34942	1	0.323817	0.28407
GOTERM_BP_DIRECT	GO:0050832~defense response to fungus	3	1.1583	0.0802599	TGFB1, S100A8, IL17A	259	36	19734	6.34942	1	0.323817	0.28407
GOTERM_BP_DIRECT	GO:0042113~B cell activation	3	1.1583	0.0802599	IL4, CD79A, CASP8	259	36	19734	6.34942	1	0.323817	0.28407
GOTERM_BP_DIRECT	GO:0045765~regulation of angiogenesis	3	1.1583	0.0802599	ERBB2, PDE3B, FGF2	259	36	19734	6.34942	1	0.323817	0.28407
GOTERM_BP_DIRECT	GO:0055074~calcium ion homeostasis	3	1.1583	0.0802599	TRIM24, KDR, TNFSF11	259	36	19734	6.34942	1	0.323817	0.28407
GOTERM_BP_DIRECT	GO:0019228~neuronal action potential	3	1.1583	0.0802599	DRD1, SCN3A, SOD1	259	36	19734	6.34942	1	0.323817	0.28407
GOTERM_BP_DIRECT	GO:0032729~positive regulation of type II interferon production	4	1.5444	0.0823886	IL1B, IL18, F2RL1, TNF	259	78	19734	3.90734	1	0.332009	0.291257
GOTERM_BP_DIRECT	GO:2001244~positive regulation of intrinsic apoptotic signaling pathway	3	1.1583	0.0841394	BAX, TP53, S100A8	259	37	19734	6.17781	1	0.335862	0.294637
GOTERM_BP_DIRECT	GO:0031333~negative regulation of protein-containing complex assembly	3	1.1583	0.0841394	SRC, IAPP, HDAC6	259	37	19734	6.17781	1	0.335862	0.294637
GOTERM_BP_DIRECT	GO:0070555~response to interleukin-1	3	1.1583	0.0841394	SRC, IL1B, PRKCA	259	37	19734	6.17781	1	0.335862	0.294637
GOTERM_BP_DIRECT	GO:0008340~determination of adult lifespan	3	1.1583	0.0841394	TP53, SOD1, ZMPSTE24	259	37	19734	6.17781	1	0.335862	0.294637
GOTERM_BP_DIRECT	GO:0031100~animal organ regeneration	3	1.1583	0.0841394	CDKN1A, AXL, CDK1	259	37	19734	6.17781	1	0.335862	0.294637
GOTERM_BP_DIRECT	GO:0003180~aortic valve morphogenesis	3	1.1583	0.0841394	RB1, TGFB1, TGFBR2	259	37	19734	6.17781	1	0.335862	0.294637
GOTERM_BP_DIRECT	GO:0032570~response to progesterone	3	1.1583	0.0841394	GJB2, TGFB1, THBS1	259	37	19734	6.17781	1	0.335862	0.294637
GOTERM_BP_DIRECT	GO:0001657~ureteric bud development	3	1.1583	0.0841394	TGFB1, WT1, CAT	259	37	19734	6.17781	1	0.335862	0.294637
GOTERM_BP_DIRECT	GO:0060221~retinal rod cell differentiation	2	0.772201	0.0880178	CNTF, STAT3	259	7	19734	21.7694	1	0.337238	0.295844
GOTERM_BP_DIRECT	GO:0033210~leptin-mediated signaling pathway	2	0.772201	0.0880178	STAT3, SIRT1	259	7	19734	21.7694	1	0.337238	0.295844
GOTERM_BP_DIRECT	GO:0034405~response to fluid shear stress	2	0.772201	0.0880178	P2RX7, AKT1	259	7	19734	21.7694	1	0.337238	0.295844
GOTERM_BP_DIRECT	GO:0006924~activation-induced cell death of T cells	2	0.772201	0.0880178	FAS, AKT1	259	7	19734	21.7694	1	0.337238	0.295844
GOTERM_BP_DIRECT	GO:1901331~positive regulation of odontoblast differentiation	2	0.772201	0.0880178	BMP2, SERPINE1	259	7	19734	21.7694	1	0.337238	0.295844
GOTERM_BP_DIRECT	GO:0070201~regulation of establishment of protein localization	2	0.772201	0.0880178	CTSD, HDAC6	259	7	19734	21.7694	1	0.337238	0.295844
GOTERM_BP_DIRECT	GO:0014012~peripheral nervous system axon regeneration	2	0.772201	0.0880178	MMP2, NEFL	259	7	19734	21.7694	1	0.337238	0.295844
GOTERM_BP_DIRECT	GO:0071447~cellular response to hydroperoxide	2	0.772201	0.0880178	PRKCD, CD36	259	7	19734	21.7694	1	0.337238	0.295844
GOTERM_BP_DIRECT	GO:0022898~regulation of transmembrane transporter activity	2	0.772201	0.0880178	BCL2, PIM1	259	7	19734	21.7694	1	0.337238	0.295844
GOTERM_BP_DIRECT	GO:0043266~regulation of potassium ion transport	2	0.772201	0.0880178	DRD2, DRD3	259	7	19734	21.7694	1	0.337238	0.295844
GOTERM_BP_DIRECT	GO:0021984~adenohypophysis development	2	0.772201	0.0880178	DRD2, SLC6A3	259	7	19734	21.7694	1	0.337238	0.295844
GOTERM_BP_DIRECT	GO:0007435~salivary gland morphogenesis	2	0.772201	0.0880178	TGFB1, EGFR	259	7	19734	21.7694	1	0.337238	0.295844
GOTERM_BP_DIRECT	GO:0070508~cholesterol import	2	0.772201	0.0880178	CD36, LDLR	259	7	19734	21.7694	1	0.337238	0.295844
GOTERM_BP_DIRECT	GO:0043615~astrocyte cell migration	2	0.772201	0.0880178	MMP14, CCL2	259	7	19734	21.7694	1	0.337238	0.295844
GOTERM_BP_DIRECT	GO:0002637~regulation of immunoglobulin production	2	0.772201	0.0880178	CD40LG, TNF	259	7	19734	21.7694	1	0.337238	0.295844
GOTERM_BP_DIRECT	GO:0009642~response to light intensity	2	0.772201	0.0880178	CAT, RHO	259	7	19734	21.7694	1	0.337238	0.295844
GOTERM_BP_DIRECT	GO:0002719~negative regulation of cytokine production involved in immune response	2	0.772201	0.0880178	ANGPT1, TNF	259	7	19734	21.7694	1	0.337238	0.295844
GOTERM_BP_DIRECT	GO:0048864~stem cell development	2	0.772201	0.0880178	BCL2, FGF2	259	7	19734	21.7694	1	0.337238	0.295844
GOTERM_BP_DIRECT	GO:0031000~response to caffeine	2	0.772201	0.0880178	PRKAA1, HDAC2	259	7	19734	21.7694	1	0.337238	0.295844
GOTERM_BP_DIRECT	GO:1902462~positive regulation of mesenchymal stem cell proliferation	2	0.772201	0.0880178	TGFB1, CCNE1	259	7	19734	21.7694	1	0.337238	0.295844
GOTERM_BP_DIRECT	GO:0051882~mitochondrial depolarization	2	0.772201	0.0880178	P2RX7, CDKN2A	259	7	19734	21.7694	1	0.337238	0.295844
GOTERM_BP_DIRECT	GO:0051128~regulation of cellular component organization	2	0.772201	0.0880178	ADAM10, PTK2	259	7	19734	21.7694	1	0.337238	0.295844
GOTERM_BP_DIRECT	GO:0045937~positive regulation of phosphate metabolic process	2	0.772201	0.0880178	PDGFRB, KDR	259	7	19734	21.7694	1	0.337238	0.295844
GOTERM_BP_DIRECT	GO:0038113~interleukin-9-mediated signaling pathway	2	0.772201	0.0880178	STAT1, STAT3	259	7	19734	21.7694	1	0.337238	0.295844
GOTERM_BP_DIRECT	GO:0150076~neuroinflammatory response	2	0.772201	0.0880178	IL4, NR3C1	259	7	19734	21.7694	1	0.337238	0.295844
GOTERM_BP_DIRECT	GO:1901299~negative regulation of hydrogen peroxide-mediated programmed cell death	2	0.772201	0.0880178	HGF, MET	259	7	19734	21.7694	1	0.337238	0.295844
GOTERM_BP_DIRECT	GO:0099105~ion channel modulating, G protein-coupled receptor signaling pathway	2	0.772201	0.0880178	CHRM3, FFAR1	259	7	19734	21.7694	1	0.337238	0.295844
GOTERM_BP_DIRECT	GO:0006706~steroid catabolic process	2	0.772201	0.0880178	CYP1A2, CYP3A4	259	7	19734	21.7694	1	0.337238	0.295844
GOTERM_BP_DIRECT	GO:1900121~negative regulation of receptor binding	2	0.772201	0.0880178	HFE, B2M	259	7	19734	21.7694	1	0.337238	0.295844
GOTERM_BP_DIRECT	GO:0045630~positive regulation of T-helper 2 cell differentiation	2	0.772201	0.0880178	IL18, NLRP3	259	7	19734	21.7694	1	0.337238	0.295844
GOTERM_BP_DIRECT	GO:0036089~cleavage furrow formation	2	0.772201	0.0880178	RHOA, AURKB	259	7	19734	21.7694	1	0.337238	0.295844
GOTERM_BP_DIRECT	GO:0038001~paracrine signaling	2	0.772201	0.0880178	TNFSF11, FGF2	259	7	19734	21.7694	1	0.337238	0.295844
GOTERM_BP_DIRECT	GO:0031394~positive regulation of prostaglandin biosynthetic process	2	0.772201	0.0880178	IL1B, PTGS2	259	7	19734	21.7694	1	0.337238	0.295844
GOTERM_BP_DIRECT	GO:0001957~intramembranous ossification	2	0.772201	0.0880178	COL1A1, MMP2	259	7	19734	21.7694	1	0.337238	0.295844
GOTERM_BP_DIRECT	GO:0050870~positive regulation of T cell activation	3	1.1583	0.0880749	TNFSF11, CCL2, B2M	259	38	19734	6.01524	1	0.337238	0.295844
GOTERM_BP_DIRECT	GO:0007095~mitotic G2 DNA damage checkpoint signaling	3	1.1583	0.0880749	CDKN1A, PLK1, CDK1	259	38	19734	6.01524	1	0.337238	0.295844
GOTERM_BP_DIRECT	GO:0019369~arachidonic acid metabolic process	3	1.1583	0.0920641	CYP2D6, CYP1B1, ALOX12	259	39	19734	5.861	1	0.351716	0.308545
GOTERM_BP_DIRECT	GO:0001937~negative regulation of endothelial cell proliferation	3	1.1583	0.0920641	STAT1, THBS1, TNF	259	39	19734	5.861	1	0.351716	0.308545
GOTERM_BP_DIRECT	GO:0000077~DNA damage checkpoint signaling	3	1.1583	0.0961052	E2F1, PTPN11, MAPK14	259	40	19734	5.71448	1	0.365914	0.321
GOTERM_BP_DIRECT	GO:0033077~T cell differentiation in thymus	3	1.1583	0.0961052	BCL2, TP53, B2M	259	40	19734	5.71448	1	0.365914	0.321
GOTERM_BP_DIRECT	GO:0007616~long-term memory	3	1.1583	0.0961052	PRNP, DRD2, LDLR	259	40	19734	5.71448	1	0.365914	0.321
GOTERM_BP_DIRECT	GO:0045444~fat cell differentiation	4	1.5444	0.0976305	CCND1, AKT2, ERAP1, CNTN2	259	84	19734	3.62824	1	0.371303	0.325728
GOTERM_BP_DIRECT	GO:0006355~regulation of DNA-templated transcription	17	6.56371	0.0984666	RB1, PRMT5, CREBBP, HDAC10, STAT3, NR1I2, NR3C1, HIF1A, ESR1, ESR2, BMP2, WT1, SP1, MYC, E2F1, TP53, EZH2	259	858	19734	1.50965	1	0.373498	0.327653
GOTERM_BP_DIRECT	GO:0150094~amyloid-beta clearance by cellular catabolic process	2	0.772201	0.0999452	CD36, LDLR	259	8	19734	19.0483	1	0.373498	0.327653
GOTERM_BP_DIRECT	GO:0040016~embryonic cleavage	2	0.772201	0.0999452	TOP2A, PIK3CB	259	8	19734	19.0483	1	0.373498	0.327653
GOTERM_BP_DIRECT	GO:0014047~glutamate secretion	2	0.772201	0.0999452	P2RX7, NTRK2	259	8	19734	19.0483	1	0.373498	0.327653
GOTERM_BP_DIRECT	GO:0010742~macrophage derived foam cell differentiation	2	0.772201	0.0999452	TGFB1, STAT1	259	8	19734	19.0483	1	0.373498	0.327653
GOTERM_BP_DIRECT	GO:0043504~mitochondrial DNA repair	2	0.772201	0.0999452	PARP1, TP53	259	8	19734	19.0483	1	0.373498	0.327653
GOTERM_BP_DIRECT	GO:0038134~ERBB2-EGFR signaling pathway	2	0.772201	0.0999452	ERBB2, EGFR	259	8	19734	19.0483	1	0.373498	0.327653
GOTERM_BP_DIRECT	GO:0033197~response to vitamin E	2	0.772201	0.0999452	CAT, IGF1R	259	8	19734	19.0483	1	0.373498	0.327653
GOTERM_BP_DIRECT	GO:0007197~adenylate cyclase-inhibiting G protein-coupled acetylcholine receptor signaling pathway	2	0.772201	0.0999452	CHRM3, OPRM1	259	8	19734	19.0483	1	0.373498	0.327653
GOTERM_BP_DIRECT	GO:0036035~osteoclast development	2	0.772201	0.0999452	SRC, TNFSF11	259	8	19734	19.0483	1	0.373498	0.327653
GOTERM_BP_DIRECT	GO:0042698~ovulation cycle	2	0.772201	0.0999452	AXL, EGFR	259	8	19734	19.0483	1	0.373498	0.327653
GOTERM_BP_DIRECT	GO:2000556~positive regulation of T-helper 1 cell cytokine production	2	0.772201	0.0999452	IL1B, IL18	259	8	19734	19.0483	1	0.373498	0.327653
GOTERM_BP_DIRECT	GO:0061044~negative regulation of vascular wound healing	2	0.772201	0.0999452	SERPINE1, TNF	259	8	19734	19.0483	1	0.373498	0.327653
GOTERM_BP_DIRECT	GO:0003417~growth plate cartilage development	2	0.772201	0.0999452	MMP13, ZMPSTE24	259	8	19734	19.0483	1	0.373498	0.327653

## Sheet: CC
Category	Term	Count	%	PValue	Genes	List Total	Pop Hits	Pop Total	Fold Enrichment	Bonferroni	Benjamini	FDR
GOTERM_CC_DIRECT	GO:0005576~extracellular region	78	30.1158	3.95595e-19	CNTF, SERPINA1, CXCL8, HSP90AB1, IFNA1, TFRC, SERPINE1, F13A1, FASLG, CXCL1, FGF2, TNF, PLAU, TNFSF10, KDR, TNFSF11, GAST, GUSB, B2M, CTSD, HSP90AA1, MAP2K2, VWF, MMP1, HGF, SFTPC, MMP2, PRKCD, IL18, MIF, NGF, MMP8, MMP9, TGFBR2, EEF1A1, IL1A, MMP13, IL1B, CSNK2B, CAT, IGHE, IAPP, MET, S100A8, EPHA3, GSTP1, FURIN, LPO, KLK3, THBS1, KLK7, DPP4, TTR, BGLAP, CCL5, PSMB1, CCL2, MAPK1, NLRP3, TGFB1, A…	259	2101	20887	2.99395	1.76831e-16	1.76831e-16	1.51513e-16
GOTERM_CC_DIRECT	GO:0005615~extracellular space	74	28.5714	1.36702e-17	CNTF, SERPINA1, CXCL8, IFNA1, TFRC, HFE, SERPINE1, F13A1, FASLG, CXCL1, FGF2, TNF, FCGRT, PLAU, TNFSF10, TNFSF11, GAST, CD36, GUSB, B2M, CTSD, VWF, MMP1, HGF, SFTPC, MMP2, IL18, MIF, NGF, MMP8, MMP9, TGFBR2, EEF1A1, IL1A, MMP14, MMP13, IL1B, CAT, IGHE, IAPP, S100A8, GSTP1, GCNT1, LPO, KLK3, AFP, THBS1, KLK7, EGFR, TPO, TTR, BGLAP, CCL5, CCL2, TGFB1, ANGPT1, IFNB1, ERAP1, PLA2G2A, IGF1, SOD1, VEGF…	259	2033	20887	2.93542	6.1106e-15	3.0553e-15	2.61785e-15
GOTERM_CC_DIRECT	GO:0005737~cytoplasm	133	51.3514	6.18112e-16	CNTF, HDAC10, NR3C1, FGF2, CCND1, CYP2D6, MYC, AKT2, RPS6KA1, PIM1, TNFSF11, AKT1, PRKACA, PDGFRB, PDGFRA, PRKCD, ADAM10, RPSA, PRKCA, MIF, CDC25C, CDC25B, EEF1A1, CCNE1, CSNK2B, PADI4, CARD16, TP53, ABCB1, FPR1, LPAR3, LPO, ALOX12, FPR2, PIK3R1, CYP2C19, HIF1A, STK3, NUAK1, SMN2, NLRP3, SMN1, MCL1, PRNP, CREBBP, TGFB1, GADD45A, PLK1, EIF2AK2, ESR1, PTK2, NFKB1, GFAP, COL1A1, CYP2C9, TH, CDK5, SP…	259	5754	20887	1.86405	2.97762e-13	9.20987e-14	7.89123e-14
GOTERM_CC_DIRECT	GO:0032991~protein-containing complex	37	14.2857	2.08114e-13	ALK, TOP2A, CDKN1A, HDAC2, HSP90AB1, KDM1A, HDAC1, KLK3, KIF11, NR3C1, PTGS2, HIF1A, EGFR, STK3, ZMPSTE24, CASP9, CASP8, MYC, CASP1, E2F1, AKT1, POLG, PDGFRA, HSP90AA1, PARP1, CDKN2A, STAT1, PTPN11, ESR1, SOD1, CAT, ALB, BCL2, CARD16, PADI4, TP53, HSPA1A	259	684	20887	4.36236	9.30506e-11	2.32567e-11	1.99269e-11
GOTERM_CC_DIRECT	GO:0005829~cytosol	124	47.8764	9.3497e-13	RB1, HDAC10, NR3C1, SAT1, NR3C2, LACTB, CCND1, AKT2, RPS6KA1, TRIM24, PIM1, AKT1, PRKACA, B2M, MAP2K2, PRKCD, RPSA, PRKCA, MIF, CDC25C, CDC25B, EEF1A1, CCNE1, CSNK2B, PADI4, CARD16, TP53, S100A8, EPHA3, MAOA, ALOX12, PIK3R1, HIF1A, ACACA, STK3, DPP9, SMN2, NLRP3, SMN1, MCL1, PRNP, CREBBP, TOR1A, HBG2, HSPA4, PLK1, EIF2AK2, ESR1, PTK2, NFKB1, GFAP, DHFR, TH, CDK5, CDK2, BCL2, CDK1, NFE2L2, TP73, C…	259	5649	20887	1.77022	4.17909e-10	8.35863e-11	7.16187e-11
GOTERM_CC_DIRECT	GO:0048471~perinuclear region of cytoplasm	34	13.1274	3.79739e-10	CDKN1A, HSP90AB1, TFRC, SRC, HFE, FASLG, PIK3R1, HDAC6, EGFR, ERBB2, PTK2B, MGAT1, FYN, PRKACA, EIF4E, NTRK2, HSP90AA1, MAP2K2, NOS2, STAT1, PLA2G2A, PRKCD, EIF2AK2, PRKCA, CDC25C, PTK2, GJB2, TF, KRT18, TH, STING1, PIK3CA, APEX1, HSPA1A	259	761	20887	3.60305	1.69743e-07	2.71587e-08	2.32702e-08
GOTERM_CC_DIRECT	GO:0005654~nucleoplasm	93	35.9073	4.25304e-10	RB1, TOP2A, CDKN1A, HSP90AB1, THRA, HDAC10, KDM1A, HFE, PIK3CB, NR3C1, NR3C2, CASP8, CCND1, MYC, CASP3, AKT2, RPS6KA1, PIM1, TRIM24, AKT1, PRKACA, PDGFRA, PRMT5, HSP90AA1, PARP1, CHUK, PRKCD, HNF1B, PRKCA, RPSA, MIF, CDC25C, SIRT1, CDC25B, MYCN, CCNE1, IRF1, CSNK2B, PADI4, PPARA, TP53, EPHA3, PRKAA1, HDAC2, SRC, HDAC1, NR1I2, NOP2, HDAC8, HOXB13, HIF1A, HDAC6, AURKB, NUAK1, PSMB2, ERBB2, PSMB1, C…	259	4030	20887	1.86103	1.90111e-07	2.71587e-08	2.32702e-08
GOTERM_CC_DIRECT	GO:1904813~ficolin-1-rich granule lumen	15	5.79151	4.89624e-10	HSP90AA1, SERPINA1, HSP90AB1, GSTP1, MIF, MAPK14, MMP9, EEF1A1, CAT, CSNK2B, PSMB1, MAPK1, GUSB, CTSD, HSPA1A	259	125	20887	9.67737	2.18862e-07	2.73577e-08	2.34408e-08
GOTERM_CC_DIRECT	GO:0005634~nucleus	123	47.4903	1.23087e-09	RB1, HDAC10, KDM1A, HDAC11, NR3C1, FGF2, NR3C2, CCND1, MYC, AKT2, RPS6KA1, TRIM24, PIM1, KDR, AKT1, PRKACA, PDGFRB, PDGFRA, MAP2K2, PRKCD, ADAM10, HNF1B, RPSA, PRKCA, CDC25C, CDC25B, EEF1A1, MYCN, CCNE1, CSNK2B, PADI4, TP53, S100A8, NOP2, KLK3, ADRB2, PIK3R1, HOXB13, HIF1A, STK3, NUAK1, DPP9, SMN2, NLRP3, DRD1, SMN1, DRD2, MCL1, CREBBP, TGFB1, GADD45A, HSPA4, PLK1, EIF2AK2, ESR1, ESR2, PTK2, NFKB…	259	6175	20887	1.60637	5.50199e-07	6.11332e-08	5.23803e-08
GOTERM_CC_DIRECT	GO:0005739~mitochondrion	48	18.5328	2.08006e-09	GFM1, HSP90AB1, MAOA, SRC, GSTP1, NR3C1, ACACA, CASP9, LACTB, CASP8, CYP2D6, TRIM24, CYP1B1, AKT1, MAPK1, NLRP3, FYN, PRKACA, MCL1, POLG, PRNP, HSP90AA1, MAP2K2, PARP1, CDKN2A, HSPA4, MMP2, TWNK, PRKCD, PRKCA, MAPK14, SIRT1, ESR2, NFKB1, SOD1, MAPK10, P2RX7, DHFR, TH, IFI27, APEX1, CAT, BCL2, CDK1, BAX, CRAT, TP53, HSPA1A	259	1485	20887	2.6067	9.29788e-07	9.29788e-08	7.96664e-08
GOTERM_CC_DIRECT	GO:0070062~extracellular exosome	62	23.9382	2.59653e-09	ALK, SERPINA1, HSP90AB1, TFRC, SERPINE1, SLC2A1, FASLG, CA1, PLAU, TNFSF10, RAC1, GUSB, PRKACA, B2M, CTSD, ABCC1, HSP90AA1, VWF, PRKCD, ADAM10, PRKCA, RPSA, MIF, MMP9, RHOA, EEF1A1, CSNK2B, CAT, IGHE, S100A8, ABCB1, SRC, GSTP1, FURIN, LPO, KLK3, ALOX12, THBS1, ZMPSTE24, PTGS1, DPP4, TTR, PSMB2, PSMB1, MGAT1, EIF4E, PRNP, TOR1A, ANGPT1, HSPA4, ERAP1, PLA2G2A, SOD1, TF, KRT18, AXL, SCGB1A1, ALB, CD…	259	2258	20887	2.21434	1.16065e-06	1.05514e-07	9.04066e-08
GOTERM_CC_DIRECT	GO:0043235~receptor complex	18	6.94981	3.18926e-09	PDGFRB, ALK, PDGFRA, NTRK2, SRC, NTRK3, GPBAR1, ADRB2, EGFR, TGFBR2, NR3C2, IGF1R, AXL, ERBB2, KDR, CD36, MET, LDLR	259	225	20887	6.45158	1.4256e-06	1.188e-07	1.01791e-07
GOTERM_CC_DIRECT	GO:0009986~cell surface	29	11.1969	1.31332e-08	ABCB1, HSP90AB1, TFRC, FURIN, THBS1, TNF, SLC6A3, EGFR, DPP4, TPO, PLAU, CXCR2, CD36, LDLR, AOC3, PRNP, HSP90AA1, TGFB1, ADAM10, MIF, VEGFA, IL1A, BMP2, TF, CD40LG, SP1, AXL, FAS, MET	259	657	20887	3.55966	5.87053e-06	4.5158e-07	3.86924e-07
GOTERM_CC_DIRECT	GO:0030424~axon	21	8.10811	6.11013e-08	NTRK2, CNTF, PRKAA1, TGFB1, STAT1, NTRK3, ADAM10, LPAR3, OPRM1, NGF, SLC6A3, HDAC6, IGF1R, TH, CDK5, SMN2, NEFL, CNTN2, SMN1, DRD2, SCN3A	259	380	20887	4.45669	2.73119e-05	1.8414e-06	1.57776e-06
GOTERM_CC_DIRECT	GO:0045121~membrane raft	16	6.17761	6.17921e-08	PRNP, ANGPT1, SRC, FURIN, TNF, SLC6A3, EGFR, SLC6A4, TGFBR2, DPP4, CD79A, KDR, FAS, FYN, CD36, CTSD	259	211	20887	6.11524	2.76207e-05	1.8414e-06	1.57776e-06
GOTERM_CC_DIRECT	GO:0031093~platelet alpha granule lumen	10	3.861	1.52012e-07	TGFB1, SERPINA1, VWF, HGF, ALB, SERPINE1, F13A1, IGF1, THBS1, VEGFA	259	68	20887	11.8595	6.79472e-05	4.24684e-06	3.63879e-06
GOTERM_CC_DIRECT	GO:0034774~secretory granule lumen	12	4.6332	2.06823e-07	EEF1A1, HSP90AA1, TF, HSP90AB1, GSTP1, CSNK2B, PSMB1, CAT, MIF, MAPK14, NFKB1, S100A8	259	116	20887	8.34256	9.24456e-05	5.43823e-06	4.6596e-06
GOTERM_CC_DIRECT	GO:0009897~external side of plasma membrane	21	8.10811	4.28282e-07	PDGFRA, PRNP, TFRC, HFE, FASLG, THBS1, TNF, TGFBR2, P2RX7, CD79A, CD40LG, FCGRT, PLAU, CSNK2B, CXCR2, KDR, FAS, CD36, LDLR, B2M, IL17A	259	429	20887	3.94765	0.000191424	1.06357e-05	9.11288e-06
GOTERM_CC_DIRECT	GO:0000785~chromatin	36	13.8996	8.70214e-07	RB1, PRKAA1, HDAC2, THRA, KDM1A, HDAC1, NR1I2, NR3C1, HOXB13, HIF1A, NR3C2, MYC, E2F1, TRIM24, PRMT5, CREBBP, PARP1, STAT1, PLK1, STAT3, HNF1B, ESR1, SIRT1, ESR2, NFKB1, MYCN, KLF5, SP1, IRF1, CSNK2B, PPARA, TP53, EZH2, FOXA2, NFE2L2, TP73	259	1156	20887	2.51143	0.00038891	2.04729e-05	1.75417e-05
GOTERM_CC_DIRECT	GO:0005886~plasma membrane	104	40.1544	2.66642e-06	CHRM3, TFRC, HFE, HDAC11, SERPINE1, TNF, IGF1R, PLAU, AKT2, TNFSF10, PIM1, KDR, TNFSF11, AKT1, PRKACA, B2M, PDGFRB, PDGFRA, PRKCD, ADAM10, RPSA, PRKCA, MIF, EEF1A1, CSNK2B, CARD16, S100A8, EPHA3, ABCB1, CACNA1B, FPR1, LPAR3, FPR2, ADRB2, PIK3R1, CYP2C19, DPP4, CD79A, TPO, DRD1, DRD2, DRD3, PRNP, TGFB1, ESR1, PTK2, CYP2C9, TF, BMP2, GJB2, CDK5, SP1, CNTN2, NFE2L2, ALK, HSP90AB1, SLC2A1, FASLG, PIK…	259	5592	20887	1.49983	0.00119118	5.95945e-05	5.10619e-05
GOTERM_CC_DIRECT	GO:0030141~secretory granule	10	3.861	2.9612e-06	COL1A1, TGFB1, TOR1A, IL1B, PLA2G2A, SCGB1A1, KLK3, THBS1, KLK7, VEGFA	259	96	20887	8.4005	0.00132278	6.30313e-05	5.40067e-05
GOTERM_CC_DIRECT	GO:0005901~caveola	9	3.4749	4.01536e-06	SRC, SLC2A1, MAPK1, FASLG, CD36, PTGS2, HDAC6, TGFBR2, IGF1R	259	75	20887	9.67737	0.00179326	8.15848e-05	6.99038e-05
GOTERM_CC_DIRECT	GO:0016020~membrane	92	35.5212	3.73686e-05	ALK, HSP90AB1, TFRC, HFE, PDE3B, SLC2A1, FASLG, KIF11, NR3C1, SLC6A3, SLC6A4, IGF1R, CYP2D6, FCGRT, MYC, TNFSF10, CYP1B1, TNFSF11, ACP5, AKT1, CD36, RAC1, GUSB, PRKACA, B2M, PDGFRB, PDGFRA, ABCC1, HSP90AA1, PARP1, HGF, SFTPC, ADAM10, RPSA, OPRM1, RHOA, TGFBR2, EEF1A1, MMP14, MYCN, MMP13, IFI27, CAT, SLC29A1, MET, TP53, HDAC2, ABCB1, MAOA, GCNT1, FPR1, FURIN, ALOX12, ADRB2, PIK3R1, FPR2, CYP3A4, E…	259	5048	20887	1.46975	0.0165653	0.000726251	0.000622269
GOTERM_CC_DIRECT	GO:0043231~intracellular membrane-bounded organelle	27	10.4247	7.15808e-05	SERPINA1, HDAC10, TFRC, PIK3CB, CYP2C19, CYP3A4, IGF1R, PTGS1, CYP2D6, AKT2, CYP1B1, GUSB, POLG, PDGFRB, PRNP, TOR1A, ADAM10, HNF1B, PTK2, ESR2, CYP2C9, BMP2, KLF5, AXL, CYP1A2, CAT, TP73	259	915	20887	2.37968	0.0314912	0.00133319	0.00114231
GOTERM_CC_DIRECT	GO:0043025~neuronal cell body	16	6.17761	7.84147e-05	NTRK2, HSP90AA1, PRKAA1, TGFB1, HSP90AB1, HDAC1, SRC, CACNA1B, TNF, SLC6A3, SOD1, IGF1R, P2RX7, CDK5, CASP3, PTK2B	259	378	20887	3.41354	0.0344455	0.00140206	0.00120131
GOTERM_CC_DIRECT	GO:1990712~HFE-transferrin receptor complex	4	1.5444	9.96462e-05	TF, TFRC, HFE, B2M	259	8	20887	40.3224	0.0435666	0.00171315	0.00146787
GOTERM_CC_DIRECT	GO:0005925~focal adhesion	17	6.56371	0.000110011	PDGFRB, MAP2K2, SRC, ADAM10, RHOA, EGFR, PTK2, SLC6A4, DPP4, MMP14, PLAU, CAT, PTK2B, MAPK1, RAC1, B2M, HSPA1A	259	435	20887	3.15164	0.0479881	0.0018213	0.00156053
GOTERM_CC_DIRECT	GO:0005788~endoplasmic reticulum lumen	14	5.40541	0.000141071	TOR1A, SERPINA1, ERAP1, ADAM10, AFP, PTGS2, THBS1, COL1A1, TF, PROC, BGLAP, ALB, MAPK1, B2M	259	311	20887	3.63031	0.0611161	0.00225211	0.00192966
GOTERM_CC_DIRECT	GO:0005769~early endosome	14	5.40541	0.000159721	AOC3, NTRK2, MAP2K2, TFRC, HFE, ADRB2, TF, AKT2, ERBB2, KDR, F2RL1, MAPK1, LDLR, EPHA3	259	315	20887	3.58421	0.0689116	0.00246191	0.00210942
GOTERM_CC_DIRECT	GO:0000118~histone deacetylase complex	6	2.3166	0.00022573	HDAC2, HDAC10, HDAC1, HDAC11, HDAC8, HDAC6	259	45	20887	10.7526	0.0959882	0.00336338	0.00288182
GOTERM_CC_DIRECT	GO:0005794~Golgi apparatus	29	11.1969	0.000240046	SERPINA1, PDE3B, ADRB2, PTGS1, KDR, RHO, MAPK1, MGAT1, CD36, LDLR, B2M, PDGFRB, AOC3, PDGFRA, PRMT5, PRNP, MAP2K2, ADAM10, OPRM1, ESR1, VEGFA, KLF5, PROC, CD40LG, GDNF, ALB, F2RL1, NFE2L2, TP73	259	1100	20887	2.12609	0.101756	0.00346132	0.00296574
GOTERM_CC_DIRECT	GO:0005667~transcription regulator complex	12	4.6332	0.00025679	CREBBP, KLF5, KDM1A, PARP1, STAT3, NR1I2, CDK2, HNF1B, HOXB13, ESR1, TP53, NFKB1	259	246	20887	3.93389	0.108456	0.00358704	0.00307346
GOTERM_CC_DIRECT	GO:0030425~dendrite	16	6.17761	0.000640089	CHRM3, NTRK2, PRNP, PRKAA1, STAT1, ADAM10, OPRM1, NGF, HDAC6, TH, CDK5, BGLAP, PTK2B, FYN, DRD2, EPHA3	259	460	20887	2.80504	0.248896	0.00867029	0.00742891
GOTERM_CC_DIRECT	GO:0043204~perikaryon	9	3.4749	0.000824754	CDK5, TH, BGLAP, SMN2, FYN, OPRM1, SMN1, DRD2, HDAC6	259	159	20887	4.5648	0.308448	0.0107258	0.00919011
GOTERM_CC_DIRECT	GO:0031012~extracellular matrix	11	4.2471	0.000839827	COL1A1, MMP14, TGFB1, MMP13, VWF, MMP1, MMP2, MMP8, THBS1, MMP9, VEGFA	259	240	20887	3.69622	0.313096	0.0107258	0.00919011
GOTERM_CC_DIRECT	GO:0005783~endoplasmic reticulum	28	10.8108	0.00164632	SERPINA1, PDE3B, FURIN, PTGS2, THBS1, CYP2D6, KDR, NLRP3, B2M, AOC3, PRNP, TOR1A, MAP2K2, VWF, PLA2G2A, PRKCD, ERAP1, PRKCA, OPRM1, VEGFA, PROC, APEX1, ALB, BCL2, BAX, CRAT, TP53, HSPA1A	259	1185	20887	1.90553	0.521218	0.0202817	0.0173778
GOTERM_CC_DIRECT	GO:0032587~ruffle membrane	7	2.7027	0.0016788	EEF1A1, SRC, AKT2, ERBB2, RAC1, RHOA, EGFR	259	102	20887	5.53445	0.528131	0.0202817	0.0173778
GOTERM_CC_DIRECT	GO:0062023~collagen-containing extracellular matrix	14	5.40541	0.00177821	HSP90AA1, TGFB1, SERPINA1, VWF, ANGPT1, MMP2, SERPINE1, F13A1, MMP8, THBS1, MMP9, COL1A1, CTSD, S100A8	259	408	20887	2.76722	0.548675	0.0203613	0.0174461
GOTERM_CC_DIRECT	GO:0042470~melanosome	7	2.7027	0.00185359	MMP14, HSP90AA1, HSP90AB1, TFRC, SLC2A1, RAC1, CTSD	259	104	20887	5.42801	0.563656	0.0203613	0.0174461
GOTERM_CC_DIRECT	GO:0016324~apical plasma membrane	14	5.40541	0.00185783	PDGFRB, ABCC1, HSP90AA1, PRKAA1, ABCB1, SLC2A1, ADRB2, EGFR, DPP4, TF, ERBB2, CD36, SLC29A1, LDLR	259	410	20887	2.75372	0.564483	0.0203613	0.0174461
GOTERM_CC_DIRECT	GO:0005741~mitochondrial outer membrane	10	3.861	0.00186759	PRNP, CASP8, IFI27, STING1, MAOA, PLA2G2A, BCL2, BAX, RAC1, MCL1	259	223	20887	3.61636	0.566384	0.0203613	0.0174461
GOTERM_CC_DIRECT	GO:0009925~basal plasma membrane	6	2.3166	0.00197324	CHRM3, TF, ABCC1, ERBB2, MET, EGFR	259	72	20887	6.7204	0.586422	0.0210009	0.017994
GOTERM_CC_DIRECT	GO:0098794~postsynapse	8	3.0888	0.00203535	P2RX7, PRNP, AKT1, RAC1, SLC29A1, MET, EIF4E, RHOA	259	143	20887	4.5116	0.59777	0.0211582	0.0181289
GOTERM_CC_DIRECT	GO:0000307~cyclin-dependent protein kinase holoenzyme complex	5	1.9305	0.00209462	CDKN1A, CCND1, CDK5, CDK2, CDK1	259	44	20887	9.16418	0.608307	0.0212794	0.0182327
GOTERM_CC_DIRECT	GO:0072562~blood microparticle	10	3.861	0.0029201	TF, TGFB1, HBG2, TFRC, ALB, SLC2A1, F13A1, IGHE, AFP, HSPA1A	259	238	20887	3.38844	0.729422	0.0290064	0.0248533
GOTERM_CC_DIRECT	GO:0031264~death-inducing signaling complex	3	1.1583	0.00306379	CASP8, CASP3, FAS	259	7	20887	34.5621	0.746303	0.029772	0.0255094
GOTERM_CC_DIRECT	GO:0043197~dendritic spine	8	3.0888	0.00407229	NTRK2, PTK2B, DRD1, RAC1, DRD2, PRKACA, PTK2, RHOA	259	162	20887	3.98246	0.838626	0.0387301	0.0331848
GOTERM_CC_DIRECT	GO:0005635~nuclear envelope	9	3.4749	0.00496867	TOR1A, IFI27, PARP1, MYC, CDK2, SCGB1A1, BAX, RAC1, SIRT1	259	212	20887	3.4236	0.892098	0.0444179	0.0380583
GOTERM_CC_DIRECT	GO:1904724~tertiary granule lumen	5	1.9305	0.00505037	CXCL1, MMP8, CTSD, B2M, MMP9	259	56	20887	7.20043	0.895987	0.0444179	0.0380583
GOTERM_CC_DIRECT	GO:0097136~Bcl-2 family protein complex	3	1.1583	0.00516719	BCL2, BAX, MCL1	259	9	20887	26.8816	0.901305	0.0444179	0.0380583
GOTERM_CC_DIRECT	GO:0044294~dendritic growth cone	3	1.1583	0.00516719	HSP90AA1, HSP90AB1, SRC	259	9	20887	26.8816	0.901305	0.0444179	0.0380583
GOTERM_CC_DIRECT	GO:0005943~phosphatidylinositol 3-kinase complex, class IA	3	1.1583	0.00516719	PIK3CA, PIK3CB, PIK3R1	259	9	20887	26.8816	0.901305	0.0444179	0.0380583
GOTERM_CC_DIRECT	GO:0031594~neuromuscular junction	6	2.3166	0.00568601	P2RX7, CDK5, ERBB2, NEFL, FYN, PRKACA	259	92	20887	5.25944	0.921832	0.0479556	0.0410895
GOTERM_CC_DIRECT	GO:0016323~basolateral plasma membrane	10	3.861	0.0064092	CHRM3, HSP90AA1, ABCC1, TFRC, ERBB2, SLC2A1, LPO, SLC29A1, LDLR, EGFR	259	269	20887	2.99795	0.943535	0.053054	0.0454579
GOTERM_CC_DIRECT	GO:0035580~specific granule lumen	5	1.9305	0.0076602	CXCL1, MMP8, CTSD, B2M, NFKB1	259	63	20887	6.40038	0.967848	0.0617146	0.0528785
GOTERM_CC_DIRECT	GO:0043209~myelin sheath	4	1.5444	0.00773159	HSP90AA1, ERBB2, BCL2, CNTN2	259	33	20887	9.77513	0.968866	0.0617146	0.0528785
GOTERM_CC_DIRECT	GO:0043005~neuron projection	11	4.2471	0.00789796	CDK5, TH, PRKCD, SMN2, RAC1, OPRM1, SMN1, PTGS2, SLC6A3, SLC6A4, PTGS1	259	328	20887	2.70455	0.971114	0.0619366	0.0530687
GOTERM_CC_DIRECT	GO:0000791~euchromatin	5	1.9305	0.00809324	SP1, TRIM24, HIF1A, ESR1, SIRT1	259	64	20887	6.30037	0.973547	0.0623738	0.0534433
GOTERM_CC_DIRECT	GO:0030054~cell junction	8	3.0888	0.00875552	PDGFRA, CDK5, SRC, KDR, RHOA, EGFR, FOXA2, TP73	259	187	20887	3.45004	0.980375	0.0663342	0.0568367
GOTERM_CC_DIRECT	GO:0010008~endosome membrane	10	3.861	0.0094328	TF, TFRC, FCGRT, ERBB2, FURIN, ADRB2, CTSD, LDLR, EGFR, SLC6A4	259	286	20887	2.81975	0.985542	0.0698308	0.0598327
GOTERM_CC_DIRECT	GO:0005813~centrosome	17	6.56371	0.00952948	PLK1, NR3C1, PTK2, HDAC6, CDC25B, STK3, CCND1, CCNE1, APEX1, CDK2, E2F1, CDK1, MAPK1, PRKACA, TP53, HSPA1A, NFE2L2	259	671	20887	2.04316	0.986159	0.0698308	0.0598327
GOTERM_CC_DIRECT	GO:0005796~Golgi lumen	6	2.3166	0.0105992	MMP14, TGFB1, PROC, BGLAP, FURIN, NGF	259	107	20887	4.52214	0.991461	0.0745261	0.0638557
GOTERM_CC_DIRECT	GO:0005789~endoplasmic reticulum membrane	25	9.65251	0.0107218	CHRM3, CYP2C19, CYP3A4, PTGS2, EGFR, NR3C2, ZMPSTE24, PTGS1, CYP2D6, CYP1B1, DRD1, RAC1, PDGFRA, TOR1A, SFTPC, PLA2G2A, ERAP1, RHOA, CYP2C9, STING1, IFI27, CYP1A2, BCL2, CDK1, BAX	259	1173	20887	1.71877	0.991921	0.0745261	0.0638557
GOTERM_CC_DIRECT	GO:0030027~lamellipodium	8	3.0888	0.0108352	DPP4, CASP8, PIK3CA, CDK5, PTK2B, AKT1, RAC1, RHOA	259	195	20887	3.3085	0.992325	0.0745261	0.0638557
GOTERM_CC_DIRECT	GO:0072559~NLRP3 inflammasome complex	3	1.1583	0.0108371	CASP1, NLRP3, CARD16	259	13	20887	18.6103	0.992332	0.0745261	0.0638557
GOTERM_CC_DIRECT	GO:0030669~clathrin-coated endocytic vesicle membrane	5	1.9305	0.0115777	TF, TFRC, ADRB2, LDLR, EGFR	259	71	20887	5.67921	0.994513	0.0784124	0.0671856
GOTERM_CC_DIRECT	GO:0005819~spindle	7	2.7027	0.0119943	RB1, PLK1, MAPK1, AKT1, KIF11, NR3C1, AURKB	259	153	20887	3.68963	0.995456	0.0800219	0.0685646
GOTERM_CC_DIRECT	GO:0046930~pore complex	3	1.1583	0.0125411	BCL2, BAX, ADAM10	259	14	20887	17.281	0.996452	0.0824395	0.0706361
GOTERM_CC_DIRECT	GO:0031410~cytoplasmic vesicle	10	3.861	0.0136418	PDGFRB, MMP14, TF, STING1, TFRC, TH, HFE, ERBB2, RAC1, SOD1	259	304	20887	2.65279	0.997845	0.0883753	0.075722
GOTERM_CC_DIRECT	GO:0044297~cell body	5	1.9305	0.0145779	GJB2, CASP8, PTK2B, FYN, GFAP	259	76	20887	5.30558	0.99859	0.0930905	0.0797621
GOTERM_CC_DIRECT	GO:0005876~spindle microtubule	4	1.5444	0.0159817	PLK1, CDK1, KIF11, AURKB	259	43	20887	7.50184	0.999255	0.100617	0.086211
GOTERM_CC_DIRECT	GO:0035098~ESC/E(Z) complex	3	1.1583	0.0162719	HDAC2, SIRT1, EZH2	259	16	20887	15.1209	0.999347	0.101022	0.0865577
GOTERM_CC_DIRECT	GO:0000781~chromosome, telomeric region	7	2.7027	0.020721	HDAC2, KDM1A, PARP1, APEX1, CDK2, CDK1, EZH2	259	173	20887	3.26308	0.999914	0.125812	0.107799
GOTERM_CC_DIRECT	GO:0090575~RNA polymerase II transcription regulator complex	6	2.3166	0.0208279	THRA, STAT1, STAT3, E2F1, HIF1A, NFE2L2	259	127	20887	3.80999	0.999918	0.125812	0.107799
GOTERM_CC_DIRECT	GO:0016234~inclusion body	3	1.1583	0.0226322	PRNP, HDAC6, HSPA1A	259	19	20887	12.7334	0.999964	0.134888	0.115575
GOTERM_CC_DIRECT	GO:0005768~endosome	10	3.861	0.0230068	STING1, TFRC, GCGR, CDK2, KDR, FYN, ADRB2, OPRM1, RHOA, EGFR	259	333	20887	2.42177	0.99997	0.135317	0.115942
GOTERM_CC_DIRECT	GO:0045202~synapse	13	5.01931	0.0236476	CHRM3, PRKCD, CACNA1B, LPAR3, OPRM1, NR3C1, SLC6A4, RPS6KA1, CNTN2, MAPK1, DRD2, DRD3, EZH2	259	505	20887	2.076	0.999977	0.137186	0.117544
GOTERM_CC_DIRECT	GO:0031982~vesicle	7	2.7027	0.0240307	TF, BGLAP, GSTP1, AKT1, MIF, RHOA, HSPA1A	259	179	20887	3.15371	0.999981	0.137186	0.117544
GOTERM_CC_DIRECT	GO:0097648~G protein-coupled receptor complex	2	0.772201	0.0245524	DRD1, DRD2	259	2	20887	80.6448	0.999985	0.137186	0.117544
GOTERM_CC_DIRECT	GO:0097179~protease inhibitor complex	2	0.772201	0.0245524	CASP1, CARD16	259	2	20887	80.6448	0.999985	0.137186	0.117544
GOTERM_CC_DIRECT	GO:0045111~intermediate filament cytoskeleton	4	1.5444	0.0264041	MMP14, NR1I2, S100A8, GFAP	259	52	20887	6.20345	0.999994	0.145711	0.124849
GOTERM_CC_DIRECT	GO:0016604~nuclear body	10	3.861	0.0296811	CDKN1A, CREBBP, PARP1, NR1I2, SMN2, FAS, SMN1, HIF1A, TP53, EIF4E	259	348	20887	2.31738	0.999999	0.161798	0.138632
GOTERM_CC_DIRECT	GO:0005942~phosphatidylinositol 3-kinase complex	3	1.1583	0.0324238	PIK3CA, PIK3CB, PIK3R1	259	23	20887	10.5189	1	0.17462	0.149618
GOTERM_CC_DIRECT	GO:0043202~lysosomal lumen	5	1.9305	0.0333432	PDGFRB, HSP90AA1, FASLG, GUSB, CTSD	259	98	20887	4.11453	1	0.177433	0.152029
GOTERM_CC_DIRECT	GO:0016328~lateral plasma membrane	5	1.9305	0.0355213	CHRM3, GJB2, ABCC1, DRD2, SLC29A1	259	100	20887	4.03224	1	0.1868	0.160055
GOTERM_CC_DIRECT	GO:0005637~nuclear inner membrane	4	1.5444	0.036493	IFI27, PTGS2, SIRT1, ZMPSTE24	259	59	20887	5.46744	1	0.188061	0.161135
GOTERM_CC_DIRECT	GO:0097134~cyclin E1-CDK2 complex	2	0.772201	0.0366024	CCNE1, CDK2	259	3	20887	53.7632	1	0.188061	0.161135
GOTERM_CC_DIRECT	GO:0030667~secretory granule membrane	5	1.9305	0.03778	STING1, CXCR2, FPR1, RAC1, RHOA	259	102	20887	3.95318	1	0.191226	0.163847
GOTERM_CC_DIRECT	GO:0071944~cell periphery	4	1.5444	0.0380741	KRT18, BAX, CD36, RHOA	259	60	20887	5.37632	1	0.191226	0.163847
GOTERM_CC_DIRECT	GO:0101003~ficolin-1-rich granule membrane	4	1.5444	0.0396896	FPR1, FPR2, RAC1, RHOA	259	61	20887	5.28818	1	0.197125	0.168901
GOTERM_CC_DIRECT	GO:0017053~transcription repressor complex	4	1.5444	0.0413394	CCND1, HDAC1, SP1, TP53	259	62	20887	5.20289	1	0.203063	0.173989
GOTERM_CC_DIRECT	GO:0098978~glutamatergic synapse	11	4.2471	0.042726	SRC, ADAM10, PTK2B, AKT1, DRD1, RAC1, DRD2, MAPK14, PRKACA, EIF4E, RHOA	259	432	20887	2.05346	1	0.207593	0.17787
GOTERM_CC_DIRECT	GO:1904115~axon cytoplasm	4	1.5444	0.0464928	NEFL, HIF1A, HDAC6, SOD1	259	65	20887	4.96276	1	0.223466	0.191471
GOTERM_CC_DIRECT	GO:0035189~Rb-E2F complex	2	0.772201	0.0485042	RB1, E2F1	259	4	20887	40.3224	1	0.227893	0.195264
GOTERM_CC_DIRECT	GO:0035867~alphav-beta3 integrin-IGF-1-IGF1R complex	2	0.772201	0.0485042	IGF1, IGF1R	259	4	20887	40.3224	1	0.227893	0.195264
GOTERM_CC_DIRECT	GO:0005777~peroxisome	5	1.9305	0.0489435	STING1, NOS2, CAT, CRAT, SOD1	259	111	20887	3.63265	1	0.227893	0.195264
GOTERM_CC_DIRECT	GO:0098793~presynapse	6	2.3166	0.0530252	P2RX7, CDK5, SLC2A1, PTK2B, SLC29A1, SLC6A4	259	164	20887	2.95042	1	0.244353	0.209367
GOTERM_CC_DIRECT	GO:0005938~cell cortex	6	2.3166	0.0566184	AKT2, PTK2B, AKT1, RAC1, PTK2, RHOA	259	167	20887	2.89742	1	0.258249	0.221274
GOTERM_CC_DIRECT	GO:0097180~serine protease inhibitor complex	2	0.772201	0.0602595	PLAU, SERPINE1	259	5	20887	32.2579	1	0.272081	0.233125
GOTERM_CC_DIRECT	GO:0005902~microvillus	4	1.5444	0.0637331	AOC3, PDGFRA, TGFB1, ANGPT1	259	74	20887	4.35918	1	0.284887	0.244098
GOTERM_CC_DIRECT	GO:0097443~sorting endosome	2	0.772201	0.0718701	KDR, LDLR	259	6	20887	26.8816	1	0.31496	0.269865
GOTERM_CC_DIRECT	GO:0031265~CD95 death-inducing signaling complex	2	0.772201	0.0718701	CASP8, FAS	259	6	20887	26.8816	1	0.31496	0.269865
GOTERM_CC_DIRECT	GO:0005759~mitochondrial matrix	10	3.861	0.0786133	DHFR, GFM1, CDKN2A, TWNK, CDK1, NR3C1, PRKACA, TP53, POLG, SOD1	259	421	20887	1.91555	1	0.341167	0.292319
GOTERM_CC_DIRECT	GO:0072558~NLRP1 inflammasome complex	2	0.772201	0.0833378	CASP1, CARD16	259	7	20887	23.0414	1	0.352541	0.302066
GOTERM_CC_DIRECT	GO:0036464~cytoplasmic ribonucleoprotein granule	4	1.5444	0.0834833	SMN2, RAC1, SMN1, EIF4E	259	83	20887	3.8865	1	0.352541	0.302066
GOTERM_CC_DIRECT	GO:0032993~protein-DNA complex	3	1.1583	0.0836004	PARP1, SP1, NFE2L2	259	39	20887	6.20345	1	0.352541	0.302066
GOTERM_CC_DIRECT	GO:0016607~nuclear speck	10	3.861	0.0883615	PRKAA1, WT1, GADD45A, APEX1, MAPK14, NR3C1, PRKACA, HIF1A, EIF4E, HSPA1A	259	432	20887	1.86678	1	0.369137	0.316285
GOTERM_CC_DIRECT	GO:0030496~midbody	6	2.3166	0.0898704	PLK1, SLC2A1, CDK1, PIK3CB, RHOA, AURKB	259	192	20887	2.52015	1	0.371963	0.318707
GOTERM_CC_DIRECT	GO:0005911~cell-cell junction	6	2.3166	0.0915776	P2RX7, MAP2K2, PRKCD, RHO, AKT1, PIK3R1	259	193	20887	2.50709	1	0.37219	0.318901
GOTERM_CC_DIRECT	GO:0042734~presynaptic membrane	5	1.9305	0.0920173	ERBB2, DRD1, DRD2, SLC6A3, SLC6A4	259	138	20887	2.92191	1	0.37219	0.318901
GOTERM_CC_DIRECT	GO:0005764~lysosome	8	3.0888	0.0924229	SRC, IL1B, ACP5, ADRB2, GUSB, CTSD, LDLR, GFAP	259	311	20887	2.07446	1	0.37219	0.318901

## Sheet: MF
Category	Term	Count	%	PValue	Genes	List Total	Pop Hits	Pop Total	Fold Enrichment	Bonferroni	Benjamini	FDR
GOTERM_MF_DIRECT	GO:0042802~identical protein binding	86	33.2046	1.69514e-27	RB1, ALK, SERPINA1, HSP90AB1, KDM1A, TFRC, TAT, SLC2A1, NR3C1, SAT1, FGF2, TNF, SLC6A4, IGF1R, CASP9, LACTB, CASP8, MYC, TNFSF10, CASP1, KDR, NEFL, TNFSF11, AKT1, B2M, PRMT5, HSP90AA1, PARP1, VWF, HGF, SFTPC, TWNK, HNF1B, MIF, MMP9, SIRT1, IFI27, CSNK2B, CAT, IAPP, PADI4, CARD16, MET, TP53, ADRB2, ACACA, EGFR, STK3, DPP4, CD79A, TTR, DPP9, CCL5, ERBB2, SMN2, MAPK1, NLRP3, FYN, SMN1, DRD2, LDLR, A…	259	1737	19304	3.69017	1.3578e-24	1.3578e-24	1.20355e-24
GOTERM_MF_DIRECT	GO:0005515~protein binding	234	90.3475	5.08159e-20	RB1, CNTF, TFRC, HDAC10, HDAC11, SERPINE1, MYC, AKT2, RPS6KA1, TNFSF10, TRIM24, KDR, CYP1B1, AKT1, TNFSF11, PRKACA, B2M, PRKCD, HNF1B, PRKCA, MIF, IFI27, CSNK2B, PADI4, TP53, EPHA3, ABCB1, MAOA, FPR1, LPAR3, KLK3, PIK3R1, FPR2, HIF1A, ZMPSTE24, CD79A, NUAK1, CREBBP, GADD45A, PLK1, EIF2AK2, IGF1, PTK2, COL1A1, GJB2, TF, TH, CYP1A2, EZH2, TP73, CDKN1C, TOP2A, CDKN1A, GFM1, SERPINA1, IFNA1, KIF11, S…	259	12754	19304	1.36747	4.07036e-17	2.03518e-17	1.80397e-17
GOTERM_MF_DIRECT	GO:0019899~enzyme binding	31	11.9691	3.04127e-15	HDAC2, HDAC10, KDM1A, HDAC1, SRC, CYP2C19, CYP3A4, PTGS2, HIF1A, HDAC6, EGFR, CCND1, AKT1, FYN, RAC1, EIF4E, PDGFRB, TGFB1, PARP1, STAT1, PRKCD, PRKCA, MAPK14, ESR1, SIRT1, ESR2, TH, CYP1A2, CAT, TP53, HSPA1A	259	372	19304	6.21107	2.40108e-12	8.12018e-13	7.19767e-13
GOTERM_MF_DIRECT	GO:0002020~protease binding	19	7.33591	2.43872e-14	NTRK2, PRNP, SERPINA1, VWF, TWNK, SERPINE1, FURIN, MIF, THBS1, TNF, SLC6A3, DPP4, COL1A1, CASP3, BCL2, F2RL1, LDLR, TP53, POLG	259	118	19304	12.001	1.95644e-11	4.88354e-12	4.32873e-12
GOTERM_MF_DIRECT	GO:0019901~protein kinase binding	30	11.583	3.78327e-11	CDKN1A, HSP90AB1, TFRC, KIF11, NR3C1, HIF1A, EGFR, CASP9, CCND1, AKT1, RAC1, PRKACA, PDGFRB, CDKN2B, PARP1, CDKN2A, PRKCD, PLK1, STAT3, ADAM10, PTPN11, CDC25C, ESR1, RHOA, PTK2, CDC25B, EEF1A1, STING1, CCNE1, TP73	259	502	19304	4.45415	3.0304e-08	5.431e-09	4.814e-09
GOTERM_MF_DIRECT	GO:0005524~ATP binding	55	21.2355	4.06817e-11	ALK, TOP2A, HSP90AB1, PIK3CB, KIF11, IGF1R, AKT2, RPS6KA1, PIM1, KDR, AKT1, PRKACA, PDGFRB, PDGFRA, ABCC1, HSP90AA1, MAP2K2, CHUK, TWNK, PRKCD, PRKCA, TGFBR2, PIK3CA, MET, EPHA3, PRKAA1, ABCB1, SRC, DNAH8, CACNA1B, ACACA, EGFR, AURKB, STK3, NUAK1, ERBB2, PTK2B, MAPK1, NLRP3, FYN, NTRK2, TOR1A, HSPA4, NTRK3, PLK1, EIF2AK2, MAPK14, PTK2, P2RX7, MAPK10, CDK5, AXL, CDK2, CDK1, HSPA1A	259	1541	19304	2.66016	3.2586e-08	5.431e-09	4.814e-09
GOTERM_MF_DIRECT	GO:0002039~p53 binding	13	5.01931	1.60141e-10	PRMT5, CREBBP, KDM1A, CDKN2A, HDAC1, NTRK3, HIF1A, SIRT1, NUAK1, CDK5, TRIM24, TP53, TP73	259	71	19304	13.6469	1.28273e-07	1.64217e-08	1.45561e-08
GOTERM_MF_DIRECT	GO:0004672~protein kinase activity	22	8.49421	1.64012e-10	PDGFRB, PDGFRA, PRKAA1, MAP2K2, CHUK, SRC, PLK1, PRKCD, EIF2AK2, PRKCA, STK3, CCND1, CDK5, CCL5, ERBB2, CDK2, TRIM24, CDK1, CCL2, AKT1, PRKACA, MET	259	277	19304	5.91957	1.31374e-07	1.64217e-08	1.45561e-08
GOTERM_MF_DIRECT	GO:0004175~endopeptidase activity	13	5.01931	3.11675e-10	MMP1, MMP2, ERAP1, ADAM10, KLK3, FURIN, MMP8, MMP9, ZMPSTE24, MMP14, MMP13, CASP1, CARD16	259	75	19304	12.919	2.49652e-07	2.77391e-08	2.45877e-08
GOTERM_MF_DIRECT	GO:0005102~signaling receptor binding	24	9.26641	1.03477e-09	PDGFRB, SRC, HFE, HGF, STAT3, SERPINE1, ADAM10, FASLG, CXCL1, SLC6A3, P2RX7, DPP4, BMP2, GDNF, ERBB2, CSNK2B, TRIM24, TNFSF10, F2RL1, CCL2, FYN, IAPP, GUSB, HSPA1A	259	369	19304	4.84766	8.2885e-07	8.2885e-08	7.34686e-08
GOTERM_MF_DIRECT	GO:0005125~cytokine activity	18	6.94981	1.14759e-09	CNTF, TGFB1, IFNA1, IFNB1, IL18, FASLG, MIF, FGF2, TNF, VEGFA, IL4, IL1A, BMP2, CD40LG, IL1B, TNFSF10, TNFSF11, IL17A	259	195	19304	6.87995	9.19222e-07	8.35656e-08	7.40719e-08
GOTERM_MF_DIRECT	GO:0004714~transmembrane receptor protein tyrosine kinase activity	10	3.861	1.76768e-09	ALK, NTRK2, PDGFRA, SRC, AXL, NTRK3, ERBB2, KDR, EGFR, IGF1R	259	39	19304	19.111	1.41591e-06	1.17993e-07	1.04588e-07
GOTERM_MF_DIRECT	GO:0061629~RNA polymerase II-specific DNA-binding transcription factor binding	17	6.56371	3.71488e-09	RB1, CREBBP, HDAC2, PARP1, KDM1A, CDKN2A, HDAC1, STAT3, HIF1A, IFI27, STING1, SP1, CSNK2B, PPARA, TP53, NFE2L2, TP73	259	184	19304	6.88618	2.97561e-06	2.28894e-07	2.0289e-07
GOTERM_MF_DIRECT	GO:0004713~protein tyrosine kinase activity	13	5.01931	1.46404e-08	PDGFRB, ALK, MAP2K2, SRC, EGFR, PTK2, IGF1R, AXL, ERBB2, KDR, PTK2B, FYN, MET	259	104	19304	9.3166	1.17269e-05	8.3764e-07	7.42477e-07
GOTERM_MF_DIRECT	GO:0106310~protein serine kinase activity	22	8.49421	2.41404e-08	PRKAA1, MAP2K2, PLK1, PRKCD, EIF2AK2, PRKCA, PIK3CB, MAPK14, AURKB, STK3, MAPK10, NUAK1, PIK3CA, CDK5, AKT2, RPS6KA1, CDK2, PIM1, CDK1, AKT1, MAPK1, PRKACA	259	366	19304	4.48011	1.93362e-05	1.28909e-06	1.14264e-06
GOTERM_MF_DIRECT	GO:0005178~integrin binding	15	5.79151	3.87792e-08	VWF, SRC, ADAM10, PRKCA, IGF1, FGF2, THBS1, EGFR, PTK2, SLC6A4, GFAP, MMP14, CD40LG, IL1B, KDR	259	162	19304	6.90119	3.10617e-05	1.94138e-06	1.72083e-06
GOTERM_MF_DIRECT	GO:0004674~protein serine/threonine kinase activity	22	8.49421	5.02713e-08	PRKAA1, MAP2K2, CHUK, PLK1, PRKCD, EIF2AK2, PRKCA, MAPK14, AURKB, STK3, NUAK1, PIK3CA, CDK5, AKT2, RPS6KA1, CSNK2B, CDK2, PIM1, CDK1, AKT1, MAPK1, PRKACA	259	382	19304	4.29247	4.02665e-05	2.36866e-06	2.09957e-06
GOTERM_MF_DIRECT	GO:0140297~DNA-binding transcription factor binding	15	5.79151	8.2471e-08	RB1, CREBBP, KDM1A, HDAC1, HDAC11, STAT3, HDAC8, SIRT1, MYC, E2F1, BCL2, NLRP3, PPARA, EIF4E, TP73	259	172	19304	6.49996	6.60571e-05	3.66996e-06	3.25302e-06
GOTERM_MF_DIRECT	GO:0042803~protein homodimerization activity	31	11.9691	8.97892e-08	TOP2A, HSP90AB1, TFRC, ODC1, ADRB2, PTGS2, THBS1, DPP4, CCL5, AKT1, B2M, MCL1, PDGFRA, NTRK2, HSP90AA1, PARP1, NOS2, CHUK, GADD45A, STAT1, STAT3, ADAM10, HNF1B, VEGFA, STING1, GDNF, SP1, CAT, BCL2, BAX, IL17A	259	750	19304	3.08069	7.19186e-05	3.78532e-06	3.35528e-06
GOTERM_MF_DIRECT	GO:0019900~kinase binding	12	4.6332	1.19717e-07	RB1, EEF1A1, MYCN, HSP90AB1, GADD45A, SLC2A1, CASP1, FAS, CARD16, EGFR, AURKB, GFAP	259	102	19304	8.76857	9.58886e-05	4.59153e-06	4.06989e-06
GOTERM_MF_DIRECT	GO:0016301~kinase activity	16	6.17761	1.23367e-07	ALK, NTRK2, CDKN1A, EIF2AK2, PRKCA, PIK3CB, PIK3R1, EGFR, PIK3CA, CDK5, CCNE1, PLAU, ERBB2, CSNK2B, CDK1, AKT1	259	206	19304	5.78896	9.8812e-05	4.59153e-06	4.06989e-06
GOTERM_MF_DIRECT	GO:0004407~histone deacetylase activity	7	2.7027	1.26109e-07	HDAC2, HDAC10, HDAC1, HDAC11, HDAC8, SIRT1, HDAC6	259	19	19304	27.4595	0.000101008	4.59153e-06	4.06989e-06
GOTERM_MF_DIRECT	GO:0020037~heme binding	14	5.40541	1.70061e-07	HBG2, NOS2, SRC, LPO, CYP3A4, PTGS2, CYP2C19, PTGS1, CYP2C9, TPO, CYP2D6, CYP1A2, CAT, CYP1B1	259	155	19304	6.732	0.000136209	5.92255e-06	5.2497e-06
GOTERM_MF_DIRECT	GO:0033558~protein lysine deacetylase activity	6	2.3166	3.00963e-07	HDAC2, HDAC10, HDAC1, HDAC8, SIRT1, HDAC6	259	12	19304	37.2664	0.000241043	1.00447e-05	8.9035e-06
GOTERM_MF_DIRECT	GO:0044877~protein-containing complex binding	19	7.33591	4.60011e-07	CDKN1C, PDGFRA, PRNP, CDKN1A, CNTF, TGFB1, CHUK, TFRC, ADRB2, SLC6A3, IGF1R, CASP8, MYC, CASP3, PTK2B, NEFL, CD36, RAC1, PPARA	259	327	19304	4.33065	0.000368401	1.47388e-05	1.30643e-05
GOTERM_MF_DIRECT	GO:0004879~nuclear receptor activity	9	3.4749	5.58698e-07	THRA, STAT3, NR1I2, PIK3R1, PPARA, NR3C1, ESR1, ESR2, NR3C2	259	54	19304	12.4221	0.000447417	1.72122e-05	1.52568e-05
GOTERM_MF_DIRECT	GO:0042826~histone deacetylase binding	12	4.6332	1.63482e-06	HSP90AA1, HDAC2, HSP90AB1, CCND1, HDAC10, PARP1, HDAC1, SP1, HIF1A, TP53, HDAC6, HSPA1A	259	132	19304	6.77571	0.00130863	4.84997e-05	4.29897e-05
GOTERM_MF_DIRECT	GO:0004252~serine-type endopeptidase activity	14	5.40541	2.76668e-06	MMP1, HGF, MMP2, KLK3, FURIN, MMP8, MMP9, KLK7, TMPRSS15, DPP4, MMP14, MMP13, PROC, PLAU	259	198	19304	5.27	0.00221366	7.91467e-05	7.0155e-05
GOTERM_MF_DIRECT	GO:0005164~tumor necrosis factor receptor binding	7	2.7027	3.64061e-06	CASP8, CD40LG, STAT1, TNFSF10, TNFSF11, FASLG, TNF	259	32	19304	16.3041	0.00291188	0.000100556	8.91321e-05
GOTERM_MF_DIRECT	GO:0031625~ubiquitin protein ligase binding	17	6.56371	4.81996e-06	RB1, CDKN1A, HSP90AA1, ABCB1, HSP90AB1, PARP1, HIF1A, EGFR, HDAC6, CASP8, STING1, BCL2, PTK2B, PRKACA, TP53, HSPA1A, NFE2L2	259	311	19304	4.07414	0.00385335	0.000128693	0.000114072
GOTERM_MF_DIRECT	GO:0008233~peptidase activity	10	3.861	6.6103e-06	CASP9, LACTB, CASP8, MMP1, CASP3, FURIN, MMP8, CTSD, MMP9, KLK7	259	98	19304	7.60539	0.00528088	0.000170802	0.000151397
GOTERM_MF_DIRECT	GO:0097718~disordered domain specific binding	7	2.7027	1.03707e-05	RB1, HSP90AA1, HSP90AB1, CDKN2A, FYN, TP53, HSPA1A	259	38	19304	13.7297	0.00827253	0.00025959	0.000230099
GOTERM_MF_DIRECT	GO:0004861~cyclin-dependent protein serine/threonine kinase inhibitor activity	5	1.9305	1.41828e-05	CDKN1C, CDKN1A, CDKN2B, CDKN2A, CASP3	259	12	19304	31.0553	0.0112962	0.00033413	0.00029617
GOTERM_MF_DIRECT	GO:0034056~estrogen response element binding	5	1.9305	1.41828e-05	TRIM24, NR3C1, ESR1, ESR2, NR3C2	259	12	19304	31.0553	0.0112962	0.00033413	0.00029617
GOTERM_MF_DIRECT	GO:0043560~insulin receptor substrate binding	5	1.9305	2.02713e-05	PIK3CA, PRKCD, PIK3CB, PIK3R1, IGF1R	259	13	19304	28.6665	0.0161064	0.000463923	0.000411218
GOTERM_MF_DIRECT	GO:0030235~nitric-oxide synthase regulator activity	4	1.5444	2.31351e-05	HSP90AA1, HSP90AB1, AKT1, ESR1	259	5	19304	59.6263	0.0183608	0.000514756	0.000456276
GOTERM_MF_DIRECT	GO:0140677~molecular function activator activity	6	2.3166	3.13496e-05	PRNP, CDKN1A, AKT2, TP53, MET, PTK2	259	28	19304	15.9713	0.0247988	0.000678677	0.000601574
GOTERM_MF_DIRECT	GO:1990841~promoter-specific chromatin binding	8	3.0888	3.3981e-05	HDAC2, KDM1A, STAT1, HDAC1, GADD45A, SIRT1, TP53, EZH2	259	68	19304	8.76857	0.0268521	0.000716283	0.000634907
GOTERM_MF_DIRECT	GO:0016712~oxidoreductase activity, acting on paired donors, with incorporation or reduction of molecular oxygen, reduced flavin or flavoprotein as one donor, and incorporation of one atom of oxygen	6	2.3166	4.44757e-05	CYP2C9, CYP2D6, CYP1A2, CYP1B1, CYP2C19, CYP3A4	259	30	19304	14.9066	0.0349987	0.000913462	0.000809685
GOTERM_MF_DIRECT	GO:0060090~molecular adaptor activity	12	4.6332	4.96718e-05	RB1, EEF1A1, PRNP, IFI27, SP1, BCL2, E2F1, NLRP3, ADAM10, PTPN11, LDLR, TGFBR2	259	189	19304	4.73224	0.0390069	0.000994677	0.000881674
GOTERM_MF_DIRECT	GO:0070330~aromatase activity	6	2.3166	5.24534e-05	CYP2C9, CYP2D6, CYP1A2, CYP1B1, CYP2C19, CYP3A4	259	31	19304	14.4257	0.0411458	0.00102476	0.00090834
GOTERM_MF_DIRECT	GO:0008083~growth factor activity	11	4.2471	7.77582e-05	IL4, CNTF, BMP2, TGFB1, GDNF, HGF, CXCL1, IGF1, NGF, FGF2, VEGFA	259	165	19304	4.96885	0.0603866	0.00147866	0.00131067
GOTERM_MF_DIRECT	GO:0035240~dopamine binding	4	1.5444	7.93786e-05	TH, DRD1, DRD2, SLC6A3	259	7	19304	42.5902	0.0616055	0.00147866	0.00131067
GOTERM_MF_DIRECT	GO:0001618~virus receptor activity	8	3.0888	9.71937e-05	DPP4, TFRC, AXL, CDK1, RPSA, LDLR, EGFR, HSPA1A	259	80	19304	7.45328	0.0749023	0.00176937	0.00156835
GOTERM_MF_DIRECT	GO:0004222~metalloendopeptidase activity	9	3.4749	0.000157634	MMP14, MMP13, MMP1, MMP2, ADAM10, MMP8, MMP9, KLK7, ZMPSTE24	259	115	19304	5.833	0.118628	0.00280589	0.00248712
GOTERM_MF_DIRECT	GO:0019904~protein domain specific binding	12	4.6332	0.000169771	THRA, TH, IL1B, CSNK2B, CDK2, NEFL, PPARA, GUSB, PRKACA, HIF1A, FOXA2, NFE2L2	259	217	19304	4.12163	0.127156	0.00295623	0.00262038
GOTERM_MF_DIRECT	GO:0008270~zinc ion binding	27	10.4247	0.000178883	THRA, HDAC10, NR1I2, NR3C1, HDAC6, NR3C2, CA1, TRIM24, TNFSF10, POLR2L, CREBBP, PARP1, MMP1, MMP2, ERAP1, PRKCA, MMP8, MMP9, ESR1, ESR2, SOD1, MMP14, MMP13, WT1, PPARA, TP53, S100A8	259	896	19304	2.24597	0.133504	0.00304863	0.00270228
GOTERM_MF_DIRECT	GO:0005158~insulin receptor binding	5	1.9305	0.000188642	SRC, PTPN11, IGF1, PIK3R1, IGF1R	259	22	19304	16.9393	0.140253	0.00314797	0.00279034
GOTERM_MF_DIRECT	GO:0048156~tau protein binding	6	2.3166	0.000260774	HSP90AA1, PRKAA1, HSP90AB1, CDK5, FYN, HDAC6	259	43	19304	10.3999	0.188529	0.00426285	0.00377856
GOTERM_MF_DIRECT	GO:0097110~scaffold protein binding	7	2.7027	0.00034478	HSP90AA1, KRT18, MAP2K2, CASP8, CHUK, SRC, FYN	259	70	19304	7.45328	0.241351	0.00552338	0.00489588
GOTERM_MF_DIRECT	GO:0051879~Hsp90 protein binding	6	2.3166	0.000359441	CDK5, KDR, NR3C1, HDAC8, HIF1A, HDAC6	259	46	19304	9.72167	0.250211	0.00553677	0.00490775
GOTERM_MF_DIRECT	GO:0004715~non-membrane spanning protein tyrosine kinase activity	6	2.3166	0.000359441	SRC, PRKCD, PTK2B, EIF2AK2, FYN, PTK2	259	46	19304	9.72167	0.250211	0.00553677	0.00490775
GOTERM_MF_DIRECT	GO:0097371~MDM2/MDM4 family protein binding	4	1.5444	0.000474806	CDKN2A, PPARA, TP53, TP73	259	12	19304	24.8443	0.316419	0.00717584	0.00636061
GOTERM_MF_DIRECT	GO:0001222~transcription corepressor binding	6	2.3166	0.00048401	STAT1, HDAC1, ESR1, HDAC6, EZH2, TP73	259	49	19304	9.12647	0.321442	0.00717948	0.00636383
GOTERM_MF_DIRECT	GO:0001965~G-protein alpha-subunit binding	5	1.9305	0.000649843	F2RL1, DRD1, OPRM1, DRD2, IGF1R	259	30	19304	12.4221	0.405892	0.00946408	0.00838889
GOTERM_MF_DIRECT	GO:0005496~steroid binding	5	1.9305	0.000738345	CYP3A4, NR3C1, ESR1, ESR2, NR3C2	259	31	19304	12.0214	0.446577	0.010561	0.00936117
GOTERM_MF_DIRECT	GO:0004712~protein serine/threonine/tyrosine kinase activity	5	1.9305	0.000835039	MAP2K2, RPS6KA1, AKT1, PRKACA, AURKB	259	32	19304	11.6458	0.487854	0.0117345	0.0104014
GOTERM_MF_DIRECT	GO:0003700~DNA-binding transcription factor activity	18	6.94981	0.000932326	THRA, STAT1, STAT3, HNF1B, NR3C1, HIF1A, ESR1, NFKB1, NR3C2, MYCN, WT1, SP1, E2F1, PPARA, TP53, FOXA2, NFE2L2, TP73	259	536	19304	2.50297	0.526281	0.0128757	0.011413
GOTERM_MF_DIRECT	GO:0043539~protein serine/threonine kinase activator activity	6	2.3166	0.000974556	BMP2, TGFB1, MAP2K2, CD40LG, PIM1, STK3	259	57	19304	7.84556	0.542052	0.0132308	0.0117277
GOTERM_MF_DIRECT	GO:0034875~caffeine oxidase activity	3	1.1583	0.00104887	CYP2C9, CYP1A2, CYP3A4	259	4	19304	55.8996	0.568543	0.0135507	0.0120113
GOTERM_MF_DIRECT	GO:0160008~protein decrotonylase activity	3	1.1583	0.00104887	HDAC2, HDAC1, HDAC8	259	4	19304	55.8996	0.568543	0.0135507	0.0120113
GOTERM_MF_DIRECT	GO:0160009~histone decrotonylase activity	3	1.1583	0.00104887	HDAC2, HDAC1, HDAC8	259	4	19304	55.8996	0.568543	0.0135507	0.0120113
GOTERM_MF_DIRECT	GO:0001540~amyloid-beta binding	7	2.7027	0.00109984	PRNP, CACNA1B, IAPP, CD36, FPR2, ADRB2, LDLR	259	87	19304	5.99689	0.585821	0.0139837	0.012395
GOTERM_MF_DIRECT	GO:0004497~monooxygenase activity	6	2.3166	0.00114031	CYP2C9, CYP2D6, CYP1A2, CYP1B1, CYP2C19, CYP3A4	259	59	19304	7.57961	0.599046	0.0142717	0.0126503
GOTERM_MF_DIRECT	GO:0001046~core promoter sequence-specific DNA binding	4	1.5444	0.00116171	HDAC1, MYC, NR3C1, TP53	259	16	19304	18.6332	0.605869	0.0143159	0.0126895
GOTERM_MF_DIRECT	GO:0005507~copper ion binding	6	2.3166	0.0012306	AOC3, IL1A, PRNP, ALB, TP53, SOD1	259	60	19304	7.45328	0.627052	0.0148	0.0131186
GOTERM_MF_DIRECT	GO:0019903~protein phosphatase binding	7	2.7027	0.00123795	HSP90AA1, STAT3, PIK3R1, MAPK14, MET, PTK2, EGFR	259	89	19304	5.86213	0.629246	0.0148	0.0131186
GOTERM_MF_DIRECT	GO:0016491~oxidoreductase activity	8	3.0888	0.00133811	CYP2C9, KDM1A, MAOA, CYP2D6, APEX1, CYP1A2, CYP2C19, CYP3A4	259	123	19304	4.84766	0.657862	0.0157621	0.0139714
GOTERM_MF_DIRECT	GO:0019825~oxygen binding	5	1.9305	0.00145557	HBG2, TH, ALB, CYP2C19, CYP3A4	259	37	19304	10.072	0.688625	0.0168972	0.0149776
GOTERM_MF_DIRECT	GO:0001221~transcription coregulator binding	5	1.9305	0.00160992	SP1, MYC, HNF1B, ESR1, NFE2L2	259	38	19304	9.80695	0.72489	0.0184221	0.0163292
GOTERM_MF_DIRECT	GO:0004197~cysteine-type endopeptidase activity	6	2.3166	0.00164532	CASP9, CASP8, CASP3, CASP1, CARD16, CTSD	259	64	19304	6.98745	0.732595	0.0185052	0.0164028
GOTERM_MF_DIRECT	GO:0000976~transcription cis-regulatory region binding	11	4.2471	0.00170487	THRA, WT1, SP1, IRF1, STAT3, TNF, TP53, NFKB1, FOXA2, TP73, NFE2L2	259	244	19304	3.36009	0.745069	0.0185052	0.0164028
GOTERM_MF_DIRECT	GO:0043426~MRF binding	3	1.1583	0.00173269	CREBBP, KLF5, KDM1A	259	5	19304	44.7197	0.750698	0.0185052	0.0164028
GOTERM_MF_DIRECT	GO:0038085~vascular endothelial growth factor binding	3	1.1583	0.00173269	PDGFRB, PDGFRA, KDR	259	5	19304	44.7197	0.750698	0.0185052	0.0164028
GOTERM_MF_DIRECT	GO:0043125~ErbB-3 class receptor binding	3	1.1583	0.00173269	CDK5, ERBB2, PIK3R1	259	5	19304	44.7197	0.750698	0.0185052	0.0164028
GOTERM_MF_DIRECT	GO:0008289~lipid binding	9	3.4749	0.00216323	ALB, TWNK, BAX, LPAR3, IAPP, FFAR1, CD36, NGF, PPARA	259	171	19304	3.92278	0.823534	0.0227993	0.0202091
GOTERM_MF_DIRECT	GO:0140662~ATP-dependent protein folding chaperone	5	1.9305	0.00255491	HSP90AA1, TOR1A, HSP90AB1, HSPA4, HSPA1A	259	43	19304	8.66661	0.871149	0.0261201	0.0231526
GOTERM_MF_DIRECT	GO:0051434~BH3 domain binding	3	1.1583	0.00257614	BCL2, BAX, MCL1	259	6	19304	37.2664	0.873327	0.0261201	0.0231526
GOTERM_MF_DIRECT	GO:0097199~cysteine-type endopeptidase activity involved in apoptotic signaling pathway	3	1.1583	0.00257614	CASP9, CASP8, CASP3	259	6	19304	37.2664	0.873327	0.0261201	0.0231526
GOTERM_MF_DIRECT	GO:0001228~DNA-binding transcription activator activity, RNA polymerase II-specific	16	6.17761	0.00273531	STAT3, NR1I2, NR3C1, HIF1A, ESR1, NFKB1, MYCN, KLF5, WT1, SP1, MYC, IRF1, PPARA, TP53, NFE2L2, TP73	259	493	19304	2.41892	0.888529	0.0269858	0.02392
GOTERM_MF_DIRECT	GO:0016922~nuclear receptor binding	5	1.9305	0.0027813	STAT1, NR1I2, TRIM24, HIF1A, SIRT1	259	44	19304	8.46964	0.892571	0.0269858	0.02392
GOTERM_MF_DIRECT	GO:0042056~chemoattractant activity	5	1.9305	0.0027813	CCL5, HGF, MIF, FGF2, VEGFA	259	44	19304	8.46964	0.892571	0.0269858	0.02392
GOTERM_MF_DIRECT	GO:0005506~iron ion binding	8	3.0888	0.00279629	CYP2C9, TH, CYP2D6, CYP1A2, CYP1B1, ALOX12, CYP2C19, CYP3A4	259	140	19304	4.25902	0.893856	0.0269858	0.02392
GOTERM_MF_DIRECT	GO:0003707~nuclear steroid receptor activity	4	1.5444	0.00342899	PPARA, ESR1, ESR2, NR3C2	259	23	19304	12.9622	0.936158	0.0326978	0.0289831
GOTERM_MF_DIRECT	GO:0097153~cysteine-type endopeptidase activity involved in apoptotic process	3	1.1583	0.00357484	CASP9, CASP8, CASP3	259	7	19304	31.9426	0.94322	0.0332959	0.0295132
GOTERM_MF_DIRECT	GO:0004508~steroid 17-alpha-monooxygenase activity	3	1.1583	0.00357484	CYP2D6, CYP1A2, CYP1B1	259	7	19304	31.9426	0.94322	0.0332959	0.0295132
GOTERM_MF_DIRECT	GO:0001223~transcription coactivator binding	5	1.9305	0.0038242	CREBBP, STAT1, PPARA, HIF1A, ESR1	259	48	19304	7.76384	0.953535	0.035209	0.0312089
GOTERM_MF_DIRECT	GO:0017025~TBP-class protein binding	4	1.5444	0.00436656	THRA, NR3C1, ESR1, NR3C2	259	25	19304	11.9253	0.969961	0.0397456	0.0352302
GOTERM_MF_DIRECT	GO:0101020~estrogen 16-alpha-hydroxylase activity	3	1.1583	0.00472453	CYP1A2, CYP1B1, CYP3A4	259	8	19304	27.9498	0.977479	0.0425208	0.0376901
GOTERM_MF_DIRECT	GO:0046982~protein heterodimerization activity	13	5.01931	0.00508798	TOP2A, AOC3, PRMT5, CHUK, GADD45A, PIK3R1, HIF1A, ERBB2, BCL2, BAX, TP53, MCL1, IL17A	259	378	19304	2.5633	0.983192	0.0452831	0.0401385
GOTERM_MF_DIRECT	GO:0043565~sequence-specific DNA binding	11	4.2471	0.00516088	THRA, WT1, SP1, BCL2, E2F1, NLRP3, HOXB13, PPARA, HIF1A, ESR1, NFE2L2	259	285	19304	2.87671	0.98415	0.045427	0.0402662
GOTERM_MF_DIRECT	GO:0051400~BH domain binding	3	1.1583	0.00602104	BCL2, BAX, MCL1	259	9	19304	24.8443	0.992073	0.0518586	0.0459671
GOTERM_MF_DIRECT	GO:0140537~transcription regulator activator activity	3	1.1583	0.00602104	PARP1, MYC, HIF1A	259	9	19304	24.8443	0.992073	0.0518586	0.0459671
GOTERM_MF_DIRECT	GO:0003714~transcription corepressor activity	9	3.4749	0.00645504	RB1, PRMT5, CREBBP, CCND1, HDAC1, APEX1, SIRT1, EZH2, HSPA1A	259	205	19304	3.27217	0.994413	0.0550052	0.0487562
GOTERM_MF_DIRECT	GO:0051721~protein phosphatase 2A binding	4	1.5444	0.00733922	STAT1, BCL2, TP53, SLC6A3	259	30	19304	9.93771	0.997262	0.0618812	0.054851
GOTERM_MF_DIRECT	GO:0004601~peroxidase activity	4	1.5444	0.00804646	TPO, HBG2, PTGS2, PTGS1	259	31	19304	9.61714	0.998453	0.0671376	0.0595103
GOTERM_MF_DIRECT	GO:0008236~serine-type peptidase activity	5	1.9305	0.00896438	DPP4, DPP9, KLK3, FURIN, KLK7	259	61	19304	6.10925	0.999263	0.073127	0.0648192
GOTERM_MF_DIRECT	GO:1990459~transferrin receptor binding	3	1.1583	0.00903817	TF, CHUK, HFE	259	11	19304	20.3271	0.999306	0.073127	0.0648192
GOTERM_MF_DIRECT	GO:0016004~phospholipase activator activity	3	1.1583	0.00903817	SRC, CCL5, FYN	259	11	19304	20.3271	0.999306	0.073127	0.0648192
GOTERM_MF_DIRECT	GO:0048407~platelet-derived growth factor binding	3	1.1583	0.0107508	PDGFRB, COL1A1, PDGFRA	259	12	19304	18.6332	0.999826	0.0844257	0.0748343
GOTERM_MF_DIRECT	GO:0034713~type I transforming growth factor beta receptor binding	3	1.1583	0.0107508	FKBP1A, TGFB1, TGFBR2	259	12	19304	18.6332	0.999826	0.0844257	0.0748343
GOTERM_MF_DIRECT	GO:0008395~steroid hydroxylase activity	3	1.1583	0.0107508	CYP2C9, CYP2C19, CYP3A4	259	12	19304	18.6332	0.999826	0.0844257	0.0748343
GOTERM_MF_DIRECT	GO:0003682~chromatin binding	15	5.79151	0.0109956	TOP2A, CREBBP, PRKAA1, HDAC2, PARP1, KDM1A, ESR1, EGFR, NFKB1, CSNK2B, TRIM24, CDK1, TP53, EZH2, POLG	259	523	19304	2.13765	0.999858	0.0855094	0.0757948
GOTERM_MF_DIRECT	GO:0016705~oxidoreductase activity, acting on paired donors, with incorporation or reduction of molecular oxygen	4	1.5444	0.0121723	CYP2D6, CYP1B1, CYP2C19, CYP3A4	259	36	19304	8.28142	0.999945	0.0937501	0.0830993
GOTERM_MF_DIRECT	GO:0008199~ferric iron binding	3	1.1583	0.0145651	TF, TH, ACP5	259	14	19304	15.9713	0.999992	0.110063	0.0975589
GOTERM_MF_DIRECT	GO:0005161~platelet-derived growth factor receptor binding	3	1.1583	0.0145651	PDGFRB, PDGFRA, VEGFA	259	14	19304	15.9713	0.999992	0.110063	0.0975589
GOTERM_MF_DIRECT	GO:0030971~receptor tyrosine kinase binding	5	1.9305	0.0150571	GDNF, ANGPT1, ERBB2, PTPN11, TP53	259	71	19304	5.24879	0.999995	0.112717	0.0999117
GOTERM_MF_DIRECT	GO:0015267~channel activity	3	1.1583	0.0166593	BCL2, BAX, MCL1	259	15	19304	14.9066	0.999999	0.123556	0.109519
GOTERM_MF_DIRECT	GO:0004708~MAP kinase kinase activity	3	1.1583	0.0188732	MAPK10, MAP2K2, MAPK14	259	16	19304	13.9749	1	0.136193	0.12072
GOTERM_MF_DIRECT	GO:0005123~death receptor binding	3	1.1583	0.0188732	CASP8, CASP3, FASLG	259	16	19304	13.9749	1	0.136193	0.12072
GOTERM_MF_DIRECT	GO:0043548~phosphatidylinositol 3-kinase binding	3	1.1583	0.0188732	AXL, PIK3R1, IGF1R	259	16	19304	13.9749	1	0.136193	0.12072
GOTERM_MF_DIRECT	GO:0046872~metal ion binding	51	19.6911	0.0198913	CDKN1A, THRA, PDE3B, F13A1, SLC6A3, SLC6A4, AKT2, TNFSF10, KDR, B2M, PDGFRB, MAP2K2, MMP1, PRKCD, ADAM10, PRKCA, SIRT1, TGFBR2, CSNK2B, CAT, TP53, PRKAA1, HDAC2, HDAC1, FURIN, LPO, AFP, HDAC8, PTGS2, ACACA, ZMPSTE24, PTGS1, TPO, NUAK1, RHO, FYN, NTRK2, PRNP, CREBBP, HBG2, NOS2, NTRK3, SOD1, COL1A1, TF, KLF5, SP1, WT1, APEX1, ALB, TP73	259	2812	19304	1.35177	1	0.142258	0.126097
GOTERM_MF_DIRECT	GO:0030169~low-density lipoprotein particle binding	3	1.1583	0.0212034	CD36, THBS1, LDLR	259	17	19304	13.1529	1	0.1503	0.133225
GOTERM_MF_DIRECT	GO:0000978~RNA polymerase II cis-regulatory region sequence-specific DNA binding	27	10.4247	0.0217808	THRA, HDAC1, NR1I2, NR3C1, HOXB13, HIF1A, HDAC6, MYC, E2F1, STAT1, STAT3, HNF1B, ESR1, SIRT1, ESR2, NFKB1, MYCN, KLF5, WT1, SP1, IRF1, PPARA, TP53, EZH2, FOXA2, NFE2L2, TP73	259	1279	19304	1.57341	1	0.153039	0.135653
GOTERM_MF_DIRECT	GO:0019887~protein kinase regulator activity	3	1.1583	0.0261987	HSP90AB1, CSNK2B, RAC1	259	19	19304	11.7683	1	0.175772	0.155803
GOTERM_MF_DIRECT	GO:0005326~neurotransmitter transmembrane transporter activity	3	1.1583	0.0261987	SLC29A1, SLC6A3, SLC6A4	259	19	19304	11.7683	1	0.175772	0.155803
GOTERM_MF_DIRECT	GO:0018676~(S)-limonene 7-monooxygenase activity	2	0.772201	0.0265523	CYP2C9, CYP2C19	259	2	19304	74.5328	1	0.175772	0.155803
GOTERM_MF_DIRECT	GO:0004666~prostaglandin-endoperoxide synthase activity	2	0.772201	0.0265523	PTGS2, PTGS1	259	2	19304	74.5328	1	0.175772	0.155803
GOTERM_MF_DIRECT	GO:0018675~(S)-limonene 6-monooxygenase activity	2	0.772201	0.0265523	CYP2C9, CYP2C19	259	2	19304	74.5328	1	0.175772	0.155803
GOTERM_MF_DIRECT	GO:0097472~cyclin-dependent protein kinase activity	2	0.772201	0.0265523	CDK2, CDK1	259	2	19304	74.5328	1	0.175772	0.155803
GOTERM_MF_DIRECT	GO:0052741~(R)-limonene 6-monooxygenase activity	2	0.772201	0.0265523	CYP2C9, CYP2C19	259	2	19304	74.5328	1	0.175772	0.155803
GOTERM_MF_DIRECT	GO:0031490~chromatin DNA binding	5	1.9305	0.028224	CREBBP, THRA, APEX1, STAT3, EZH2	259	86	19304	4.3333	1	0.185307	0.164255
GOTERM_MF_DIRECT	GO:0001216~DNA-binding transcription activator activity	3	1.1583	0.028857	E2F1, PPARA, HIF1A	259	20	19304	11.1799	1	0.187923	0.166573
GOTERM_MF_DIRECT	GO:0008009~chemokine activity	4	1.5444	0.0306975	CXCL8, CCL5, CCL2, CXCL1	259	51	19304	5.84571	1	0.198296	0.175768
GOTERM_MF_DIRECT	GO:0000979~RNA polymerase II core promoter sequence-specific DNA binding	3	1.1583	0.0316182	STAT1, HDAC1, EZH2	259	21	19304	10.6475	1	0.202609	0.179591
GOTERM_MF_DIRECT	GO:0001784~phosphotyrosine residue binding	4	1.5444	0.0355213	MAPK1, PTPN11, FYN, PIK3R1	259	54	19304	5.52095	1	0.224036	0.198584
GOTERM_MF_DIRECT	GO:0030544~Hsp70 protein binding	4	1.5444	0.0355213	TFRC, CDK1, BAX, HDAC8	259	54	19304	5.52095	1	0.224036	0.198584
GOTERM_MF_DIRECT	GO:0003677~DNA binding	24	9.26641	0.037146	TOP2A, PARP1, CDKN2A, STAT3, HNF1B, RPSA, PIK3R1, NR3C1, ESR1, ESR2, MYCN, SP1, MYC, APEX1, IRF1, ALB, E2F1, MAPK1, PPARA, TP53, POLR2L, FOXA2, NFE2L2, POLG	259	1157	19304	1.54606	1	0.228903	0.202897
GOTERM_MF_DIRECT	GO:0050321~tau-protein kinase activity	3	1.1583	0.037436	PRKAA1, CDK5, FYN	259	23	19304	9.72167	1	0.228903	0.202897
GOTERM_MF_DIRECT	GO:0043274~phospholipase binding	3	1.1583	0.037436	SRC, NEFL, FYN	259	23	19304	9.72167	1	0.228903	0.202897
GOTERM_MF_DIRECT	GO:0051787~misfolded protein binding	3	1.1583	0.037436	TOR1A, HDAC6, HSPA1A	259	23	19304	9.72167	1	0.228903	0.202897
GOTERM_MF_DIRECT	GO:0046943~carboxylic acid transmembrane transporter activity	2	0.772201	0.0395638	ABCC1, ABCB1	259	3	19304	49.6885	1	0.234745	0.208077
GOTERM_MF_DIRECT	GO:0001591~dopamine neurotransmitter receptor activity, coupled via Gi/Go	2	0.772201	0.0395638	DRD2, DRD3	259	3	19304	49.6885	1	0.234745	0.208077
GOTERM_MF_DIRECT	GO:0038177~death receptor agonist activity	2	0.772201	0.0395638	TNF, HSPA1A	259	3	19304	49.6885	1	0.234745	0.208077
GOTERM_MF_DIRECT	GO:0051022~Rho GDP-dissociation inhibitor binding	2	0.772201	0.0395638	HSP90AA1, RAC1	259	3	19304	49.6885	1	0.234745	0.208077
GOTERM_MF_DIRECT	GO:0008201~heparin binding	7	2.7027	0.0409111	COL1A1, ALK, CXCL8, FURIN, THBS1, FGF2, VEGFA	259	188	19304	2.77516	1	0.240954	0.21358
GOTERM_MF_DIRECT	GO:0050431~transforming growth factor beta binding	3	1.1583	0.0436274	CD36, THBS1, TGFBR2	259	25	19304	8.94394	1	0.251407	0.222845
GOTERM_MF_DIRECT	GO:0005126~cytokine receptor binding	3	1.1583	0.0436274	IFNA1, IFNB1, MIF	259	25	19304	8.94394	1	0.251407	0.222845
GOTERM_MF_DIRECT	GO:0042910~xenobiotic transmembrane transporter activity	3	1.1583	0.0436274	ABCC1, ABCB1, SLC2A1	259	25	19304	8.94394	1	0.251407	0.222845
GOTERM_MF_DIRECT	GO:0070888~E-box binding	4	1.5444	0.0462627	PRMT5, HDAC1, MYC, HIF1A	259	60	19304	4.96885	1	0.264689	0.234618
GOTERM_MF_DIRECT	GO:0023026~MHC class II protein complex binding	3	1.1583	0.0501685	HSP90AA1, HSP90AB1, B2M	259	27	19304	8.28142	1	0.277974	0.246394
GOTERM_MF_DIRECT	GO:0034617~tetrahydrobiopterin binding	2	0.772201	0.0524022	NOS2, TH	259	4	19304	37.2664	1	0.277974	0.246394
GOTERM_MF_DIRECT	GO:0043121~neurotrophin binding	2	0.772201	0.0524022	NTRK2, NTRK3	259	4	19304	37.2664	1	0.277974	0.246394
GOTERM_MF_DIRECT	GO:0005124~scavenger receptor binding	2	0.772201	0.0524022	FPR1, FPR2	259	4	19304	37.2664	1	0.277974	0.246394
GOTERM_MF_DIRECT	GO:0062187~anandamide 8,9 epoxidase activity	2	0.772201	0.0524022	CYP2D6, CYP3A4	259	4	19304	37.2664	1	0.277974	0.246394
GOTERM_MF_DIRECT	GO:0052595~aliphatic amine oxidase activity	2	0.772201	0.0524022	AOC3, MAOA	259	4	19304	37.2664	1	0.277974	0.246394
GOTERM_MF_DIRECT	GO:0070052~collagen V binding	2	0.772201	0.0524022	COL1A1, THBS1	259	4	19304	37.2664	1	0.277974	0.246394
GOTERM_MF_DIRECT	GO:0030284~nuclear estrogen receptor activity	2	0.772201	0.0524022	ESR1, ESR2	259	4	19304	37.2664	1	0.277974	0.246394
GOTERM_MF_DIRECT	GO:0034714~type III transforming growth factor beta receptor binding	2	0.772201	0.0524022	TGFB1, TGFBR2	259	4	19304	37.2664	1	0.277974	0.246394
GOTERM_MF_DIRECT	GO:0005030~neurotrophin receptor activity	2	0.772201	0.0524022	NTRK2, NTRK3	259	4	19304	37.2664	1	0.277974	0.246394
GOTERM_MF_DIRECT	GO:0062188~anandamide 11,12 epoxidase activity	2	0.772201	0.0524022	CYP2D6, CYP3A4	259	4	19304	37.2664	1	0.277974	0.246394
GOTERM_MF_DIRECT	GO:0003690~double-stranded DNA binding	5	1.9305	0.0539016	PARP1, STAT1, SP1, EGFR, ZMPSTE24	259	106	19304	3.5157	1	0.284047	0.251777
GOTERM_MF_DIRECT	GO:0051087~protein-folding chaperone binding	5	1.9305	0.0554329	PRNP, VWF, ALB, TP53, SOD1	259	107	19304	3.48284	1	0.290208	0.257238
GOTERM_MF_DIRECT	GO:0008047~enzyme activator activity	4	1.5444	0.0562953	CASP9, CASP3, PRKCD, CXCL1	259	65	19304	4.58663	1	0.290996	0.257936
GOTERM_MF_DIRECT	GO:0005179~hormone activity	5	1.9305	0.0569875	TTR, BGLAP, GAST, IAPP, IGF1	259	108	19304	3.45059	1	0.290996	0.257936
GOTERM_MF_DIRECT	GO:0004177~aminopeptidase activity	3	1.1583	0.0570366	DPP4, DPP9, ERAP1	259	29	19304	7.71029	1	0.290996	0.257936
GOTERM_MF_DIRECT	GO:0004693~cyclin-dependent protein serine/threonine kinase activity	3	1.1583	0.0570366	CDK5, CDK2, CDK1	259	29	19304	7.71029	1	0.290996	0.257936
GOTERM_MF_DIRECT	GO:0016740~transferase activity	5	1.9305	0.0601665	GSTP1, PRKCD, KDR, PRKCA, SIRT1	259	110	19304	3.38786	1	0.305021	0.270368
GOTERM_MF_DIRECT	GO:0008198~ferrous iron binding	3	1.1583	0.0642099	TF, TH, ACP5	259	31	19304	7.21285	1	0.31398	0.278309
GOTERM_MF_DIRECT	GO:0001968~fibronectin binding	3	1.1583	0.0642099	MMP2, THBS1, VEGFA	259	31	19304	7.21285	1	0.31398	0.278309
GOTERM_MF_DIRECT	GO:0004982~N-formyl peptide receptor activity	2	0.772201	0.0650695	FPR1, FPR2	259	5	19304	29.8131	1	0.31398	0.278309
GOTERM_MF_DIRECT	GO:0032451~demethylase activity	2	0.772201	0.0650695	KDM1A, CYP1A2	259	5	19304	29.8131	1	0.31398	0.278309
GOTERM_MF_DIRECT	GO:0101021~estrogen 2-hydroxylase activity	2	0.772201	0.0650695	CYP1A2, CYP3A4	259	5	19304	29.8131	1	0.31398	0.278309
GOTERM_MF_DIRECT	GO:0043559~insulin binding	2	0.772201	0.0650695	PIK3R1, IGF1R	259	5	19304	29.8131	1	0.31398	0.278309
GOTERM_MF_DIRECT	GO:0030298~receptor signaling protein tyrosine kinase activator activity	2	0.772201	0.0650695	ALK, CCL5	259	5	19304	29.8131	1	0.31398	0.278309
GOTERM_MF_DIRECT	GO:0062189~anandamide 14,15 epoxidase activity	2	0.772201	0.0650695	CYP2D6, CYP3A4	259	5	19304	29.8131	1	0.31398	0.278309
GOTERM_MF_DIRECT	GO:0005504~fatty acid binding	3	1.1583	0.0679043	GSTP1, ALB, CD36	259	32	19304	6.98745	1	0.323758	0.286977
GOTERM_MF_DIRECT	GO:0071889~14-3-3 protein binding	3	1.1583	0.0679043	AKT1, ESR1, TP53	259	32	19304	6.98745	1	0.323758	0.286977
GOTERM_MF_DIRECT	GO:0008131~primary amine oxidase activity	2	0.772201	0.0775682	AOC3, MAOA	259	6	19304	24.8443	1	0.355041	0.314705
GOTERM_MF_DIRECT	GO:0031802~type 5 metabotropic glutamate receptor binding	2	0.772201	0.0775682	PRNP, FYN	259	6	19304	24.8443	1	0.355041	0.314705
GOTERM_MF_DIRECT	GO:0051525~NFAT protein binding	2	0.772201	0.0775682	MAPK14, PPARA	259	6	19304	24.8443	1	0.355041	0.314705
GOTERM_MF_DIRECT	GO:0043008~ATP-dependent protein binding	2	0.772201	0.0775682	PRNP, HSP90AB1	259	6	19304	24.8443	1	0.355041	0.314705
GOTERM_MF_DIRECT	GO:0070324~thyroid hormone binding	2	0.772201	0.0775682	TTR, THRA	259	6	19304	24.8443	1	0.355041	0.314705
GOTERM_MF_DIRECT	GO:0035173~histone kinase activity	2	0.772201	0.0775682	CDK2, CDK1	259	6	19304	24.8443	1	0.355041	0.314705
GOTERM_MF_DIRECT	GO:0032795~heterotrimeric G-protein binding	2	0.772201	0.0775682	DRD1, DRD2	259	6	19304	24.8443	1	0.355041	0.314705
GOTERM_MF_DIRECT	GO:0030332~cyclin binding	3	1.1583	0.0793891	CDKN1A, CDK2, CDK1	259	35	19304	6.38853	1	0.361311	0.320263
GOTERM_MF_DIRECT	GO:0004721~phosphoprotein phosphatase activity	3	1.1583	0.0873559	PTPN11, CDC25C, CDC25B	259	37	19304	6.0432	1	0.39136	0.346899
GOTERM_MF_DIRECT	GO:0035005~1-phosphatidylinositol-4-phosphate 3-kinase activity	2	0.772201	0.0899005	PIK3CA, PIK3CB	259	7	19304	21.2951	1	0.39136	0.346899
GOTERM_MF_DIRECT	GO:0031730~CCR5 chemokine receptor binding	2	0.772201	0.0899005	STAT1, CCL5	259	7	19304	21.2951	1	0.39136	0.346899
GOTERM_MF_DIRECT	GO:0030911~TPR domain binding	2	0.772201	0.0899005	HSP90AA1, HSP90AB1	259	7	19304	21.2951	1	0.39136	0.346899
GOTERM_MF_DIRECT	GO:0004691~cAMP-dependent protein kinase activity	2	0.772201	0.0899005	PRKAA1, PRKACA	259	7	19304	21.2951	1	0.39136	0.346899
GOTERM_MF_DIRECT	GO:0005138~interleukin-6 receptor binding	2	0.772201	0.0899005	CNTF, ERAP1	259	7	19304	21.2951	1	0.39136	0.346899
GOTERM_MF_DIRECT	GO:0106256~hydroperoxy icosatetraenoate dehydratase activity	2	0.772201	0.0899005	CYP1A2, CYP1B1	259	7	19304	21.2951	1	0.39136	0.346899
GOTERM_MF_DIRECT	GO:0046934~1-phosphatidylinositol-4,5-bisphosphate 3-kinase activity	2	0.772201	0.0899005	PIK3CA, PIK3CB	259	7	19304	21.2951	1	0.39136	0.346899
GOTERM_MF_DIRECT	GO:0019838~growth factor binding	3	1.1583	0.0955494	SRC, ERBB2, KDR	259	39	19304	5.73329	1	0.413703	0.366703
GOTERM_MF_DIRECT	GO:0051059~NF-kappaB binding	3	1.1583	0.0997257	HDAC2, CDKN2A, HDAC1	259	40	19304	5.58996	1	0.428046	0.379417
