# Supplementary material for: Network Toxicology and Molecular Docking Analysis of Tetracycline-Induced Acute Pancreatitis: Unveiling Core Mechanisms and Targets
Source: Toxics. 2024 Dec 21;12(12):929. doi: 10.3390/toxics12120929 (PMC11679059; doi:10.3390/toxics12120929)
Supplement: Supplementary file 1 [file toxics-12-00929-s001.zip › Supplementary materials/Table S2.xlsx]

## Sheet: OMIM database
Gene Map Search - 'acute pancreatitis '
Downloaded:	October 25, 2024
Copyright (c) 1966-2024 Johns Hopkins University OMIM, data are provided for research purposes only.
Cytogenetic location	Genomic coordinates (From NCBI/GRCh38)	Gene/Locus	Gene/Locus name	Gene/Locus MIM number	Approved Symbol	Entrez Gene ID	Ensembl Gene ID	Comments	Phenotype	Phenotype MIM number	Inheritance	Pheno map key	Mouse Gene (from MGI)
1p36.33	1:1785286-1891087	GNB1, MRD42, MDS	Guanine nucleotide-binding protein, beta polypeptide-1	139380	GNB1	2782	ENSG00000078369,ENST00000378609;;;ENST00000378609		Intellectual developmental disorder, autosomal dominant 42	616973	AD	3	Gnb1
1p36.33	1:1785286-1891087	GNB1, MRD42, MDS	Guanine nucleotide-binding protein, beta polypeptide-1	139380	GNB1	2782	ENSG00000078369,ENST00000378609;;;ENST00000378609		Leukemia, acute lymphoblastic, somatic	613065		3	Gnb1
1p36.33	1:1785286-1891087	GNB1, MRD42, MDS	Guanine nucleotide-binding protein, beta polypeptide-1	139380	GNB1	2782	ENSG00000078369,ENST00000378609;;;ENST00000378609		Myelodysplastic syndrome, somatic	614286		3	Gnb1
1p36.21	1:15438443-15449242	CTRC, CLCR	Chymotrypsin	601405	CTRC	11330	ENSG00000162438,ENST00000375949;;;ENST00000375949		{Pancreatitis, chronic, susceptibility to}	167800	AD	3	Ctrc
1p33	1:47216290-47232335	TAL1, TCL5, SCL	T-cell acute lymphocytic leukemia-1	187040	TAL1	6886	ENSG00000162367,ENST00000691006;;;ENST00000691006	proximal to MYCL1	Leukemia, T-cell acute lymphocytic, somatic	613065		3	Tal1
1p32.3	1:53196824-53214197	CPT2, IIAE4	Carnitine palmitoyltransferase II	600650	CPT2	1376	ENSG00000157184,ENST00000371486;;;ENST00000371486	formerly at 1p13	{Encephalopathy, acute, infection-induced, 4, susceptibility to}	614212	AD, AR	3	Cpt2
1p32.3	1:53196824-53214197	CPT2, IIAE4	Carnitine palmitoyltransferase II	600650	CPT2	1376	ENSG00000157184,ENST00000371486;;;ENST00000371486	formerly at 1p13	CPT II deficiency, infantile	600649	AR	3	Cpt2
1p32.3	1:53196824-53214197	CPT2, IIAE4	Carnitine palmitoyltransferase II	600650	CPT2	1376	ENSG00000157184,ENST00000371486;;;ENST00000371486	formerly at 1p13	CPT II deficiency, lethal neonatal	608836	AR	3	Cpt2
1p32.3	1:53196824-53214197	CPT2, IIAE4	Carnitine palmitoyltransferase II	600650	CPT2	1376	ENSG00000157184,ENST00000371486;;;ENST00000371486	formerly at 1p13	CPT II deficiency, myopathic, stress-induced	255110	AD, AR	3	Cpt2
1p31	1:60800001-84400000	AIR	Acute insulin response	601676	AIR	7808			Acute insulin response	601676		2
2p25.1	2:11677544-11827409	LPIN1	Lipin 1	605518	LPIN1	23175	ENSG00000134324,ENST00000674199;;;ENST00000674199	related to LSL	Myoglobinuria, acute recurrent, autosomal recessive	268200	AR	3	Lpin1
2p23.3	2:25227874-25342590	DNMT3A, TBRS, HESJAS	DNA methyltransferase 3A	602769	DNMT3A	1788	ENSG00000119772,ENST00000321117;;;ENST00000321117		Acute myeloid leukemia, somatic	601626		3	Dnmt3a
2p23.3	2:25227874-25342590	DNMT3A, TBRS, HESJAS	DNA methyltransferase 3A	602769	DNMT3A	1788	ENSG00000119772,ENST00000321117;;;ENST00000321117		Heyn-Sproul-Jackson syndrome	618724	AD	3	Dnmt3a
2p23.3	2:25227874-25342590	DNMT3A, TBRS, HESJAS	DNA methyltransferase 3A	602769	DNMT3A	1788	ENSG00000119772,ENST00000321117;;;ENST00000321117		Tatton-Brown-Rahman syndrome	615879	AD	3	Dnmt3a
2p23.3	2:26190635-26244632	HADHA, MTPA	Hydroxyacyl-Coenzyme A dehydrogenase/3-ketoacyl-Coenzyme A thiolase/ enoyl-Coenzyme A hydratase (trifunctional protein), alpha subunit	600890	HADHA	3030	ENSG00000084754,ENST00000380649;;;ENST00000380649		Fatty liver, acute, of pregnancy	609016	AR	3	Hadha
2p23.3	2:26190635-26244632	HADHA, MTPA	Hydroxyacyl-Coenzyme A dehydrogenase/3-ketoacyl-Coenzyme A thiolase/ enoyl-Coenzyme A hydratase (trifunctional protein), alpha subunit	600890	HADHA	3030	ENSG00000084754,ENST00000380649;;;ENST00000380649		HELLP syndrome, maternal, of pregnancy	609016	AR	3	Hadha
2p23.3	2:26190635-26244632	HADHA, MTPA	Hydroxyacyl-Coenzyme A dehydrogenase/3-ketoacyl-Coenzyme A thiolase/ enoyl-Coenzyme A hydratase (trifunctional protein), alpha subunit	600890	HADHA	3030	ENSG00000084754,ENST00000380649;;;ENST00000380649		LCHAD deficiency	609016	AR	3	Hadha
2p23.3	2:26190635-26244632	HADHA, MTPA	Hydroxyacyl-Coenzyme A dehydrogenase/3-ketoacyl-Coenzyme A thiolase/ enoyl-Coenzyme A hydratase (trifunctional protein), alpha subunit	600890	HADHA	3030	ENSG00000084754,ENST00000380649;;;ENST00000380649		Mitochondrial trifunctional protein deficiency 1	609015	AR	3	Hadha
2p12	2:79157006-79159753	PAP	Pancreatitis-associated protein	167805	REG3A	5068	ENSG00000172016,ENST00000305165;;;ENST00000305165					Reg3a,Reg3b
2q13	2:108719482-109842301	RANBP2, NUP358, ANE1, IIAE3	RAN-binding protein 2	601181	RANBP2	5903	ENSG00000153201,ENST00000283195;;;ENST00000283195		{Encephalopathy, acute, infection-induced, 3, susceptibility to}	608033	AD	3	Ranbp2
3q21.3	3:128479422-128493201	GATA2, DCML, MONOMAC, IMD21	GATA-binding protein-2	137295	GATA2	2624	ENSG00000179348,ENST00000341105;;;ENST00000341105		{Leukemia, acute myeloid, susceptibility to}	601626	AD, SMu	3	Gata2
3q21.3	3:128479422-128493201	GATA2, DCML, MONOMAC, IMD21	GATA-binding protein-2	137295	GATA2	2624	ENSG00000179348,ENST00000341105;;;ENST00000341105		{Myelodysplastic syndrome, susceptibility to}	614286		3	Gata2
3q21.3	3:128479422-128493201	GATA2, DCML, MONOMAC, IMD21	GATA-binding protein-2	137295	GATA2	2624	ENSG00000179348,ENST00000341105;;;ENST00000341105		Emberger syndrome	614038	AD	3	Gata2
3q21.3	3:128479422-128493201	GATA2, DCML, MONOMAC, IMD21	GATA-binding protein-2	137295	GATA2	2624	ENSG00000179348,ENST00000341105;;;ENST00000341105		Immunodeficiency 21	614172	AD	3	Gata2
3q22.3	3:138160988-138174921	DBR1, XGIP	Debranching RNA lariats 1	607024	DBR1	51163	ENSG00000138231,ENST00000260803;;;ENST00000260803		{Encephalitis, acute, infection (viral)-induced, susceptibility to, 11}	619441	AR	3	Dbr1
3q22.3	3:138160988-138174921	DBR1, XGIP	Debranching RNA lariats 1	607024	DBR1	51163	ENSG00000138231,ENST00000260803;;;ENST00000260803		Xerosis and growth failure with immune and pulmonary dysfunction syndrome	620510	AR	3	Dbr1
3q25.2	3:155024202-155183729	MME, CD10, CALLA, NEP, CMT2T, SCA43	Membrane metallo-endopeptidase (common acute lymphocytic leukemia antigen)	120520	MME	4311	ENSG00000196549,ENST00000360490;;;ENST00000360490	mutation identified in 1 SCA43 family	?Spinocerebellar ataxia 43	617018	AD	3	Mme
3q25.2	3:155024202-155183729	MME, CD10, CALLA, NEP, CMT2T, SCA43	Membrane metallo-endopeptidase (common acute lymphocytic leukemia antigen)	120520	MME	4311	ENSG00000196549,ENST00000360490;;;ENST00000360490	mutation identified in 1 SCA43 family	Charcot-Marie-Tooth disease, axonal, type 2T	617017	AD, AR	3	Mme
3q27.3-q28	3:188153021-188890671	LPP	Lipoma-preferred-partner gene	600700	LPP	4026	ENSG00000145012,ENST00000617246;;;ENST00000617246	fused with HMGIC in lipoma; fused with MLL in leukemia	Leukemia, acute myeloid	601626	AD, SMu	3	Lpp
3q27.3-q28	3:188153021-188890671	LPP	Lipoma-preferred-partner gene	600700	LPP	4026	ENSG00000145012,ENST00000617246;;;ENST00000617246	fused with HMGIC in lipoma; fused with MLL in leukemia	Lipoma			3	Lpp
4q12	4:54009789-54091879	CHIC2, BTL	Cysteine-rich hydrophobic domain 2 (Brx-like gene translocated in leukemia)	604332	CHIC2	26511	ENSG00000109220,ENST00000263921;;;ENST00000263921		{Leukemia, acute myeloid}	601626	AD, SMu	3	Chic2
4q12	4:54657957-54740715	KIT, PBT, MASTC	Hardy-Zuckerman 4 feline sarcoma (v-kit) oncogene	164920	KIT	3815	ENSG00000157404,ENST00000288135;;;ENST00000288135	same 700bp segment as PDGFRA	Gastrointestinal stromal tumor, familial	606764	AD, IC	3	Kit
4q12	4:54657957-54740715	KIT, PBT, MASTC	Hardy-Zuckerman 4 feline sarcoma (v-kit) oncogene	164920	KIT	3815	ENSG00000157404,ENST00000288135;;;ENST00000288135	same 700bp segment as PDGFRA	Germ cell tumors, somatic	273300		3	Kit
4q12	4:54657957-54740715	KIT, PBT, MASTC	Hardy-Zuckerman 4 feline sarcoma (v-kit) oncogene	164920	KIT	3815	ENSG00000157404,ENST00000288135;;;ENST00000288135	same 700bp segment as PDGFRA	Leukemia, acute myeloid, somatic	601626		3	Kit
4q12	4:54657957-54740715	KIT, PBT, MASTC	Hardy-Zuckerman 4 feline sarcoma (v-kit) oncogene	164920	KIT	3815	ENSG00000157404,ENST00000288135;;;ENST00000288135	same 700bp segment as PDGFRA	Mastocytosis, cutaneous	154800	AD	3	Kit
4q12	4:54657957-54740715	KIT, PBT, MASTC	Hardy-Zuckerman 4 feline sarcoma (v-kit) oncogene	164920	KIT	3815	ENSG00000157404,ENST00000288135;;;ENST00000288135	same 700bp segment as PDGFRA	Mastocytosis, systemic, somatic	154800		3	Kit
4q12	4:54657957-54740715	KIT, PBT, MASTC	Hardy-Zuckerman 4 feline sarcoma (v-kit) oncogene	164920	KIT	3815	ENSG00000157404,ENST00000288135;;;ENST00000288135	same 700bp segment as PDGFRA	Piebaldism	172800	AD	3	Kit
5p15.33	5:1253167-1295068	TERT, TCS1, EST2, DKCA2, DKCB4, PFBMFT1, CMM9	Telomerase reverse transcriptase	187270	TERT	7015	ENSG00000164362,ENST00000310581;;;ENST00000310581	deleted in cri du chat	{Leukemia, acute myeloid}	601626	AD, SMu	3	Tert
5p15.33	5:1253167-1295068	TERT, TCS1, EST2, DKCA2, DKCB4, PFBMFT1, CMM9	Telomerase reverse transcriptase	187270	TERT	7015	ENSG00000164362,ENST00000310581;;;ENST00000310581	deleted in cri du chat	{Melanoma, cutaneous malignant, 9}	615134	AD	3	Tert
5p15.33	5:1253167-1295068	TERT, TCS1, EST2, DKCA2, DKCB4, PFBMFT1, CMM9	Telomerase reverse transcriptase	187270	TERT	7015	ENSG00000164362,ENST00000310581;;;ENST00000310581	deleted in cri du chat	Dyskeratosis congenita, autosomal dominant 2	613989	AD, AR	3	Tert
5p15.33	5:1253167-1295068	TERT, TCS1, EST2, DKCA2, DKCB4, PFBMFT1, CMM9	Telomerase reverse transcriptase	187270	TERT	7015	ENSG00000164362,ENST00000310581;;;ENST00000310581	deleted in cri du chat	Dyskeratosis congenita, autosomal recessive 4	613989	AD, AR	3	Tert
5p15.33	5:1253167-1295068	TERT, TCS1, EST2, DKCA2, DKCB4, PFBMFT1, CMM9	Telomerase reverse transcriptase	187270	TERT	7015	ENSG00000164362,ENST00000310581;;;ENST00000310581	deleted in cri du chat	Pulmonary fibrosis and/or bone marrow failure syndrome, telomere-related, 1	614742	AD	3	Tert
5q32	5:147824582-147839196	SPINK1, PSTI, PCTT, TATI, TCP	Serine protease inhibitor, Kazal type I (pancreatic secretory trypsin inhibitor)	167790	SPINK1	6690	ENSG00000164266,ENST00000296695;;;ENST00000296695		{Fibrocalculous pancreatic diabetes, susceptibility to}	608189	AD, AR	3	Spink1
5q32	5:147824582-147839196	SPINK1, PSTI, PCTT, TATI, TCP	Serine protease inhibitor, Kazal type I (pancreatic secretory trypsin inhibitor)	167790	SPINK1	6690	ENSG00000164266,ENST00000296695;;;ENST00000296695		Pancreatitis, hereditary	167800	AD	3	Spink1
5q32	5:147824582-147839196	SPINK1, PSTI, PCTT, TATI, TCP	Serine protease inhibitor, Kazal type I (pancreatic secretory trypsin inhibitor)	167790	SPINK1	6690	ENSG00000164266,ENST00000296695;;;ENST00000296695		Tropical calcific pancreatitis	608189	AD, AR	3	Spink1
5q35.1	5:171387116-171410900	NPM1	Nucleophosmin 1 (nucleolar phosphoprotein B23, numatrin)	164040	NPM1	4869	ENSG00000181163,ENST00000296930;;;ENST00000296930	fused with RARA in APL	Leukemia, acute myeloid, somatic	601626		3	Npm1
6p22.3	6:18223860-18264530	DEK, D6S231E	DEK oncogene	125264	DEK	7913	ENSG00000124795,ENST00000652689;;;ENST00000652689	fused with CAN in t(6;9)	Leukemia, acute nonlymphocytic	125264		2	Dek
6q23.3	6:135181308-135219172	MYB	Avian myeloblastosis viral (v-myb) oncogene homolog	189990	MYB	4602	ENSG00000118513,ENST00000341911;;;ENST00000341911		{T-cell acute lymphoblastic leukemia}			3	Myb
7p12.2	7:49000001-50500000	ALL2	Leukemia, acute lymphoblastic, susceptibility to, 2	613067	ALL2	100310786		associated with rs11978267	{Leukemia, acute lymphoblastic, susceptibility to, 2}	613067		2
7q21.12	7:87503017-87713295	ABCB1, PGY1, MDR1, IBD13, ENPAT	ATP-binding cassette, subfamily B, member 1 (P-glycoprotein-1/multiple drug resistance-1)	171050	ABCB1	5243	ENSG00000085563,ENST00000622132;;;ENST00000622132		{Colchicine resistance}	120080		3	Abcb1a,Abcb1b
7q21.12	7:87503017-87713295	ABCB1, PGY1, MDR1, IBD13, ENPAT	ATP-binding cassette, subfamily B, member 1 (P-glycoprotein-1/multiple drug resistance-1)	171050	ABCB1	5243	ENSG00000085563,ENST00000622132;;;ENST00000622132		{Inflammatory bowel disease 13}	612244		3	Abcb1a,Abcb1b
7q21.12	7:87503017-87713295	ABCB1, PGY1, MDR1, IBD13, ENPAT	ATP-binding cassette, subfamily B, member 1 (P-glycoprotein-1/multiple drug resistance-1)	171050	ABCB1	5243	ENSG00000085563,ENST00000622132;;;ENST00000622132		Encephalopathy, acute transient	620950	AR	3	Abcb1a,Abcb1b
7q31.2	7:117480025-117668665	CFTR, ABCC7, CF, MRP7	Cystic fibrosis transmembrane conductance regulator (ATP-binding cassette, subfamily C, member 7)	602421	CFTR	1080	ENSG00000001626,ENST00000003084;;;ENST00000003084	distal and 5' to MET	{Bronchiectasis with or without elevated sweat chloride 1, modifier of}	211400	AD	3	Cftr
7q31.2	7:117480025-117668665	CFTR, ABCC7, CF, MRP7	Cystic fibrosis transmembrane conductance regulator (ATP-binding cassette, subfamily C, member 7)	602421	CFTR	1080	ENSG00000001626,ENST00000003084;;;ENST00000003084	distal and 5' to MET	{Hypertrypsinemia, neonatal}			3	Cftr
7q31.2	7:117480025-117668665	CFTR, ABCC7, CF, MRP7	Cystic fibrosis transmembrane conductance regulator (ATP-binding cassette, subfamily C, member 7)	602421	CFTR	1080	ENSG00000001626,ENST00000003084;;;ENST00000003084	distal and 5' to MET	{Pancreatitis, hereditary}	167800	AD	3	Cftr
7q31.2	7:117480025-117668665	CFTR, ABCC7, CF, MRP7	Cystic fibrosis transmembrane conductance regulator (ATP-binding cassette, subfamily C, member 7)	602421	CFTR	1080	ENSG00000001626,ENST00000003084;;;ENST00000003084	distal and 5' to MET	Congenital bilateral absence of vas deferens	277180	AR	3	Cftr
7q31.2	7:117480025-117668665	CFTR, ABCC7, CF, MRP7	Cystic fibrosis transmembrane conductance regulator (ATP-binding cassette, subfamily C, member 7)	602421	CFTR	1080	ENSG00000001626,ENST00000003084;;;ENST00000003084	distal and 5' to MET	Cystic fibrosis	219700	AR	3	Cftr
7q31.2	7:117480025-117668665	CFTR, ABCC7, CF, MRP7	Cystic fibrosis transmembrane conductance regulator (ATP-binding cassette, subfamily C, member 7)	602421	CFTR	1080	ENSG00000001626,ENST00000003084;;;ENST00000003084	distal and 5' to MET	Sweat chloride elevation without CF			3	Cftr
7q34	7:142749472-142753072	PRSS1, TRY1	Protease, serine, 1 (trypsin 1)	276000	PRSS1	5644	ENSG00000204983,ENST00000311737;;;ENST00000311737	8 trypsinogen genes embedded in TCRB locus	Pancreatitis, hereditary	167800	AD	3	Prss1,Prss1l,Prss3,Prss3l,Try10,Try4,Try5
7q34	7:142770970-142774560	PRSS2, TRY2	Protease, serine, 2 (trypsin 2)	601564	PRSS2	5645	ENSG00000275896,ENST00000539842;;;ENST00000539842		{Pancreatitis, chronic, protection against}	167800	AD	3	Prss1,Prss1l,Prss2,Prss3,Prss3l,Try10,Try4,Try5
7q36.3	7:155356988-155367933	BLACE	B-cell acute lymphoblastic leukemia-expressed gene	608450	BLACE	338436	ENSG00000204960,ENST00000378120
8p11.23	8:38142700-38150952	STAR	Steroidogenic acute regulatory protein	600617	STAR	6770	ENSG00000147465,ENST00000276449;;;ENST00000276449		Lipoid adrenal hyperplasia	201710	AR	3	Star
8q21.3	8:89933331-89984667	NBN, NBS1	Nibrin	602667	NBN	4683	ENSG00000104320,ENST00000265433;;;ENST00000265433		Aplastic anemia	609135		3	Nbn
8q21.3	8:89933331-89984667	NBN, NBS1	Nibrin	602667	NBN	4683	ENSG00000104320,ENST00000265433;;;ENST00000265433		Leukemia, acute lymphoblastic	613065		3	Nbn
8q21.3	8:89933331-89984667	NBN, NBS1	Nibrin	602667	NBN	4683	ENSG00000104320,ENST00000265433;;;ENST00000265433		Nijmegen breakage syndrome	251260	AR	3	Nbn
8q22.3	8:103140725-103230305	BAALC	Brain and acute leukemia gene, cytoplasmic	606602	BAALC	79870	ENSG00000164929,ENST00000309982;;;ENST00000309982					Baalc
9p24.1	9:4984390-5129948	JAK2, THCYT3	Janus kinase 2 (a protein-tyrosine kinase)	147796	JAK2	3717	ENSG00000096968,ENST00000381652;;;ENST00000381652		{Budd-Chiari syndrome, somatic}	600880		3	Jak2
9p24.1	9:4984390-5129948	JAK2, THCYT3	Janus kinase 2 (a protein-tyrosine kinase)	147796	JAK2	3717	ENSG00000096968,ENST00000381652;;;ENST00000381652		Erythrocytosis, somatic	133100		3	Jak2
9p24.1	9:4984390-5129948	JAK2, THCYT3	Janus kinase 2 (a protein-tyrosine kinase)	147796	JAK2	3717	ENSG00000096968,ENST00000381652;;;ENST00000381652		Leukemia, acute myeloid, somatic	601626		3	Jak2
9p24.1	9:4984390-5129948	JAK2, THCYT3	Janus kinase 2 (a protein-tyrosine kinase)	147796	JAK2	3717	ENSG00000096968,ENST00000381652;;;ENST00000381652		Myelofibrosis, somatic	254450		3	Jak2
9p24.1	9:4984390-5129948	JAK2, THCYT3	Janus kinase 2 (a protein-tyrosine kinase)	147796	JAK2	3717	ENSG00000096968,ENST00000381652;;;ENST00000381652		Polycythemia vera, somatic	263300		3	Jak2
9p24.1	9:4984390-5129948	JAK2, THCYT3	Janus kinase 2 (a protein-tyrosine kinase)	147796	JAK2	3717	ENSG00000096968,ENST00000381652;;;ENST00000381652		Thrombocythemia 3	614521	AD, SMu	3	Jak2
9p22-p21	9:14200001-33200000	LALL	Lymphomatous acute lymphoblastic leukemia	247640	LALL	8009			Leukemia, acute lymphoblastic	247640	AR	2
9p13.2	9:36833269-37034268	PAX5, BSAP, ALL3	Paired box homeotic gene-5 (B-cell lineage specific activator protein)	167414	PAX5	5079	ENSG00000196092,ENST00000358127;;;ENST00000358127		{Leukemia, acute lymphoblastic, susceptibility to, 3}	615545		3	Pax5
9q31.2	9:105662457-105663124	TAL2	T-cell acute lymphocytic leukemia-2	186855	TAL2	6887	ENSG00000186051,ENST00000334077;;;ENST00000334077	33kb from breakpoint in t(7;9)	Leukemia, T-cell acute lymphocytic, somatic	613065		3	Tal2
9q32	9:113386312-113401284	ALAD, ALADH, PBGS	Aminolevulinate, delta-, dehydratase	125270	ALAD	210	ENSG00000148218,ENST00000409155;;;ENST00000409155	linked to ABO; ORM-ALAD-AK-ABO	{Lead poisoning, susceptibility to}	612740	AR	3	Alad
9q32	9:113386312-113401284	ALAD, ALADH, PBGS	Aminolevulinate, delta-, dehydratase	125270	ALAD	210	ENSG00000148218,ENST00000409155;;;ENST00000409155	linked to ABO; ORM-ALAD-AK-ABO	Porphyria, acute hepatic	612740	AR	3	Alad
9q34.11	9:128683424-128696396	SET, MRD58	SET gene	600960	SET	6418	ENSG00000119335,ENST00000322030;;;ENST00000322030	fused with CAIN in acute undifferentiated leukemia	Intellectual developmental disorder, autosomal dominant 58	618106	AD	3	Set
9q34.13	9:131125586-131234663	NUP214, D9S46E, CAN, CAIN, IIAE9	Nucleoporin, 214kD	114350	NUP214	8021	ENSG00000126883,ENST00000359428;;;ENST00000359428	fused with DEK in AML; fused with ABL1 in T-ALL	{Encephalopathy, acute, infection-induced, susceptibility to, 9}	618426	AR	3	Nup214
9q34.13	9:131125586-131234663	NUP214, D9S46E, CAN, CAIN, IIAE9	Nucleoporin, 214kD	114350	NUP214	8021	ENSG00000126883,ENST00000359428;;;ENST00000359428	fused with DEK in AML; fused with ABL1 in T-ALL	Leukemia, acute myeloid, somatic	601626		3	Nup214
9q34.13	9:131125586-131234663	NUP214, D9S46E, CAN, CAIN, IIAE9	Nucleoporin, 214kD	114350	NUP214	8021	ENSG00000126883,ENST00000359428;;;ENST00000359428	fused with DEK in AML; fused with ABL1 in T-ALL	Leukemia, T-cell acute lymphoblastic, somatic	613065		3	Nup214
10p12.31	10:21533756-21743630	AF10	ALL1 fused gene from chromosome 10	602409	MLLT10	8028	ENSG00000078403,ENST00000307729;;;ENST00000307729	fuses with MLL and HEAB	Leukemia, acute myeloid	601626	AD, SMu	3	Mllt10
10q21	10:51100001-68800000	ALL1	Leukemia, acute lymphocytic, susceptibility to, 1	613065	ALL1	100310785		associated with rs10821936	{Leukemia, acute lymphocytic, susceptibility to, 1}	613065		2
11p15.5	11:494515-507242	RNH1, RNH, IIAE12	Ribonuclease/angiogenin inhibitor 1	173320	RNH1	6050	ENSG00000023191,ENST00000354420;;;ENST00000354420		{Encephalopathy, acute, infection-induced, susceptibility to, 12}	620461	AR	3	Rnh1
11p15.4	11:8224309-8268787	LMO1, RBTN1, RHOM1	LIM domain only 1 (rhombotin 1)	186921	LMO1	4004	ENSG00000166407,ENST00000335790;;;ENST00000335790		Leukemia, T-cell acute lymphoblastic	186921		2	Lmo1
11p13	11:33858576-33892076	LMO2, RBTNL1, RHOM2, TTG2	LIM domain only 2 (rhombotin-like 1)	180385	LMO2	4005	ENSG00000135363,ENST00000257818;;;ENST00000257818	3rd rhombotin gene not on 11	Leukemia, acute T-cell	180385		2	Lmo2
11q13.2	11:67991100-68004097	UNC93B1, IIAE1	unc-93 homolog B1, TLR signaling regulator	608204	UNC93B1	81622	ENSG00000110057,ENST00000227471;;;ENST00000227471		{Encephalopathy, acute, infection-induced (herpes-specific), susceptibility to, 1}	610551	AR	3	Unc93b1
11q13.4	11:72002864-72080542	NUMA1	Nuclear mitotic apparatus protein-1	164009	NUMA1	4926	ENSG00000137497,ENST00000393695;;;ENST00000393695	fused with RARA in acute promyelocytic leukemia (APL)				Numa1
11q14.2	11:85957175-86069860	PICALM, CALM, CLTH, LAP	Phosphatidylinositol-binding clathrin assembly protein	603025	PICALM	8301	ENSG00000073921,ENST00000393346;;;ENST00000393346	fuses with AF10 in t(10;11)	Leukemia, acute myeloid, somatic	601626		3	Picalm
11q23.2	11:114059711-114256770	ZBTB16, ZNF145, PLZF	Zinc finger- and BTB domain-containing protein 16 (promyelocytic leukemia zinc finger)	176797	ZBTB16	7704	ENSG00000109906,ENST00000335953;;;ENST00000335953	fused with RARA in APL of t(11;17) type	Leukemia, acute promyelocytic, PL2F/RARA type			3	Zbtb16
11q23.3	11:119084881-119093549	HMBS, PBGD, UPS, ENCEP, LENCEP	Hydroxymethylbilane synthase	609806	HMBS	3145	ENSG00000256269,ENST00000652429;;;ENST00000652429		Encephalopathy, porphyria-related	620704	AR	3	Hmbs
11q23.3	11:119084881-119093549	HMBS, PBGD, UPS, ENCEP, LENCEP	Hydroxymethylbilane synthase	609806	HMBS	3145	ENSG00000256269,ENST00000652429;;;ENST00000652429		Leukoencephalopathy, porphyria-related	620711	AR	3	Hmbs
11q23.3	11:119084881-119093549	HMBS, PBGD, UPS, ENCEP, LENCEP	Hydroxymethylbilane synthase	609806	HMBS	3145	ENSG00000256269,ENST00000652429;;;ENST00000652429		Porphyria, acute intermittent	176000	AD	3	Hmbs
11q23.3	11:119084881-119093549	HMBS, PBGD, UPS, ENCEP, LENCEP	Hydroxymethylbilane synthase	609806	HMBS	3145	ENSG00000256269,ENST00000652429;;;ENST00000652429		Porphyria, acute intermittent, nonerythroid variant	176000	AD	3	Hmbs
12p13.2	12:11649674-11895377	ETV6, TEL, THC5	ETS variant transcription factor 6	600618	ETV6	2120	ENSG00000139083,ENST00000396373;;;ENST00000396373	fused to PDGFRB or AML1 in leukemia	Leukemia, acute myeloid, somatic	601626		3	Etv6
12p13.2	12:11649674-11895377	ETV6, TEL, THC5	ETS variant transcription factor 6	600618	ETV6	2120	ENSG00000139083,ENST00000396373;;;ENST00000396373	fused to PDGFRB or AML1 in leukemia	Thrombocytopenia 5	616216	AD	3	Etv6
12p12.1	12:25205246-25250929	KRAS, KRAS2, RASK2, NS, CFC2, RALD, OES	KRAS protooncogene, GTPase	190070	KRAS	3845	ENSG00000133703,ENST00000311936;;;ENST00000311936	pseudogene KRAS1P on 6p12-p11	Arteriovenous malformation of the brain, somatic	108010		3	Kras
12p12.1	12:25205246-25250929	KRAS, KRAS2, RASK2, NS, CFC2, RALD, OES	KRAS protooncogene, GTPase	190070	KRAS	3845	ENSG00000133703,ENST00000311936;;;ENST00000311936	pseudogene KRAS1P on 6p12-p11	Bladder cancer, somatic	109800		3	Kras
12p12.1	12:25205246-25250929	KRAS, KRAS2, RASK2, NS, CFC2, RALD, OES	KRAS protooncogene, GTPase	190070	KRAS	3845	ENSG00000133703,ENST00000311936;;;ENST00000311936	pseudogene KRAS1P on 6p12-p11	Breast cancer, somatic	114480		3	Kras
12p12.1	12:25205246-25250929	KRAS, KRAS2, RASK2, NS, CFC2, RALD, OES	KRAS protooncogene, GTPase	190070	KRAS	3845	ENSG00000133703,ENST00000311936;;;ENST00000311936	pseudogene KRAS1P on 6p12-p11	Cardiofaciocutaneous syndrome 2	615278	AD	3	Kras
12p12.1	12:25205246-25250929	KRAS, KRAS2, RASK2, NS, CFC2, RALD, OES	KRAS protooncogene, GTPase	190070	KRAS	3845	ENSG00000133703,ENST00000311936;;;ENST00000311936	pseudogene KRAS1P on 6p12-p11	Gastric cancer, somatic	613659		3	Kras
12p12.1	12:25205246-25250929	KRAS, KRAS2, RASK2, NS, CFC2, RALD, OES	KRAS protooncogene, GTPase	190070	KRAS	3845	ENSG00000133703,ENST00000311936;;;ENST00000311936	pseudogene KRAS1P on 6p12-p11	Leukemia, acute myeloid, somatic	601626		3	Kras
12p12.1	12:25205246-25250929	KRAS, KRAS2, RASK2, NS, CFC2, RALD, OES	KRAS protooncogene, GTPase	190070	KRAS	3845	ENSG00000133703,ENST00000311936;;;ENST00000311936	pseudogene KRAS1P on 6p12-p11	Lung cancer, somatic	211980		3	Kras
12p12.1	12:25205246-25250929	KRAS, KRAS2, RASK2, NS, CFC2, RALD, OES	KRAS protooncogene, GTPase	190070	KRAS	3845	ENSG00000133703,ENST00000311936;;;ENST00000311936	pseudogene KRAS1P on 6p12-p11	Noonan syndrome 3	609942	AD	3	Kras
12p12.1	12:25205246-25250929	KRAS, KRAS2, RASK2, NS, CFC2, RALD, OES	KRAS protooncogene, GTPase	190070	KRAS	3845	ENSG00000133703,ENST00000311936;;;ENST00000311936	pseudogene KRAS1P on 6p12-p11	Oculoectodermal syndrome, somatic	600268		3	Kras
12p12.1	12:25205246-25250929	KRAS, KRAS2, RASK2, NS, CFC2, RALD, OES	KRAS protooncogene, GTPase	190070	KRAS	3845	ENSG00000133703,ENST00000311936;;;ENST00000311936	pseudogene KRAS1P on 6p12-p11	Pancreatic carcinoma, somatic	260350		3	Kras
12p12.1	12:25205246-25250929	KRAS, KRAS2, RASK2, NS, CFC2, RALD, OES	KRAS protooncogene, GTPase	190070	KRAS	3845	ENSG00000133703,ENST00000311936;;;ENST00000311936	pseudogene KRAS1P on 6p12-p11	RAS-associated autoimmune leukoproliferative disorder	614470	AD	3	Kras
12p12.1	12:25205246-25250929	KRAS, KRAS2, RASK2, NS, CFC2, RALD, OES	KRAS protooncogene, GTPase	190070	KRAS	3845	ENSG00000133703,ENST00000311936;;;ENST00000311936	pseudogene KRAS1P on 6p12-p11	Schimmelpenning-Feuerstein-Mims syndrome, somatic mosaic	163200		3	Kras
12q14.2	12:64452120-64502114	TBK1, NAK, FTDALS4, IIAE8, AIARV	TANK-binding kinase 1	604834	TBK1	29110	ENSG00000183735,ENST00000331710;;;ENST00000331710		{Encephalopathy, acute, infection-induced (herpes-specific), susceptibility to, 8}	617900	AD	3	Tbk1
12q14.2	12:64452120-64502114	TBK1, NAK, FTDALS4, IIAE8, AIARV	TANK-binding kinase 1	604834	TBK1	29110	ENSG00000183735,ENST00000331710;;;ENST00000331710		Autoinflammation with arthritis and vasculitis	620880	AR	3	Tbk1
12q14.2	12:64452120-64502114	TBK1, NAK, FTDALS4, IIAE8, AIARV	TANK-binding kinase 1	604834	TBK1	29110	ENSG00000183735,ENST00000331710;;;ENST00000331710		Frontotemporal dementia and/or amyotrophic lateral sclerosis 4	616439	AD	3	Tbk1
12q24.12	12:111766933-111817532	ALDH2	Aldehyde dehydrogenase 2 family, mitochondrial	100650	ALDH2	217	ENSG00000111275,ENST00000261733;;;ENST00000261733		{Esophageal cancer, alcohol-related, susceptibility to}			3	Aldh2
12q24.12	12:111766933-111817532	ALDH2	Aldehyde dehydrogenase 2 family, mitochondrial	100650	ALDH2	217	ENSG00000111275,ENST00000261733;;;ENST00000261733		{Hangover, susceptibility to}	610251	AD	3	Aldh2
12q24.12	12:111766933-111817532	ALDH2	Aldehyde dehydrogenase 2 family, mitochondrial	100650	ALDH2	217	ENSG00000111275,ENST00000261733;;;ENST00000261733		{Sublingual nitroglycerin, susceptibility to poor response to}			3	Aldh2
12q24.12	12:111766933-111817532	ALDH2	Aldehyde dehydrogenase 2 family, mitochondrial	100650	ALDH2	217	ENSG00000111275,ENST00000261733;;;ENST00000261733		Alcohol sensitivity, acute	610251	AD	3	Aldh2
13q12.2	13:28003274-28100576	FLT3	fms-related tyrosine kinase-3	136351	FLT3	2322	ENSG00000122025,ENST00000241453;;;ENST00000241453		Leukemia, acute lymphoblastic, somatic	613065		3	Flt3
13q12.2	13:28003274-28100576	FLT3	fms-related tyrosine kinase-3	136351	FLT3	2322	ENSG00000122025,ENST00000241453;;;ENST00000241453		Leukemia, acute myeloid, reduced survival in, somatic	601626		3	Flt3
13q12.2	13:28003274-28100576	FLT3	fms-related tyrosine kinase-3	136351	FLT3	2322	ENSG00000122025,ENST00000241453;;;ENST00000241453		Leukemia, acute myeloid, somatic	601626		3	Flt3
13q14.13	13:45337480-45337609	SNORA31, IIAE10	Small nucleolar RNA, H/ACA box, 31	619378	SNORA31	677814	ENSG00000199477,ENST00000362607		{Encephalopathy, acute, infection-induced (herpes-specific), susceptibility to, 10}	619396	AD	3
14q32.32	14:102777449-102911500	TRAF3, CD40BP, LAP1, CAP1, CRAF1, IIAE5	TNF receptor-associated factor 3	601896	TRAF3	7187	ENSG00000131323,ENST00000392745;;;ENST00000392745	mutation identified in 1 IIAE5 patient	{?Encephalopathy, acute, infection-induced (herpes-specific), susceptibility to, 5}	614849	AD	3	Traf3
16p13.3	16:3242027-3256633	MEFV, MEF, FMF, PAAND	MEFV innate immunity regulator, pyrin	608107	MEFV	4210	ENSG00000103313,ENST00000219596;;;ENST00000219596	between D16S80 and D16S283	Familial Mediterranean fever, AD	134610	AD	3	Mefv
16p13.3	16:3242027-3256633	MEFV, MEF, FMF, PAAND	MEFV innate immunity regulator, pyrin	608107	MEFV	4210	ENSG00000103313,ENST00000219596;;;ENST00000219596	between D16S80 and D16S283	Familial Mediterranean fever, AR	249100	AR	3	Mefv
16p13.3	16:3242027-3256633	MEFV, MEF, FMF, PAAND	MEFV innate immunity regulator, pyrin	608107	MEFV	4210	ENSG00000103313,ENST00000219596;;;ENST00000219596	between D16S80 and D16S283	Neutrophilic dermatosis, acute febrile	608068	AD	3	Mefv
16p13.3	16:3725054-3880713	CREBBP, CBP, RSTS1, MKHK1	CREB binding protein	600140	CREBBP	1387	ENSG00000005339,ENST00000262367;;;ENST00000262367	fusion partner with MORF in AML; fusion partner with MLL in therapy-related acute leukemia; fusion partner with MOZ in AML	Menke-Hennekam syndrome 1	618332	AD	3	Crebbp
16p13.3	16:3725054-3880713	CREBBP, CBP, RSTS1, MKHK1	CREB binding protein	600140	CREBBP	1387	ENSG00000005339,ENST00000262367;;;ENST00000262367	fusion partner with MORF in AML; fusion partner with MLL in therapy-related acute leukemia; fusion partner with MOZ in AML	Rubinstein-Taybi syndrome 1	180849	AD	3	Crebbp
16p13.11	16:15703135-15857028	MYH11, AAT4, FAA4, VSCM2	Myosin, heavy polypeptide-11, smooth muscle	160745	MYH11	4629	ENSG00000133392,ENST00000300036;;;ENST00000300036	fused with CBFB by inversion in acute myelomonocytic leukemia	Aortic aneurysm, familial thoracic 4	132900	AD	3	Myh11
16p13.11	16:15703135-15857028	MYH11, AAT4, FAA4, VSCM2	Myosin, heavy polypeptide-11, smooth muscle	160745	MYH11	4629	ENSG00000133392,ENST00000300036;;;ENST00000300036	fused with CBFB by inversion in acute myelomonocytic leukemia	Megacystis-microcolon-intestinal hypoperistalsis syndrome 2	619351	AR	3	Myh11
16p13.11	16:15703135-15857028	MYH11, AAT4, FAA4, VSCM2	Myosin, heavy polypeptide-11, smooth muscle	160745	MYH11	4629	ENSG00000133392,ENST00000300036;;;ENST00000300036	fused with CBFB by inversion in acute myelomonocytic leukemia	Visceral myopathy 2	619350	AD	3	Myh11
17q21.2	17:40309180-40357643	RARA	Retinoic acid receptor, alpha polypeptide	180240	RARA	5914	ENSG00000131759,ENST00000254066;;;ENST00000254066	fused with MYL in APL	Leukemia, acute promyelocytic	612376		1	Rara
17q21.2	17:42199177-42288370	STAT5B, GHISID2	Signal transducer and activator of transcription 5B	604260	STAT5B	6777	ENSG00000173757,ENST00000293328;;;ENST00000293328	fused with RARA in PML	Growth hormone insensitivity with immune dysregulation 1, autosomal recessive	245590	AR	3	Stat5b
17q21.2	17:42199177-42288370	STAT5B, GHISID2	Signal transducer and activator of transcription 5B	604260	STAT5B	6777	ENSG00000173757,ENST00000293328;;;ENST00000293328	fused with RARA in PML	Growth hormone insensitivity with immune dysregulation 2, autosomal dominant	618985	AD	3	Stat5b
17q21.2	17:42199177-42288370	STAT5B, GHISID2	Signal transducer and activator of transcription 5B	604260	STAT5B	6777	ENSG00000173757,ENST00000293328;;;ENST00000293328	fused with RARA in PML	Leukemia, acute promyelocytic, somatic	102578		3	Stat5b
17q21.2	17:42313324-42388442	STAT3, APRF, HIES, ADMIO1	Signal transducer and activator of transcription-3 (acute-phase response factor)	102582	STAT3	6774	ENSG00000168610,ENST00000264657;;;ENST00000264657		Autoimmune disease, multisystem, infantile-onset, 1	615952	AD	3	Stat3
17q21.2	17:42313324-42388442	STAT3, APRF, HIES, ADMIO1	Signal transducer and activator of transcription-3 (acute-phase response factor)	102582	STAT3	6774	ENSG00000168610,ENST00000264657;;;ENST00000264657		Hyper-IgE syndrome 1, autosomal dominant, with recurrent infections	147060	AD	3	Stat3
19p13.3	19:4360370-4400547	SH3GL1, EEN	SH3 domain GRB2-like 1 (Extra 11-19 leukemia fusion gene)	601768	SH3GL1	6455	ENSG00000141985,ENST00000269886;;;ENST00000269886		Leukemia, acute myeloid	601626	AD, SMu	1	Sh3gl1
19p13.3	19:4815932-4831712	TICAM1, TRIF, IIAE6	TIR domain-containing adaptor molecule 1	607601	TICAM1	148022	ENSG00000127666,ENST00000248244;;;ENST00000248244		{Encephalopathy, acute, infection-induced (herpes-specific), susceptibility to, 6}	614850	AD, AR	3	Ticam1
19p13.13	19:13099033-13102858	LYL1	Lymphoblastic leukemia derived sequence-1	151440	LYL1	4066	ENSG00000104903,ENST00000264824;;;ENST00000264824		Leukemia, T-cell acute lymphoblastoid	151440		2	Lyl1
19q13.11	19:33299934-33302534	CEBPA, CEBP	CCAAT/enhancer-binding protein (C/EBP), alpha	116897	CEBPA	1050	ENSG00000245848,ENST00000498907;;;ENST00000498907	germline mutation identified in 1 AML family	?Leukemia, acute myeloid	601626	AD, SMu	3	Cebpa
19q13.11	19:33299934-33302534	CEBPA, CEBP	CCAAT/enhancer-binding protein (C/EBP), alpha	116897	CEBPA	1050	ENSG00000245848,ENST00000498907;;;ENST00000498907	germline mutation identified in 1 AML family	Leukemia, acute myeloid, somatic	601626		3	Cebpa
19q13.33	19:48954875-48961798	BAX	BCL2-associated X protein	600040	BAX	581	ENSG00000087088,ENST00000345358;;;ENST00000345358		Colorectal cancer, somatic	114500		3	Bax
19q13.33	19:48954875-48961798	BAX	BCL2-associated X protein	600040	BAX	581	ENSG00000087088,ENST00000345358;;;ENST00000345358		T-cell acute lymphoblastic leukemia, somatic	613065		3	Bax
19q13.33	19:49659572-49665857	IRF3, IIAE7	Interferon regulatory factor 3	603734	IRF3	3661	ENSG00000126456,ENST00000377139;;;ENST00000377139		{Encephalopathy, acute, infection-induced (herpes-specific), susceptibility to, 7}	616532	AD	3	Irf3
20q13.12	20:46557828-46684485	SLC13A3, NADC3, ARLIAK	Solute carrier family 13 (sodium-dependent dicarboxylate transporter), member 3	606411	SLC13A3	64849	ENSG00000158296,ENST00000279027;;;ENST00000279027		Leukoencephalopathy, acute reversible, with increased urinary alpha-ketoglutarate	618384	AR	3	Slc13a3
21q22.12	21:34787801-35049302	RUNX1, CBFA2, AML1	Runt-related transcription factor 1 (aml1 oncogene)	151385	RUNX1	861	ENSG00000159216,ENST00000675419;;;ENST00000675419		Leukemia, acute myeloid	601626	AD, SMu	3	Runx1
21q22.12	21:34787801-35049302	RUNX1, CBFA2, AML1	Runt-related transcription factor 1 (aml1 oncogene)	151385	RUNX1	861	ENSG00000159216,ENST00000675419;;;ENST00000675419		Platelet disorder, familial, with associated myeloid malignancy	601399	AD	3	Runx1
22q11.23	22:23180509-23318037	BCR, CML, PHL, ALL	BCR activator of RhoGEF and GTPase	151410	BCR	613	ENSG00000186716,ENST00000305877;;;ENST00000305877	Ph1=t(9;22) (q34.1;q11.21); fused with ABL in CML	Leukemia, acute lymphocytic, Philadelphia chromosome positive, somatic	613065		4	Bcr
22q11.23	22:23180509-23318037	BCR, CML, PHL, ALL	BCR activator of RhoGEF and GTPase	151410	BCR	613	ENSG00000186716,ENST00000305877;;;ENST00000305877	Ph1=t(9;22) (q34.1;q11.21); fused with ABL in CML	Leukemia, chronic myeloid, Philadelphia chromosome positive, somatic	608232		4	Bcr
Phenotype Mapping Key
1 - The disorder is placed on the map due to its association with a gene, but the underlying defect is not known.
2 - The disorder was placed on the map by statistical methods.
3 - The molecular basis of the disorder is known.
4 - A contiguous gene duplication or deletion syndrome in which multiple genes are involved.
Inheritance Abbreviations
?AD	?Autosomal dominant
?XLR	?X-linked recessive
AD	Autosomal dominant
AR	Autosomal recessive
PD	Pseudoautosomal dominant
PR	Pseudoautosomal recessive
DD	Digenic dominant
DR	Digenic recessive
ICB	Inherited chromosomal imbalance
IC	Isolated cases
Mi	Mitochondrial
Mu	Multifactorial
SMo	Somatic mosaicism
SMu	Somatic mutation
XL	X-linked
XLD	X-linked dominant
XLR	X-linked recessive
YL	Y-linked

## Sheet: Genecard database
Gene Symbol	Description	Category	Uniprot ID	Gifts	GC Id	Relevance score	GeneCards Link
PRSS1	Serine Protease 1	Protein Coding	P07477	56	GC07P161556	174.71	https://www.genecards.org/cgi-bin/carddisp.pl?gene=PRSS1
CPA1	Carboxypeptidase A1	Protein Coding	P15085	55	GC07P130380	156.105	https://www.genecards.org/cgi-bin/carddisp.pl?gene=CPA1
TRB	T Cell Receptor Beta Locus	Protein Coding	P0DSE2	29	GC07P163097	155.538	https://www.genecards.org/cgi-bin/carddisp.pl?gene=TRB
CTRC	Chymotrypsin C	Protein Coding	Q99895	56	GC01P015438	150.27	https://www.genecards.org/cgi-bin/carddisp.pl?gene=CTRC
CFTR	CF Transmembrane Conductance Regulator	Protein Coding	P13569	66	GC07P117287	145.049	https://www.genecards.org/cgi-bin/carddisp.pl?gene=CFTR
SPINK1	Serine Peptidase Inhibitor Kazal Type 1	Protein Coding	P00995	54	GC05M147825	139.51	https://www.genecards.org/cgi-bin/carddisp.pl?gene=SPINK1
CEBPA	CCAAT Enhancer Binding Protein Alpha	Protein Coding	P49715	59	GC19M033299	123.24	https://www.genecards.org/cgi-bin/carddisp.pl?gene=CEBPA
TP53	Tumor Protein P53	Protein Coding	P04637	66	GC17M007661	111.628	https://www.genecards.org/cgi-bin/carddisp.pl?gene=TP53
RUNX1	RUNX Family Transcription Factor 1	Protein Coding	Q01196	62	GC21M034787	84.8109	https://www.genecards.org/cgi-bin/carddisp.pl?gene=RUNX1
KRAS	KRAS Proto-Oncogene, GTPase	Protein Coding	P01116	66	GC12M033285	82.9318	https://www.genecards.org/cgi-bin/carddisp.pl?gene=KRAS
RANBP2	RAN Binding Protein 2	Protein Coding	P49792	56	GC02P108719	82.9049	https://www.genecards.org/cgi-bin/carddisp.pl?gene=RANBP2
FLT3	Fms Related Receptor Tyrosine Kinase 3	Protein Coding	P36888	66	GC13M028003	81.3236	https://www.genecards.org/cgi-bin/carddisp.pl?gene=FLT3
CDKN2A	Cyclin Dependent Kinase Inhibitor 2A	Protein Coding	Q8N726	63	GC09M021967	80.4253	https://www.genecards.org/cgi-bin/carddisp.pl?gene=CDKN2A
KIT	KIT Proto-Oncogene, Receptor Tyrosine Kinase	Protein Coding	P10721	66	GC04P054657	75.8737	https://www.genecards.org/cgi-bin/carddisp.pl?gene=KIT
TERT	Telomerase Reverse Transcriptase	Protein Coding	O14746	64	GC05M001253	72.5815	https://www.genecards.org/cgi-bin/carddisp.pl?gene=TERT
BRCA2	BRCA2 DNA Repair Associated	Protein Coding	P51587	60	GC13P032315	70.3246	https://www.genecards.org/cgi-bin/carddisp.pl?gene=BRCA2
NPM1	Nucleophosmin 1	Protein Coding	P06748	63	GC05P171387	68.621	https://www.genecards.org/cgi-bin/carddisp.pl?gene=NPM1
NBN	Nibrin	Protein Coding	O60934	61	GC08M089933	64.1674	https://www.genecards.org/cgi-bin/carddisp.pl?gene=NBN
IL6	Interleukin 6	Protein Coding	P05231	63	GC07P022725	63.7758	https://www.genecards.org/cgi-bin/carddisp.pl?gene=IL6
GATA2	GATA Binding Protein 2	Protein Coding	P23769	62	GC03M128479	63.3848	https://www.genecards.org/cgi-bin/carddisp.pl?gene=GATA2
STAT3	Signal Transducer And Activator Of Transcription 3	Protein Coding	P40763	66	GC17M042313	62.0429	https://www.genecards.org/cgi-bin/carddisp.pl?gene=STAT3
ATM	ATM Serine/Threonine Kinase	Protein Coding	Q13315	66	GC11P108223	59.6477	https://www.genecards.org/cgi-bin/carddisp.pl?gene=ATM
SMAD4	SMAD Family Member 4	Protein Coding	Q13485	66	GC18P051028	59.3235	https://www.genecards.org/cgi-bin/carddisp.pl?gene=SMAD4
NOTCH1	Notch Receptor 1	Protein Coding	P46531	65	GC09M138976	59.0796	https://www.genecards.org/cgi-bin/carddisp.pl?gene=NOTCH1
HMBS	Hydroxymethylbilane Synthase	Protein Coding	P08397	57	GC11P119084	58.6104	https://www.genecards.org/cgi-bin/carddisp.pl?gene=HMBS
CFTR-AS1	CFTR Antisense RNA 1	RNA Gene		20	GC07M117542	58.2268	https://www.genecards.org/cgi-bin/carddisp.pl?gene=CFTR-AS1
EGFR	Epidermal Growth Factor Receptor	Protein Coding	P00533	68	GC07P055019	58.0335	https://www.genecards.org/cgi-bin/carddisp.pl?gene=EGFR
HRAS	HRas Proto-Oncogene, GTPase	Protein Coding	P01112	65	GC11M013218	57.6979	https://www.genecards.org/cgi-bin/carddisp.pl?gene=HRAS
TNF	Tumor Necrosis Factor	Protein Coding	P01375	65	GC06P156244	57.3097	https://www.genecards.org/cgi-bin/carddisp.pl?gene=TNF
NRAS	NRAS Proto-Oncogene, GTPase	Protein Coding	P01111	63	GC01M114704	57.0165	https://www.genecards.org/cgi-bin/carddisp.pl?gene=NRAS
PALB2	Partner And Localizer Of BRCA2	Protein Coding	Q86YC2	56	GC16M023603	56.9921	https://www.genecards.org/cgi-bin/carddisp.pl?gene=PALB2
BRCA1	BRCA1 DNA Repair Associated	Protein Coding	P38398	63	GC17M043044	56.8623	https://www.genecards.org/cgi-bin/carddisp.pl?gene=BRCA1
MIR125A	MicroRNA 125a	RNA Gene		30	GC19P133539	56.5952	https://www.genecards.org/cgi-bin/carddisp.pl?gene=MIR125A
PTEN	Phosphatase And Tensin Homolog	Protein Coding	P60484	65	GC10P116113	56.3195	https://www.genecards.org/cgi-bin/carddisp.pl?gene=PTEN
IDH2	Isocitrate Dehydrogenase (NADP(+)) 2	Protein Coding	P48735	65	GC15M090083	55.7599	https://www.genecards.org/cgi-bin/carddisp.pl?gene=IDH2
IDH1	Isocitrate Dehydrogenase (NADP(+)) 1	Protein Coding	O75874	65	GC02M208236	55.6354	https://www.genecards.org/cgi-bin/carddisp.pl?gene=IDH1
INS	Insulin	Protein Coding	P01308	61	GC11M002159	55.1722	https://www.genecards.org/cgi-bin/carddisp.pl?gene=INS
PDX1	Pancreatic And Duodenal Homeobox 1	Protein Coding	P52945	58	GC13P028201	54.0838	https://www.genecards.org/cgi-bin/carddisp.pl?gene=PDX1
JAK2	Janus Kinase 2	Protein Coding	O60674	66	GC09P004985	53.4725	https://www.genecards.org/cgi-bin/carddisp.pl?gene=JAK2
WT1	WT1 Transcription Factor	Protein Coding	P19544	61	GC11M032365	53.4576	https://www.genecards.org/cgi-bin/carddisp.pl?gene=WT1
MIR21	MicroRNA 21	RNA Gene		33	GC17P134223	53.4204	https://www.genecards.org/cgi-bin/carddisp.pl?gene=MIR21
PRSS2	Serine Protease 2	Protein Coding	P07478	54	GC07P161569	51.5812	https://www.genecards.org/cgi-bin/carddisp.pl?gene=PRSS2
TGFB1	Transforming Growth Factor Beta 1	Protein Coding	P01137	65	GC19M041301	51.4062	https://www.genecards.org/cgi-bin/carddisp.pl?gene=TGFB1
MIR126	MicroRNA 126	RNA Gene		31	GC09P136670	51.1921	https://www.genecards.org/cgi-bin/carddisp.pl?gene=MIR126
VHL	Von Hippel-Lindau Tumor Suppressor	Protein Coding	P40337	60	GC03P024217	50.987	https://www.genecards.org/cgi-bin/carddisp.pl?gene=VHL
LOC111674472	DNase I Hypersensitive Sites In Introns 16 And 17a Of CFTR	Functional Element		9	GC07P117607	50.547	https://www.genecards.org/cgi-bin/carddisp.pl?gene=LOC111674472
KMT2A	Lysine Methyltransferase 2A	Protein Coding	Q03164	60	GC11P118436	50.4124	https://www.genecards.org/cgi-bin/carddisp.pl?gene=KMT2A
MSH2	MutS Homolog 2	Protein Coding	P43246	61	GC02P047403	50.2963	https://www.genecards.org/cgi-bin/carddisp.pl?gene=MSH2
CRP	C-Reactive Protein	Protein Coding	P02741	58	GC01M165279	50.2156	https://www.genecards.org/cgi-bin/carddisp.pl?gene=CRP
DNMT3A	DNA Methyltransferase 3 Alpha	Protein Coding	Q9Y6K1	64	GC02M025228	50.1909	https://www.genecards.org/cgi-bin/carddisp.pl?gene=DNMT3A
ETV6	ETS Variant Transcription Factor 6	Protein Coding	P41212	59	GC12P011649	49.9036	https://www.genecards.org/cgi-bin/carddisp.pl?gene=ETV6
MYC	MYC Proto-Oncogene, BHLH Transcription Factor	Protein Coding	P01106	65	GC08P127735	49.8097	https://www.genecards.org/cgi-bin/carddisp.pl?gene=MYC
MLH1	MutL Homolog 1	Protein Coding	P40692	62	GC03P036993	49.6884	https://www.genecards.org/cgi-bin/carddisp.pl?gene=MLH1
CASR	Calcium Sensing Receptor	Protein Coding	P41180	63	GC03P122183	49.6445	https://www.genecards.org/cgi-bin/carddisp.pl?gene=CASR
NF1	Neurofibromin 1	Protein Coding	P21359	60	GC17P031094	49.4552	https://www.genecards.org/cgi-bin/carddisp.pl?gene=NF1
CHEK2	Checkpoint Kinase 2	Protein Coding	O96017	67	GC22M028687	49.4546	https://www.genecards.org/cgi-bin/carddisp.pl?gene=CHEK2
MSH6	MutS Homolog 6	Protein Coding	P52701	61	GC02P047695	49.1729	https://www.genecards.org/cgi-bin/carddisp.pl?gene=MSH6
CCND1	Cyclin D1	Protein Coding	P24385	66	GC11P069641	48.8679	https://www.genecards.org/cgi-bin/carddisp.pl?gene=CCND1
MIR155	MicroRNA 155	RNA Gene		30	GC21P025573	48.668	https://www.genecards.org/cgi-bin/carddisp.pl?gene=MIR155
TRAF3	TNF Receptor Associated Factor 3	Protein Coding	Q13114	59	GC14P118105	48.591	https://www.genecards.org/cgi-bin/carddisp.pl?gene=TRAF3
MIR128-2	MicroRNA 128-2	RNA Gene		29	GC03P035754	48.4507	https://www.genecards.org/cgi-bin/carddisp.pl?gene=MIR128-2
GNAS	GNAS Complex Locus	Protein Coding	P84996	62	GC20P058839	47.9192	https://www.genecards.org/cgi-bin/carddisp.pl?gene=GNAS
ELANE	Elastase, Neutrophil Expressed	Protein Coding	P08246	63	GC19P131807	47.8096	https://www.genecards.org/cgi-bin/carddisp.pl?gene=ELANE
IL10	Interleukin 10	Protein Coding	P22301	60	GC01M206767	47.3627	https://www.genecards.org/cgi-bin/carddisp.pl?gene=IL10
BRAF	B-Raf Proto-Oncogene, Serine/Threonine Kinase	Protein Coding	P15056	66	GC07M140783	47.1925	https://www.genecards.org/cgi-bin/carddisp.pl?gene=BRAF
MEFV	MEFV Innate Immunity Regulator, Pyrin	Protein Coding	O15553	56	GC16M027034	46.7969	https://www.genecards.org/cgi-bin/carddisp.pl?gene=MEFV
IKZF1	IKAROS Family Zinc Finger 1	Protein Coding	Q13422	61	GC07P050303	46.4774	https://www.genecards.org/cgi-bin/carddisp.pl?gene=IKZF1
BCL2	BCL2 Apoptosis Regulator	Protein Coding	P10415	63	GC18M063123	46.2691	https://www.genecards.org/cgi-bin/carddisp.pl?gene=BCL2
CPT2	Carnitine Palmitoyltransferase 2	Protein Coding	P23786	62	GC01P053196	46.0066	https://www.genecards.org/cgi-bin/carddisp.pl?gene=CPT2
PMS2	PMS1 Homolog 2, Mismatch Repair System Component	Protein Coding	P54278	62	GC07M005973	45.8878	https://www.genecards.org/cgi-bin/carddisp.pl?gene=PMS2
MIR223	MicroRNA 223	RNA Gene		30	GC0XP066018	45.7586	https://www.genecards.org/cgi-bin/carddisp.pl?gene=MIR223
MPO	Myeloperoxidase	Protein Coding	P05164	65	GC17M058269	45.7041	https://www.genecards.org/cgi-bin/carddisp.pl?gene=MPO
FGFR1	Fibroblast Growth Factor Receptor 1	Protein Coding	P11362	68	GC08M038400	45.6005	https://www.genecards.org/cgi-bin/carddisp.pl?gene=FGFR1
RB1	RB Transcriptional Corepressor 1	Protein Coding	P06400	61	GC13P048303	45.3491	https://www.genecards.org/cgi-bin/carddisp.pl?gene=RB1
PVT1	Pvt1 Oncogene	RNA Gene		34	GC08P128246	45.0167	https://www.genecards.org/cgi-bin/carddisp.pl?gene=PVT1
MET	MET Proto-Oncogene, Receptor Tyrosine Kinase	Protein Coding	P08581	67	GC07P116672	44.9542	https://www.genecards.org/cgi-bin/carddisp.pl?gene=MET
MIR221	MicroRNA 221	RNA Gene		30	GC0XM045746	44.4242	https://www.genecards.org/cgi-bin/carddisp.pl?gene=MIR221
PNLIP	Pancreatic Lipase	Protein Coding	P16233	59	GC10P116545	44.2573	https://www.genecards.org/cgi-bin/carddisp.pl?gene=PNLIP
TLR3	Toll Like Receptor 3	Protein Coding	O15455	63	GC04P186059	44.2151	https://www.genecards.org/cgi-bin/carddisp.pl?gene=TLR3
PIK3CA	Phosphatidylinositol-4,5-Bisphosphate 3-Kinase Catalytic Subunit Alpha	Protein Coding	P42336	65	GC03P179148	44.1958	https://www.genecards.org/cgi-bin/carddisp.pl?gene=PIK3CA
FANCD2	FA Complementation Group D2	Protein Coding	Q9BXW9	59	GC03P010026	43.6382	https://www.genecards.org/cgi-bin/carddisp.pl?gene=FANCD2
STK11	Serine/Threonine Kinase 11	Protein Coding	Q15831	63	GC19P001177	42.9725	https://www.genecards.org/cgi-bin/carddisp.pl?gene=STK11
CDK4	Cyclin Dependent Kinase 4	Protein Coding	P11802	66	GC12M059932	42.9552	https://www.genecards.org/cgi-bin/carddisp.pl?gene=CDK4
MEN1	Menin 1	Protein Coding	O00255	58	GC11M064803	42.7983	https://www.genecards.org/cgi-bin/carddisp.pl?gene=MEN1
ERBB2	Erb-B2 Receptor Tyrosine Kinase 2	Protein Coding	P04626	68	GC17P039687	42.5992	https://www.genecards.org/cgi-bin/carddisp.pl?gene=ERBB2
LOC111674475	CFTR Intron 11 Enhancer	Functional Element		10	GC07P117587	42.5483	https://www.genecards.org/cgi-bin/carddisp.pl?gene=LOC111674475
GATA1	GATA Binding Protein 1	Protein Coding	P15976	59	GC0XP048786	42.3765	https://www.genecards.org/cgi-bin/carddisp.pl?gene=GATA1
MIR210	MicroRNA 210	RNA Gene		30	GC11M013222	42.3735	https://www.genecards.org/cgi-bin/carddisp.pl?gene=MIR210
ABL1	ABL Proto-Oncogene 1, Non-Receptor Tyrosine Kinase	Protein Coding	P00519	65	GC09P130713	42.2986	https://www.genecards.org/cgi-bin/carddisp.pl?gene=ABL1
IFNG	Interferon Gamma	Protein Coding	P01579	63	GC12M068154	42.2309	https://www.genecards.org/cgi-bin/carddisp.pl?gene=IFNG
MIR195	MicroRNA 195	RNA Gene		28	GC17M088262	42.1814	https://www.genecards.org/cgi-bin/carddisp.pl?gene=MIR195
MALAT1	Metastasis Associated Lung Adenocarcinoma Transcript 1	RNA Gene		33	GC11P098972	42.1291	https://www.genecards.org/cgi-bin/carddisp.pl?gene=MALAT1
PTPN11	Protein Tyrosine Phosphatase Non-Receptor Type 11	Protein Coding	Q06124	66	GC12P112418	42.0713	https://www.genecards.org/cgi-bin/carddisp.pl?gene=PTPN11
CTLA4	Cytotoxic T-Lymphocyte Associated Protein 4	Protein Coding	P16410	61	GC02P204352	42.002	https://www.genecards.org/cgi-bin/carddisp.pl?gene=CTLA4
RARA	Retinoic Acid Receptor Alpha	Protein Coding	P10276	62	GC17P040309	41.9039	https://www.genecards.org/cgi-bin/carddisp.pl?gene=RARA
BAX	BCL2 Associated X, Apoptosis Regulator	Protein Coding	Q07812	64	GC19P048954	41.6628	https://www.genecards.org/cgi-bin/carddisp.pl?gene=BAX
MIR23A	MicroRNA 23a	RNA Gene		30	GC19M100412	41.3502	https://www.genecards.org/cgi-bin/carddisp.pl?gene=MIR23A
CXCR4	C-X-C Motif Chemokine Receptor 4	Protein Coding	P61073	65	GC02M136114	41.3308	https://www.genecards.org/cgi-bin/carddisp.pl?gene=CXCR4
TAL1	TAL BHLH Transcription Factor 1, Erythroid Differentiation Factor	Protein Coding	P17542	57	GC01M047216	41.3194	https://www.genecards.org/cgi-bin/carddisp.pl?gene=TAL1
IL1B	Interleukin 1 Beta	Protein Coding	P01584	60	GC02M112829	41.3108	https://www.genecards.org/cgi-bin/carddisp.pl?gene=IL1B
MEG3	Maternally Expressed 3	RNA Gene		36	GC14P119042	41.1335	https://www.genecards.org/cgi-bin/carddisp.pl?gene=MEG3
LOC111674477	CFTR Intron 23 Enhancer	Functional Element		9	GC07P117665	40.9455	https://www.genecards.org/cgi-bin/carddisp.pl?gene=LOC111674477
MIR199B	MicroRNA 199b	RNA Gene		29	GC09M128244	40.9204	https://www.genecards.org/cgi-bin/carddisp.pl?gene=MIR199B
FANCC	FA Complementation Group C	Protein Coding	Q00597	60	GC09M095099	40.9035	https://www.genecards.org/cgi-bin/carddisp.pl?gene=FANCC
MIR146A	MicroRNA 146a	RNA Gene		31	GC05P160485	40.843	https://www.genecards.org/cgi-bin/carddisp.pl?gene=MIR146A
RAD51	RAD51 Recombinase	Protein Coding	Q06609	64	GC15P040694	40.6915	https://www.genecards.org/cgi-bin/carddisp.pl?gene=RAD51
NUP214	Nucleoporin 214	Protein Coding	P35658	57	GC09P131125	40.4973	https://www.genecards.org/cgi-bin/carddisp.pl?gene=NUP214
PAX5	Paired Box 5	Protein Coding	Q02548	59	GC09M037094	40.3088	https://www.genecards.org/cgi-bin/carddisp.pl?gene=PAX5
FANCA	FA Complementation Group A	Protein Coding	O15360	62	GC16M090235	40.1756	https://www.genecards.org/cgi-bin/carddisp.pl?gene=FANCA
BCR	BCR Activator Of RhoGEF And GTPase	Protein Coding	P11274	65	GC22P023179	40.127	https://www.genecards.org/cgi-bin/carddisp.pl?gene=BCR
TSC2	TSC Complex Subunit 2	Protein Coding	P49815	64	GC16P104050	40.0419	https://www.genecards.org/cgi-bin/carddisp.pl?gene=TSC2
XIST	X Inactive Specific Transcript	RNA Gene		32	GC0XM073820	39.9256	https://www.genecards.org/cgi-bin/carddisp.pl?gene=XIST
CXCL8	C-X-C Motif Chemokine Ligand 8	Protein Coding	P10145	56	GC04P073740	39.8722	https://www.genecards.org/cgi-bin/carddisp.pl?gene=CXCL8
AKT1	AKT Serine/Threonine Kinase 1	Protein Coding	P31749	66	GC14M104769	39.8131	https://www.genecards.org/cgi-bin/carddisp.pl?gene=AKT1
CDH1	Cadherin 1	Protein Coding	P12830	62	GC16P068737	39.7817	https://www.genecards.org/cgi-bin/carddisp.pl?gene=CDH1
LPL	Lipoprotein Lipase	Protein Coding	P06858	63	GC08P019901	39.7719	https://www.genecards.org/cgi-bin/carddisp.pl?gene=LPL
CEL	Carboxyl Ester Lipase	Protein Coding	P19835	58	GC09P133061	39.6918	https://www.genecards.org/cgi-bin/carddisp.pl?gene=CEL
CTNNB1	Catenin Beta 1	Protein Coding	P35222	66	GC03P041194	39.6579	https://www.genecards.org/cgi-bin/carddisp.pl?gene=CTNNB1
CREBBP	CREB Binding Protein	Protein Coding	Q92793	67	GC16M027070	39.6331	https://www.genecards.org/cgi-bin/carddisp.pl?gene=CREBBP
BRIP1	BRCA1 Interacting Helicase 1	Protein Coding	Q9BX63	62	GC17M061679	39.5845	https://www.genecards.org/cgi-bin/carddisp.pl?gene=BRIP1
FANCG	FA Complementation Group G	Protein Coding	O15287	56	GC09M035073	39.5577	https://www.genecards.org/cgi-bin/carddisp.pl?gene=FANCG
FGFR2	Fibroblast Growth Factor Receptor 2	Protein Coding	P21802	68	GC10M121478	39.5406	https://www.genecards.org/cgi-bin/carddisp.pl?gene=FGFR2
PTF1A	Pancreas Associated Transcription Factor 1a	Protein Coding	Q7RTS3	54	GC10P023194	39.4863	https://www.genecards.org/cgi-bin/carddisp.pl?gene=PTF1A
EPCAM	Epithelial Cell Adhesion Molecule	Protein Coding	P16422	61	GC02P047345	39.4321	https://www.genecards.org/cgi-bin/carddisp.pl?gene=EPCAM
CDKN2B-AS1	CDKN2B Antisense RNA 1	RNA Gene		32	GC09P021994	39.4202	https://www.genecards.org/cgi-bin/carddisp.pl?gene=CDKN2B-AS1
FAS	Fas Cell Surface Death Receptor	Protein Coding	P25445	64	GC10P116129	39.1882	https://www.genecards.org/cgi-bin/carddisp.pl?gene=FAS
PML	PML Nuclear Body Scaffold	Protein Coding	P29590	59	GC15P073994	39.1219	https://www.genecards.org/cgi-bin/carddisp.pl?gene=PML
MIR23B	MicroRNA 23b	RNA Gene		29	GC09P095085	39.0723	https://www.genecards.org/cgi-bin/carddisp.pl?gene=MIR23B
ERCC4	ERCC Excision Repair 4, Endonuclease Catalytic Subunit	Protein Coding	Q92889	59	GC16P013920	38.9763	https://www.genecards.org/cgi-bin/carddisp.pl?gene=ERCC4
U2AF1	U2 Small Nuclear RNA Auxiliary Factor 1	Protein Coding	Q01081	56	GC21M043092	38.8414	https://www.genecards.org/cgi-bin/carddisp.pl?gene=U2AF1
TLR4	Toll Like Receptor 4	Protein Coding	O00206	64	GC09P117704	38.6981	https://www.genecards.org/cgi-bin/carddisp.pl?gene=TLR4
TUG1	Taurine Up-Regulated 1	Protein Coding	A0A6I8PU40	33	GC22P030969	38.2439	https://www.genecards.org/cgi-bin/carddisp.pl?gene=TUG1
MUC1	Mucin 1, Cell Surface Associated	Protein Coding	P15941	61	GC01M155185	38.1722	https://www.genecards.org/cgi-bin/carddisp.pl?gene=MUC1
MIR222	MicroRNA 222	RNA Gene		29	GC0XM045747	38.0769	https://www.genecards.org/cgi-bin/carddisp.pl?gene=MIR222
SBDS	SBDS Ribosome Maturation Factor	Protein Coding	Q9Y3A5	55	GC07M066987	38.0072	https://www.genecards.org/cgi-bin/carddisp.pl?gene=SBDS
RAD51C	RAD51 Paralog C	Protein Coding	O43502	55	GC17P058692	37.7823	https://www.genecards.org/cgi-bin/carddisp.pl?gene=RAD51C
NSD1	Nuclear Receptor Binding SET Domain Protein 1	Protein Coding	Q96L73	56	GC05P188518	37.7735	https://www.genecards.org/cgi-bin/carddisp.pl?gene=NSD1
JAK1	Janus Kinase 1	Protein Coding	P23458	66	GC01M064833	37.698	https://www.genecards.org/cgi-bin/carddisp.pl?gene=JAK1
CD274	CD274 Molecule	Protein Coding	Q9NZQ7	58	GC09P005450	37.5531	https://www.genecards.org/cgi-bin/carddisp.pl?gene=CD274
APC	APC Regulator Of WNT Signaling Pathway	Protein Coding	P25054	62	GC05P112707	37.2226	https://www.genecards.org/cgi-bin/carddisp.pl?gene=APC
CDKN2B	Cyclin Dependent Kinase Inhibitor 2B	Protein Coding	P42772	58	GC09M022002	37.0593	https://www.genecards.org/cgi-bin/carddisp.pl?gene=CDKN2B
ASXL1	ASXL Transcriptional Regulator 1	Protein Coding	Q8IXJ9	55	GC20P044308	36.845	https://www.genecards.org/cgi-bin/carddisp.pl?gene=ASXL1
RUNX1T1	RUNX1 Partner Transcriptional Co-Repressor 1	Protein Coding	Q06455	52	GC08M091954	36.7598	https://www.genecards.org/cgi-bin/carddisp.pl?gene=RUNX1T1
FGFR3	Fibroblast Growth Factor Receptor 3	Protein Coding	P22607	68	GC04P005899	36.6956	https://www.genecards.org/cgi-bin/carddisp.pl?gene=FGFR3
HOTAIR	HOX Transcript Antisense RNA	RNA Gene		31	GC12M053962	36.6762	https://www.genecards.org/cgi-bin/carddisp.pl?gene=HOTAIR
MIR199A1	MicroRNA 199a-1	RNA Gene		29	GC19M010817	36.4432	https://www.genecards.org/cgi-bin/carddisp.pl?gene=MIR199A1
UCA1	Urothelial Cancer Associated 1	RNA Gene		30	GC19P141717	36.3295	https://www.genecards.org/cgi-bin/carddisp.pl?gene=UCA1
ARID1A	AT-Rich Interaction Domain 1A	Protein Coding	O14497	58	GC01P026693	36.216	https://www.genecards.org/cgi-bin/carddisp.pl?gene=ARID1A
TET2	Tet Methylcytosine Dioxygenase 2	Protein Coding	Q6N021	58	GC04P105145	36.1697	https://www.genecards.org/cgi-bin/carddisp.pl?gene=TET2
MIR15B	MicroRNA 15b	RNA Gene		29	GC03P160404	36.0828	https://www.genecards.org/cgi-bin/carddisp.pl?gene=MIR15B
TSC1	TSC Complex Subunit 1	Protein Coding	Q92574	61	GC09M132891	36.0072	https://www.genecards.org/cgi-bin/carddisp.pl?gene=TSC1
TRMU	TRNA Mitochondrial 2-Thiouridylase	Protein Coding	O75648	51	GC22P046330	35.996	https://www.genecards.org/cgi-bin/carddisp.pl?gene=TRMU
SETD2	SET Domain Containing 2, Histone Lysine Methyltransferase	Protein Coding	Q9BYW2	59	GC03M047033	35.7515	https://www.genecards.org/cgi-bin/carddisp.pl?gene=SETD2
CD40LG	CD40 Ligand	Protein Coding	P29965	62	GC0XP136649	35.7331	https://www.genecards.org/cgi-bin/carddisp.pl?gene=CD40LG
ABCC8	ATP Binding Cassette Subfamily C Member 8	Protein Coding	Q09428	58	GC11M017392	35.6016	https://www.genecards.org/cgi-bin/carddisp.pl?gene=ABCC8
FANCL	FA Complementation Group L	Protein Coding	Q9NW38	58	GC02M058127	35.5964	https://www.genecards.org/cgi-bin/carddisp.pl?gene=FANCL
APOC2	Apolipoprotein C2	Protein Coding	P02655	56	GC19P133241	35.5258	https://www.genecards.org/cgi-bin/carddisp.pl?gene=APOC2
JAK3	Janus Kinase 3	Protein Coding	P52333	65	GC19M017824	35.5258	https://www.genecards.org/cgi-bin/carddisp.pl?gene=JAK3
MIR424	MicroRNA 424	RNA Gene		27	GC0XM134901	35.4823	https://www.genecards.org/cgi-bin/carddisp.pl?gene=MIR424
MIR125B1	MicroRNA 125b-1	RNA Gene		30	GC11M134117	35.4375	https://www.genecards.org/cgi-bin/carddisp.pl?gene=MIR125B1
MIR494	MicroRNA 494	RNA Gene		26	GC14P119078	35.2593	https://www.genecards.org/cgi-bin/carddisp.pl?gene=MIR494
ALB	Albumin	Protein Coding	P02768	61	GC04P073397	35.0667	https://www.genecards.org/cgi-bin/carddisp.pl?gene=ALB
FANCF	FA Complementation Group F	Protein Coding	Q9NPI8	53	GC11M022600	35.0447	https://www.genecards.org/cgi-bin/carddisp.pl?gene=FANCF
EZH2	Enhancer Of Zeste 2 Polycomb Repressive Complex 2 Subunit	Protein Coding	Q15910	66	GC07M148807	34.8871	https://www.genecards.org/cgi-bin/carddisp.pl?gene=EZH2
MPL	MPL Proto-Oncogene, Thrombopoietin Receptor	Protein Coding	P40238	60	GC01P043337	34.8546	https://www.genecards.org/cgi-bin/carddisp.pl?gene=MPL
HNF1A	HNF1 Homeobox A	Protein Coding	P20823	59	GC12P120978	34.8245	https://www.genecards.org/cgi-bin/carddisp.pl?gene=HNF1A
CCK	Cholecystokinin	Protein Coding	P06307	54	GC03M042274	34.7584	https://www.genecards.org/cgi-bin/carddisp.pl?gene=CCK
PDGFRB	Platelet Derived Growth Factor Receptor Beta	Protein Coding	P09619	66	GC05M150113	34.6594	https://www.genecards.org/cgi-bin/carddisp.pl?gene=PDGFRB
HFE	Homeostatic Iron Regulator	Protein Coding	Q30201	58	GC06P026087	34.5934	https://www.genecards.org/cgi-bin/carddisp.pl?gene=HFE
DDX41	DEAD-Box Helicase 41	Protein Coding	Q9UJV9	55	GC05M177511	34.5527	https://www.genecards.org/cgi-bin/carddisp.pl?gene=DDX41
CSF3R	Colony Stimulating Factor 3 Receptor	Protein Coding	Q99062	59	GC01M036466	34.3324	https://www.genecards.org/cgi-bin/carddisp.pl?gene=CSF3R
MIR96	MicroRNA 96	RNA Gene		30	GC07M129774	34.3303	https://www.genecards.org/cgi-bin/carddisp.pl?gene=MIR96
MIR34C	MicroRNA 34c	RNA Gene		30	GC11P112711	34.2458	https://www.genecards.org/cgi-bin/carddisp.pl?gene=MIR34C
REG3A	Regenerating Family Member 3 Alpha	Protein Coding	Q06141	49	GC02M079157	34.2292	https://www.genecards.org/cgi-bin/carddisp.pl?gene=REG3A
CSF1R	Colony Stimulating Factor 1 Receptor	Protein Coding	P07333	65	GC05M150053	34.2275	https://www.genecards.org/cgi-bin/carddisp.pl?gene=CSF1R
H19	H19 Imprinted Maternally Expressed Transcript	RNA Gene		36	GC11M001995	34.2028	https://www.genecards.org/cgi-bin/carddisp.pl?gene=H19
MIR483	MicroRNA 483	RNA Gene		29	GC11M013306	34.1988	https://www.genecards.org/cgi-bin/carddisp.pl?gene=MIR483
MTHFR	Methylenetetrahydrofolate Reductase	Protein Coding	P42898	61	GC01M011785	34.126	https://www.genecards.org/cgi-bin/carddisp.pl?gene=MTHFR
MMP9	Matrix Metallopeptidase 9	Protein Coding	P14780	66	GC20P046008	34.1144	https://www.genecards.org/cgi-bin/carddisp.pl?gene=MMP9
NEAT1	Nuclear Paraspeckle Assembly Transcript 1	RNA Gene		33	GC11P098966	34.0842	https://www.genecards.org/cgi-bin/carddisp.pl?gene=NEAT1
EP300	E1A Binding Protein P300	Protein Coding	Q09472	65	GC22P081600	34.0369	https://www.genecards.org/cgi-bin/carddisp.pl?gene=EP300
FANCE	FA Complementation Group E	Protein Coding	Q9HB96	54	GC06P156426	33.9623	https://www.genecards.org/cgi-bin/carddisp.pl?gene=FANCE
TTR	Transthyretin	Protein Coding	P02766	61	GC18P031557	33.9091	https://www.genecards.org/cgi-bin/carddisp.pl?gene=TTR
MIR15A	MicroRNA 15a	RNA Gene		25	GC13M050049	33.7635	https://www.genecards.org/cgi-bin/carddisp.pl?gene=MIR15A
GAS5	Growth Arrest Specific 5	RNA Gene		32	GC01M173947	33.6562	https://www.genecards.org/cgi-bin/carddisp.pl?gene=GAS5
AKT2	AKT Serine/Threonine Kinase 2	Protein Coding	P31751	66	GC19M040230	33.6146	https://www.genecards.org/cgi-bin/carddisp.pl?gene=AKT2
TICAM1	TIR Domain Containing Adaptor Molecule 1	Protein Coding	Q8IUC6	55	GC19M004815	33.4689	https://www.genecards.org/cgi-bin/carddisp.pl?gene=TICAM1
SST	Somatostatin	Protein Coding	P61278	52	GC03M187668	33.455	https://www.genecards.org/cgi-bin/carddisp.pl?gene=SST
TERC	Telomerase RNA Component	RNA Gene		37	GC03M169765	33.4542	https://www.genecards.org/cgi-bin/carddisp.pl?gene=TERC
MIR10B	MicroRNA 10b	RNA Gene		31	GC02P176150	33.4069	https://www.genecards.org/cgi-bin/carddisp.pl?gene=MIR10B
STAT5B	Signal Transducer And Activator Of Transcription 5B	Protein Coding	P51692	62	GC17M042199	33.3871	https://www.genecards.org/cgi-bin/carddisp.pl?gene=STAT5B
CCDC26	CCDC26 Long Non-Coding RNA	RNA Gene		33	GC08M136776	33.3329	https://www.genecards.org/cgi-bin/carddisp.pl?gene=CCDC26
VEGFA	Vascular Endothelial Growth Factor A	Protein Coding	P15692	61	GC06P043770	33.3204	https://www.genecards.org/cgi-bin/carddisp.pl?gene=VEGFA
SMO	Smoothened, Frizzled Class Receptor	Protein Coding	Q99835	64	GC07P138834	33.2423	https://www.genecards.org/cgi-bin/carddisp.pl?gene=SMO
SF3B1	Splicing Factor 3b Subunit 1	Protein Coding	O75533	57	GC02M197453	33.2115	https://www.genecards.org/cgi-bin/carddisp.pl?gene=SF3B1
STAR	Steroidogenic Acute Regulatory Protein	Protein Coding	P49675	58	GC08M038358	33.0662	https://www.genecards.org/cgi-bin/carddisp.pl?gene=STAR
LOC113633877	CFTR Intron 19 DNase I Hypersensitive Site	Functional Element		9	GC07P117639	32.9543	https://www.genecards.org/cgi-bin/carddisp.pl?gene=LOC113633877
STAT1	Signal Transducer And Activator Of Transcription 1	Protein Coding	P42224	66	GC02M190908	32.9513	https://www.genecards.org/cgi-bin/carddisp.pl?gene=STAT1
CDK6	Cyclin Dependent Kinase 6	Protein Coding	Q00534	64	GC07M092604	32.9279	https://www.genecards.org/cgi-bin/carddisp.pl?gene=CDK6
ALAD	Aminolevulinate Dehydratase	Protein Coding	P13716	58	GC09M113386	32.9163	https://www.genecards.org/cgi-bin/carddisp.pl?gene=ALAD
TCF3	Transcription Factor 3	Protein Coding	P15923	59	GC19M001609	32.7693	https://www.genecards.org/cgi-bin/carddisp.pl?gene=TCF3
CCAT1	Colon Cancer Associated Transcript 1	RNA Gene		22	GC08M127207	32.6864	https://www.genecards.org/cgi-bin/carddisp.pl?gene=CCAT1
SRSF2	Serine And Arginine Rich Splicing Factor 2	Protein Coding	Q01130	55	GC17M076734	32.6719	https://www.genecards.org/cgi-bin/carddisp.pl?gene=SRSF2
PDCD1	Programmed Cell Death 1	Protein Coding	Q15116	59	GC02M241849	32.6592	https://www.genecards.org/cgi-bin/carddisp.pl?gene=PDCD1
FBXW7	F-Box And WD Repeat Domain Containing 7	Protein Coding	Q969H0	58	GC04M152321	32.6577	https://www.genecards.org/cgi-bin/carddisp.pl?gene=FBXW7
NUP98	Nucleoporin 98 And 96 Precursor	Protein Coding	P52948	58	GC11M003671	32.647	https://www.genecards.org/cgi-bin/carddisp.pl?gene=NUP98
FASLG	Fas Ligand	Protein Coding	P48023	61	GC01P172659	32.6378	https://www.genecards.org/cgi-bin/carddisp.pl?gene=FASLG
ATR	ATR Serine/Threonine Kinase	Protein Coding	Q13535	66	GC03M142449	32.5977	https://www.genecards.org/cgi-bin/carddisp.pl?gene=ATR
KCNJ11	Potassium Inwardly Rectifying Channel Subfamily J Member 11	Protein Coding	Q14654	58	GC11M018031	32.5059	https://www.genecards.org/cgi-bin/carddisp.pl?gene=KCNJ11
BLM	BLM RecQ Like Helicase	Protein Coding	P54132	62	GC15P090717	32.4916	https://www.genecards.org/cgi-bin/carddisp.pl?gene=BLM
SERPINA1	Serpin Family A Member 1	Protein Coding	P01009	62	GC14M094376	32.4095	https://www.genecards.org/cgi-bin/carddisp.pl?gene=SERPINA1
UNC93B1	Unc-93 Homolog B1, TLR Signaling Regulator	Protein Coding	Q9H1C4	50	GC11M067991	32.238	https://www.genecards.org/cgi-bin/carddisp.pl?gene=UNC93B1
CCL2	C-C Motif Chemokine Ligand 2	Protein Coding	P13500	61	GC17P034255	32.1283	https://www.genecards.org/cgi-bin/carddisp.pl?gene=CCL2
GCK	Glucokinase	Protein Coding	P35557	62	GC07M045514	32.0744	https://www.genecards.org/cgi-bin/carddisp.pl?gene=GCK
CBL	Cbl Proto-Oncogene	Protein Coding	P22681	64	GC11P119206	31.8605	https://www.genecards.org/cgi-bin/carddisp.pl?gene=CBL
MIR99A	MicroRNA 99a	RNA Gene		30	GC21P016539	31.8242	https://www.genecards.org/cgi-bin/carddisp.pl?gene=MIR99A
APOA5	Apolipoprotein A5	Protein Coding	Q6Q788	55	GC11M116789	31.8066	https://www.genecards.org/cgi-bin/carddisp.pl?gene=APOA5
DNAJC21	DnaJ Heat Shock Protein Family (Hsp40) Member C21	Protein Coding	Q5F1R6	45	GC05P034929	31.7259	https://www.genecards.org/cgi-bin/carddisp.pl?gene=DNAJC21
GPIHBP1	Glycosylphosphatidylinositol Anchored High Density Lipoprotein Binding Protein 1	Protein Coding	Q8IV16	48	GC08P143213	31.5671	https://www.genecards.org/cgi-bin/carddisp.pl?gene=GPIHBP1
CDKN1B	Cyclin Dependent Kinase Inhibitor 1B	Protein Coding	P46527	61	GC12P047017	31.4921	https://www.genecards.org/cgi-bin/carddisp.pl?gene=CDKN1B
ACE	Angiotensin I Converting Enzyme	Protein Coding	P12821	64	GC17P063477	31.4391	https://www.genecards.org/cgi-bin/carddisp.pl?gene=ACE
MIR143	MicroRNA 143	RNA Gene		33	GC05P155623	31.4096	https://www.genecards.org/cgi-bin/carddisp.pl?gene=MIR143
MIR27A	MicroRNA 27a	RNA Gene		31	GC19M100411	31.259	https://www.genecards.org/cgi-bin/carddisp.pl?gene=MIR27A
CSF3	Colony Stimulating Factor 3	Protein Coding	P09919	54	GC17P040015	31.2321	https://www.genecards.org/cgi-bin/carddisp.pl?gene=CSF3
TGFBR2	Transforming Growth Factor Beta Receptor 2	Protein Coding	P37173	65	GC03P030623	31.1153	https://www.genecards.org/cgi-bin/carddisp.pl?gene=TGFBR2
ERBB4	Erb-B2 Receptor Tyrosine Kinase 4	Protein Coding	Q15303	67	GC02M211375	31.0083	https://www.genecards.org/cgi-bin/carddisp.pl?gene=ERBB4
LPIN1	Lipin 1	Protein Coding	Q14693	59	GC02P011677	30.9564	https://www.genecards.org/cgi-bin/carddisp.pl?gene=LPIN1
MIRLET7C	MicroRNA Let-7c	RNA Gene		31	GC21P019897	30.9439	https://www.genecards.org/cgi-bin/carddisp.pl?gene=MIRLET7C
SPG7	SPG7 Matrix AAA Peptidase Subunit, Paraplegin	Protein Coding	Q9UQ90	55	GC16P107070	30.8381	https://www.genecards.org/cgi-bin/carddisp.pl?gene=SPG7
DNMT1	DNA Methyltransferase 1	Protein Coding	P26358	65	GC19M010133	30.8042	https://www.genecards.org/cgi-bin/carddisp.pl?gene=DNMT1
RAF1	Raf-1 Proto-Oncogene, Serine/Threonine Kinase	Protein Coding	P04049	67	GC03M012583	30.6627	https://www.genecards.org/cgi-bin/carddisp.pl?gene=RAF1
IL4	Interleukin 4	Protein Coding	P05112	59	GC05P132673	30.6574	https://www.genecards.org/cgi-bin/carddisp.pl?gene=IL4
MIR130B	MicroRNA 130b	RNA Gene		28	GC22P085687	30.537	https://www.genecards.org/cgi-bin/carddisp.pl?gene=MIR130B
MYH11	Myosin Heavy Chain 11	Protein Coding	P35749	59	GC16M027496	30.5346	https://www.genecards.org/cgi-bin/carddisp.pl?gene=MYH11
FGFR4	Fibroblast Growth Factor Receptor 4	Protein Coding	P22455	65	GC05P177086	30.5315	https://www.genecards.org/cgi-bin/carddisp.pl?gene=FGFR4
LCN2	Lipocalin 2	Protein Coding	P80188	58	GC09P128149	30.5023	https://www.genecards.org/cgi-bin/carddisp.pl?gene=LCN2
EPOR	Erythropoietin Receptor	Protein Coding	P19235	61	GC19M011377	30.4269	https://www.genecards.org/cgi-bin/carddisp.pl?gene=EPOR
MIR203A	MicroRNA 203a	RNA Gene		28	GC14P118123	30.2305	https://www.genecards.org/cgi-bin/carddisp.pl?gene=MIR203A
SCT	Secretin	Protein Coding	P09683	45	GC11M000626	30.1829	https://www.genecards.org/cgi-bin/carddisp.pl?gene=SCT
HMOX1	Heme Oxygenase 1	Protein Coding	P09601	65	GC22P035380	30.0793	https://www.genecards.org/cgi-bin/carddisp.pl?gene=HMOX1
LOC113664106	CFTR Intron 2 DNase I Hypersensitive Site	Functional Element		9	GC07P117508	30.0282	https://www.genecards.org/cgi-bin/carddisp.pl?gene=LOC113664106
RET	Ret Proto-Oncogene	Protein Coding	P07949	67	GC10P045251	30.0012	https://www.genecards.org/cgi-bin/carddisp.pl?gene=RET
EFL1	Elongation Factor Like GTPase 1	Protein Coding	Q7Z2Z2	51	GC15M155758	29.9988	https://www.genecards.org/cgi-bin/carddisp.pl?gene=EFL1
CDKN1A	Cyclin Dependent Kinase Inhibitor 1A	Protein Coding	P38936	63	GC06P156447	29.9949	https://www.genecards.org/cgi-bin/carddisp.pl?gene=CDKN1A
SRP54	Signal Recognition Particle 54	Protein Coding	P61011	54	GC14P034981	29.9025	https://www.genecards.org/cgi-bin/carddisp.pl?gene=SRP54
MAP2K1	Mitogen-Activated Protein Kinase Kinase 1	Protein Coding	Q02750	67	GC15P066386	29.888	https://www.genecards.org/cgi-bin/carddisp.pl?gene=MAP2K1
SRC	SRC Proto-Oncogene, Non-Receptor Tyrosine Kinase	Protein Coding	P12931	63	GC20P037344	29.8129	https://www.genecards.org/cgi-bin/carddisp.pl?gene=SRC
MIR181C	MicroRNA 181c	RNA Gene		29	GC19P132486	29.8073	https://www.genecards.org/cgi-bin/carddisp.pl?gene=MIR181C
PPY	Pancreatic Polypeptide	Protein Coding	P01298	51	GC17M043940	29.7466	https://www.genecards.org/cgi-bin/carddisp.pl?gene=PPY
CST3	Cystatin C	Protein Coding	P01034	56	GC20M024131	29.7457	https://www.genecards.org/cgi-bin/carddisp.pl?gene=CST3
HNF4A	Hepatocyte Nuclear Factor 4 Alpha	Protein Coding	P41235	62	GC20P044355	29.7357	https://www.genecards.org/cgi-bin/carddisp.pl?gene=HNF4A
ADA	Adenosine Deaminase	Protein Coding	P00813	63	GC20M044620	29.5348	https://www.genecards.org/cgi-bin/carddisp.pl?gene=ADA
MIR34B	MicroRNA 34b	RNA Gene		30	GC11P112710	29.5299	https://www.genecards.org/cgi-bin/carddisp.pl?gene=MIR34B
APOB	Apolipoprotein B	Protein Coding	P04114	58	GC02M020956	29.4936	https://www.genecards.org/cgi-bin/carddisp.pl?gene=APOB
DCK	Deoxycytidine Kinase	Protein Coding	P27707	56	GC04P070992	29.4784	https://www.genecards.org/cgi-bin/carddisp.pl?gene=DCK
CSF2	Colony Stimulating Factor 2	Protein Coding	P04141	58	GC05P132073	29.3914	https://www.genecards.org/cgi-bin/carddisp.pl?gene=CSF2
PDGFRA	Platelet Derived Growth Factor Receptor Alpha	Protein Coding	P16234	66	GC04P054229	29.3333	https://www.genecards.org/cgi-bin/carddisp.pl?gene=PDGFRA
MIR181A2	MicroRNA 181a-2	RNA Gene		29	GC09P124692	29.3305	https://www.genecards.org/cgi-bin/carddisp.pl?gene=MIR181A2
NOTCH2	Notch Receptor 2	Protein Coding	Q04721	65	GC01M119911	29.2843	https://www.genecards.org/cgi-bin/carddisp.pl?gene=NOTCH2
GATA6	GATA Binding Protein 6	Protein Coding	Q92908	59	GC18P022169	29.2314	https://www.genecards.org/cgi-bin/carddisp.pl?gene=GATA6
MIR34A	MicroRNA 34a	RNA Gene		31	GC01M019769	29.2131	https://www.genecards.org/cgi-bin/carddisp.pl?gene=MIR34A
KDR	Kinase Insert Domain Receptor	Protein Coding	P35968	66	GC04M055078	29.2034	https://www.genecards.org/cgi-bin/carddisp.pl?gene=KDR
F2	Coagulation Factor II, Thrombin	Protein Coding	P00734	63	GC11P048362	29.1451	https://www.genecards.org/cgi-bin/carddisp.pl?gene=F2
MIR148A	MicroRNA 148a	RNA Gene		29	GC07M025950	29.1405	https://www.genecards.org/cgi-bin/carddisp.pl?gene=MIR148A
ITGB2	Integrin Subunit Beta 2	Protein Coding	P05107	63	GC21M044885	29.0829	https://www.genecards.org/cgi-bin/carddisp.pl?gene=ITGB2
ERG	ETS Transcription Factor ERG	Protein Coding	P11308	59	GC21M038367	29.0665	https://www.genecards.org/cgi-bin/carddisp.pl?gene=ERG
MIR409	MicroRNA 409	RNA Gene		28	GC14P119069	28.9741	https://www.genecards.org/cgi-bin/carddisp.pl?gene=MIR409
CALR	Calreticulin	Protein Coding	P27797	64	GC19P012938	28.9012	https://www.genecards.org/cgi-bin/carddisp.pl?gene=CALR
ATRX	ATRX Chromatin Remodeler	Protein Coding	P46100	58	GC0XM077504	28.8922	https://www.genecards.org/cgi-bin/carddisp.pl?gene=ATRX
RAD50	RAD50 Double Strand Break Repair Protein	Protein Coding	Q92878	62	GC05P132556	28.7838	https://www.genecards.org/cgi-bin/carddisp.pl?gene=RAD50
WT1-AS	WT1 Antisense RNA	RNA Gene	Q06250	36	GC11P032434	28.776	https://www.genecards.org/cgi-bin/carddisp.pl?gene=WT1-AS
IL2	Interleukin 2	Protein Coding	P60568	58	GC04M122451	28.7729	https://www.genecards.org/cgi-bin/carddisp.pl?gene=IL2
MIRLET7B	MicroRNA Let-7b	RNA Gene		29	GC22P081742	28.6427	https://www.genecards.org/cgi-bin/carddisp.pl?gene=MIRLET7B
SLC29A1	Solute Carrier Family 29 Member 1 (Augustine Blood Group)	Protein Coding	Q99808	60	GC06P044219	28.6332	https://www.genecards.org/cgi-bin/carddisp.pl?gene=SLC29A1
CCND3	Cyclin D3	Protein Coding	P30281	59	GC06M041934	28.6224	https://www.genecards.org/cgi-bin/carddisp.pl?gene=CCND3
MIRLET7D	MicroRNA Let-7d	RNA Gene		31	GC09P094178	28.5891	https://www.genecards.org/cgi-bin/carddisp.pl?gene=MIRLET7D
MIR451A	MicroRNA 451a	RNA Gene		26	GC17M028861	28.5655	https://www.genecards.org/cgi-bin/carddisp.pl?gene=MIR451A
LRRC56	Leucine Rich Repeat Containing 56	Protein Coding	Q8IYG6	47	GC11P014008	28.5599	https://www.genecards.org/cgi-bin/carddisp.pl?gene=LRRC56
SAMD9L	Sterile Alpha Motif Domain Containing 9 Like	Protein Coding	Q8IVG5	49	GC07M093130	28.531	https://www.genecards.org/cgi-bin/carddisp.pl?gene=SAMD9L
ABCB1	ATP Binding Cassette Subfamily B Member 1	Protein Coding	P08183	64	GC07M087504	28.4641	https://www.genecards.org/cgi-bin/carddisp.pl?gene=ABCB1
APOA1	Apolipoprotein A1	Protein Coding	P02647	63	GC11M116835	28.4002	https://www.genecards.org/cgi-bin/carddisp.pl?gene=APOA1
ACTB	Actin Beta	Protein Coding	P60709	63	GC07M005726	28.3965	https://www.genecards.org/cgi-bin/carddisp.pl?gene=ACTB
MIR16-1	MicroRNA 16-1	RNA Gene		29	GC13M050048	28.3943	https://www.genecards.org/cgi-bin/carddisp.pl?gene=MIR16-1
GCG	Glucagon	Protein Coding	P01275	54	GC02M162142	28.3609	https://www.genecards.org/cgi-bin/carddisp.pl?gene=GCG
MECOM	MDS1 And EVI1 Complex Locus	Protein Coding	Q03112	60	GC03M169083	28.3548	https://www.genecards.org/cgi-bin/carddisp.pl?gene=MECOM
BCOR	BCL6 Corepressor	Protein Coding	Q6W2J9	55	GC0XM040049	28.3538	https://www.genecards.org/cgi-bin/carddisp.pl?gene=BCOR
IL7R	Interleukin 7 Receptor	Protein Coding	P16871	59	GC05P035852	28.3393	https://www.genecards.org/cgi-bin/carddisp.pl?gene=IL7R
MIR339	MicroRNA 339	RNA Gene		30	GC07M001022	28.3188	https://www.genecards.org/cgi-bin/carddisp.pl?gene=MIR339
PIK3CD	Phosphatidylinositol-4,5-Bisphosphate 3-Kinase Catalytic Subunit Delta	Protein Coding	O00329	66	GC01P060209	28.2754	https://www.genecards.org/cgi-bin/carddisp.pl?gene=PIK3CD
CBS	Cystathionine Beta-Synthase	Protein Coding	P35520	63	GC21M043053	28.1048	https://www.genecards.org/cgi-bin/carddisp.pl?gene=CBS
SMARCB1	SWI/SNF Related, Matrix Associated, Actin Dependent Regulator Of Chromatin, Subfamily B, Member 1	Protein Coding	Q12824	59	GC22P023786	28.0184	https://www.genecards.org/cgi-bin/carddisp.pl?gene=SMARCB1
MAPK1	Mitogen-Activated Protein Kinase 1	Protein Coding	P28482	65	GC22M021759	27.9809	https://www.genecards.org/cgi-bin/carddisp.pl?gene=MAPK1
MIR106A	MicroRNA 106a	RNA Gene		27	GC0XM134526	27.9486	https://www.genecards.org/cgi-bin/carddisp.pl?gene=MIR106A
ICAM1	Intercellular Adhesion Molecule 1	Protein Coding	P05362	63	GC19P132284	27.9484	https://www.genecards.org/cgi-bin/carddisp.pl?gene=ICAM1
DKC1	Dyskerin Pseudouridine Synthase 1	Protein Coding	O60832	59	GC0XP154762	27.9387	https://www.genecards.org/cgi-bin/carddisp.pl?gene=DKC1
MIR142	MicroRNA 142	RNA Gene		30	GC17M058331	27.9174	https://www.genecards.org/cgi-bin/carddisp.pl?gene=MIR142
MIR335	MicroRNA 335	RNA Gene		29	GC07P130496	27.9131	https://www.genecards.org/cgi-bin/carddisp.pl?gene=MIR335
CLDN2	Claudin 2	Protein Coding	P57739	52	GC0XP106900	27.8318	https://www.genecards.org/cgi-bin/carddisp.pl?gene=CLDN2
HIF1A	Hypoxia Inducible Factor 1 Subunit Alpha	Protein Coding	Q16665	61	GC14P061695	27.7898	https://www.genecards.org/cgi-bin/carddisp.pl?gene=HIF1A
CASP3	Caspase 3	Protein Coding	P42574	62	GC04M184627	27.7642	https://www.genecards.org/cgi-bin/carddisp.pl?gene=CASP3
ZBTB16	Zinc Finger And BTB Domain Containing 16	Protein Coding	Q05516	55	GC11P114059	27.7599	https://www.genecards.org/cgi-bin/carddisp.pl?gene=ZBTB16
APOE	Apolipoprotein E	Protein Coding	P02649	62	GC19P133238	27.6797	https://www.genecards.org/cgi-bin/carddisp.pl?gene=APOE
HP	Haptoglobin	Protein Coding	P00738	58	GC16P106129	27.6722	https://www.genecards.org/cgi-bin/carddisp.pl?gene=HP
MIR497	MicroRNA 497	RNA Gene		27	GC17M088263	27.6291	https://www.genecards.org/cgi-bin/carddisp.pl?gene=MIR497
PBX1	PBX Homeobox 1	Protein Coding	P40424	59	GC01P170881	27.6196	https://www.genecards.org/cgi-bin/carddisp.pl?gene=PBX1
KDM6A	Lysine Demethylase 6A	Protein Coding	O15550	59	GC0XP044873	27.5272	https://www.genecards.org/cgi-bin/carddisp.pl?gene=KDM6A
UBR1	Ubiquitin Protein Ligase E3 Component N-Recognin 1	Protein Coding	Q8IWV7	55	GC15M042942	27.5112	https://www.genecards.org/cgi-bin/carddisp.pl?gene=UBR1
MIR22	MicroRNA 22	RNA Gene		31	GC17M001713	27.4638	https://www.genecards.org/cgi-bin/carddisp.pl?gene=MIR22
IL17A	Interleukin 17A	Protein Coding	Q16552	55	GC06P052186	27.4304	https://www.genecards.org/cgi-bin/carddisp.pl?gene=IL17A
IRAIN	IGF1R Antisense Imprinted Non-Protein Coding RNA	RNA Gene		25	GC15M098645	27.4077	https://www.genecards.org/cgi-bin/carddisp.pl?gene=IRAIN
PTGS2	Prostaglandin-Endoperoxide Synthase 2	Protein Coding	P35354	62	GC01M186671	27.4068	https://www.genecards.org/cgi-bin/carddisp.pl?gene=PTGS2
NFKB1	Nuclear Factor Kappa B Subunit 1	Protein Coding	P19838	66	GC04P102501	27.3952	https://www.genecards.org/cgi-bin/carddisp.pl?gene=NFKB1
MIR199A2	MicroRNA 199a-2	RNA Gene		29	GC01M172235	27.3832	https://www.genecards.org/cgi-bin/carddisp.pl?gene=MIR199A2
HLA-DRB1	Major Histocompatibility Complex, Class II, DR Beta 1	Protein Coding	P01911	59	GC06M100352	27.3281	https://www.genecards.org/cgi-bin/carddisp.pl?gene=HLA-DRB1
MRTFA	Myocardin Related Transcription Factor A	Protein Coding	Q969V6	52	GC22M082416	27.2734	https://www.genecards.org/cgi-bin/carddisp.pl?gene=MRTFA
STAT5A	Signal Transducer And Activator Of Transcription 5A	Protein Coding	P42229	62	GC17P042287	27.2489	https://www.genecards.org/cgi-bin/carddisp.pl?gene=STAT5A
MYD88	MYD88 Innate Immune Signal Transduction Adaptor	Protein Coding	Q99836	62	GC03P038397	27.2137	https://www.genecards.org/cgi-bin/carddisp.pl?gene=MYD88
HOTTIP	HOXA Distal Transcript Antisense RNA	RNA Gene		30	GC07P027198	27.1823	https://www.genecards.org/cgi-bin/carddisp.pl?gene=HOTTIP
MTOR	Mechanistic Target Of Rapamycin Kinase	Protein Coding	P42345	68	GC01M011106	27.1503	https://www.genecards.org/cgi-bin/carddisp.pl?gene=MTOR
NALT1	NOTCH1 Associated LncRNA In T Cell Acute Lymphoblastic Leukemia 1	RNA Gene		21	GC09P147106	27.1441	https://www.genecards.org/cgi-bin/carddisp.pl?gene=NALT1
HOTAIRM1	HOXA Transcript Antisense RNA, Myeloid-Specific 1	RNA Gene		28	GC07P027095	27.1415	https://www.genecards.org/cgi-bin/carddisp.pl?gene=HOTAIRM1
CDKN2C	Cyclin Dependent Kinase Inhibitor 2C	Protein Coding	P42773	56	GC01P050960	27.1069	https://www.genecards.org/cgi-bin/carddisp.pl?gene=CDKN2C
PTK2B	Protein Tyrosine Kinase 2 Beta	Protein Coding	Q14289	62	GC08P027311	27.0531	https://www.genecards.org/cgi-bin/carddisp.pl?gene=PTK2B
NTRK3	Neurotrophic Receptor Tyrosine Kinase 3	Protein Coding	Q16288	65	GC15M087859	27.0292	https://www.genecards.org/cgi-bin/carddisp.pl?gene=NTRK3
B2M	Beta-2-Microglobulin	Protein Coding	P61769	62	GC15P044711	26.9063	https://www.genecards.org/cgi-bin/carddisp.pl?gene=B2M
PIK3R1	Phosphoinositide-3-Kinase Regulatory Subunit 1	Protein Coding	P27986	65	GC05P068215	26.8699	https://www.genecards.org/cgi-bin/carddisp.pl?gene=PIK3R1
AKT3	AKT Serine/Threonine Kinase 3	Protein Coding	Q9Y243	68	GC01M243488	26.8698	https://www.genecards.org/cgi-bin/carddisp.pl?gene=AKT3
THBD	Thrombomodulin	Protein Coding	P07204	58	GC20M023026	26.848	https://www.genecards.org/cgi-bin/carddisp.pl?gene=THBD
BCL6	BCL6 Transcription Repressor	Protein Coding	P41182	59	GC03M187721	26.8475	https://www.genecards.org/cgi-bin/carddisp.pl?gene=BCL6
CAV1	Caveolin 1	Protein Coding	Q03135	61	GC07P116524	26.8385	https://www.genecards.org/cgi-bin/carddisp.pl?gene=CAV1
REG1A	Regenerating Family Member 1 Alpha	Protein Coding	P05451	52	GC02P079120	26.7678	https://www.genecards.org/cgi-bin/carddisp.pl?gene=REG1A
MIR204	MicroRNA 204	RNA Gene		31	GC09M070809	26.7405	https://www.genecards.org/cgi-bin/carddisp.pl?gene=MIR204
MAP2K2	Mitogen-Activated Protein Kinase Kinase 2	Protein Coding	P36507	67	GC19M004090	26.7394	https://www.genecards.org/cgi-bin/carddisp.pl?gene=MAP2K2
SETBP1	SET Binding Protein 1	Protein Coding	Q9Y6X0	54	GC18P044680	26.6911	https://www.genecards.org/cgi-bin/carddisp.pl?gene=SETBP1
F3	Coagulation Factor III, Tissue Factor	Protein Coding	P13726	58	GC01M094956	26.5597	https://www.genecards.org/cgi-bin/carddisp.pl?gene=F3
MIR17	MicroRNA 17	RNA Gene		28	GC13P091350	26.4123	https://www.genecards.org/cgi-bin/carddisp.pl?gene=MIR17
BIRC3	Baculoviral IAP Repeat Containing 3	Protein Coding	Q13489	58	GC11P102317	26.3861	https://www.genecards.org/cgi-bin/carddisp.pl?gene=BIRC3
GGT1	Gamma-Glutamyltransferase 1	Protein Coding	P19440	62	GC22P024583	26.3803	https://www.genecards.org/cgi-bin/carddisp.pl?gene=GGT1
FOXO1	Forkhead Box O1	Protein Coding	Q12778	64	GC13M040555	26.3638	https://www.genecards.org/cgi-bin/carddisp.pl?gene=FOXO1
ENG	Endoglin	Protein Coding	P17813	60	GC09M130980	26.3197	https://www.genecards.org/cgi-bin/carddisp.pl?gene=ENG
IGF1	Insulin Like Growth Factor 1	Protein Coding	P05019	61	GC12M102395	26.3011	https://www.genecards.org/cgi-bin/carddisp.pl?gene=IGF1
PRF1	Perforin 1	Protein Coding	P14222	59	GC10M070597	26.2878	https://www.genecards.org/cgi-bin/carddisp.pl?gene=PRF1
PPARG	Peroxisome Proliferator Activated Receptor Gamma	Protein Coding	P37231	65	GC03P012287	26.2706	https://www.genecards.org/cgi-bin/carddisp.pl?gene=PPARG
PTCH1	Patched 1	Protein Coding	Q13635	63	GC09M095442	26.1942	https://www.genecards.org/cgi-bin/carddisp.pl?gene=PTCH1
MIR197	MicroRNA 197	RNA Gene		28	GC01P109598	26.1804	https://www.genecards.org/cgi-bin/carddisp.pl?gene=MIR197
GSTM1	Glutathione S-Transferase Mu 1	Protein Coding	P09488	55	GC01P109687	26.1244	https://www.genecards.org/cgi-bin/carddisp.pl?gene=GSTM1
MIR130A	MicroRNA 130a	RNA Gene		30	GC11P057641	26.1068	https://www.genecards.org/cgi-bin/carddisp.pl?gene=MIR130A
AFDN	Afadin, Adherens Junction Formation Factor	Protein Coding	P55196	55	GC06P171702	26.0986	https://www.genecards.org/cgi-bin/carddisp.pl?gene=AFDN
MIR196B	MicroRNA 196b	RNA Gene		30	GC07M028101	26.0398	https://www.genecards.org/cgi-bin/carddisp.pl?gene=MIR196B
IL12B	Interleukin 12B	Protein Coding	P29460	57	GC05M159314	25.9816	https://www.genecards.org/cgi-bin/carddisp.pl?gene=IL12B
IL2RA	Interleukin 2 Receptor Subunit Alpha	Protein Coding	P01589	63	GC10M006010	25.9424	https://www.genecards.org/cgi-bin/carddisp.pl?gene=IL2RA
ESR1	Estrogen Receptor 1	Protein Coding	P03372	66	GC06P151656	25.8624	https://www.genecards.org/cgi-bin/carddisp.pl?gene=ESR1
RHOA	Ras Homolog Family Member A	Protein Coding	P61586	62	GC03M049359	25.8114	https://www.genecards.org/cgi-bin/carddisp.pl?gene=RHOA
FANCM	FA Complementation Group M	Protein Coding	Q8IYD8	54	GC14P045135	25.8069	https://www.genecards.org/cgi-bin/carddisp.pl?gene=FANCM
GPT	Glutamic--Pyruvic Transaminase	Protein Coding	P24298	54	GC08P144502	25.7854	https://www.genecards.org/cgi-bin/carddisp.pl?gene=GPT
SAMD9	Sterile Alpha Motif Domain Containing 9	Protein Coding	Q5K651	48	GC07M093099	25.7551	https://www.genecards.org/cgi-bin/carddisp.pl?gene=SAMD9
PDCD1LG2	Programmed Cell Death 1 Ligand 2	Protein Coding	Q9BQ51	55	GC09P005510	25.7201	https://www.genecards.org/cgi-bin/carddisp.pl?gene=PDCD1LG2
MIR30A	MicroRNA 30a	RNA Gene		28	GC06M071403	25.7155	https://www.genecards.org/cgi-bin/carddisp.pl?gene=MIR30A
ALK	ALK Receptor Tyrosine Kinase	Protein Coding	Q9UM73	64	GC02M029190	25.6775	https://www.genecards.org/cgi-bin/carddisp.pl?gene=ALK
RTEL1	Regulator Of Telomere Elongation Helicase 1	Protein Coding	Q9NZ71	54	GC20P068110	25.6737	https://www.genecards.org/cgi-bin/carddisp.pl?gene=RTEL1
FGA	Fibrinogen Alpha Chain	Protein Coding	P02671	62	GC04M154583	25.6729	https://www.genecards.org/cgi-bin/carddisp.pl?gene=FGA
HLA-DQB1	Major Histocompatibility Complex, Class II, DQ Beta 1	Protein Coding	P01920	55	GC06M100361	25.6699	https://www.genecards.org/cgi-bin/carddisp.pl?gene=HLA-DQB1
IL18	Interleukin 18	Protein Coding	Q14116	56	GC11M112143	25.6652	https://www.genecards.org/cgi-bin/carddisp.pl?gene=IL18
STIL	STIL Centriolar Assembly Protein	Protein Coding	Q15468	51	GC01M047250	25.6497	https://www.genecards.org/cgi-bin/carddisp.pl?gene=STIL
BUB1B	BUB1 Mitotic Checkpoint Serine/Threonine Kinase B	Protein Coding	O60566	63	GC15P040161	25.584	https://www.genecards.org/cgi-bin/carddisp.pl?gene=BUB1B
HGF	Hepatocyte Growth Factor	Protein Coding	P14210	65	GC07M081699	25.5221	https://www.genecards.org/cgi-bin/carddisp.pl?gene=HGF
LMO1	LIM Domain Only 1	Protein Coding	P25800	53	GC11M008224	25.4725	https://www.genecards.org/cgi-bin/carddisp.pl?gene=LMO1
TINF2	TERF1 Interacting Nuclear Factor 2	Protein Coding	Q9BSI4	54	GC14M027974	25.4125	https://www.genecards.org/cgi-bin/carddisp.pl?gene=TINF2
XPO1	Exportin 1	Protein Coding	O14980	61	GC02M061445	25.3739	https://www.genecards.org/cgi-bin/carddisp.pl?gene=XPO1
MIR127	MicroRNA 127	RNA Gene		30	GC14P118051	25.3597	https://www.genecards.org/cgi-bin/carddisp.pl?gene=MIR127
NOTCH3	Notch Receptor 3	Protein Coding	Q9UM47	64	GC19M015159	25.3506	https://www.genecards.org/cgi-bin/carddisp.pl?gene=NOTCH3
RNASE1	Ribonuclease A Family Member 1, Pancreatic	Protein Coding	P07998	55	GC14M020801	25.2946	https://www.genecards.org/cgi-bin/carddisp.pl?gene=RNASE1
HOXA9	Homeobox A9	Protein Coding	P31269	52	GC07M027162	25.2682	https://www.genecards.org/cgi-bin/carddisp.pl?gene=HOXA9
MDM2	MDM2 Proto-Oncogene	Protein Coding	Q00987	66	GC12P068808	25.2162	https://www.genecards.org/cgi-bin/carddisp.pl?gene=MDM2
MMP2	Matrix Metallopeptidase 2	Protein Coding	P08253	66	GC16P105536	25.15	https://www.genecards.org/cgi-bin/carddisp.pl?gene=MMP2
CLPS	Colipase	Protein Coding	P04118	50	GC06M100446	25.1396	https://www.genecards.org/cgi-bin/carddisp.pl?gene=CLPS
DEK	DEK Proto-Oncogene	Protein Coding	P35659	54	GC06M018224	25.1318	https://www.genecards.org/cgi-bin/carddisp.pl?gene=DEK
CHGA	Chromogranin A	Protein Coding	P10645	56	GC14P093923	25.0909	https://www.genecards.org/cgi-bin/carddisp.pl?gene=CHGA
LIG4	DNA Ligase 4	Protein Coding	P49917	59	GC13M108207	25.0878	https://www.genecards.org/cgi-bin/carddisp.pl?gene=LIG4
SELP	Selectin P	Protein Coding	P16109	58	GC01M169558	25.0264	https://www.genecards.org/cgi-bin/carddisp.pl?gene=SELP
BCL2L1	BCL2 Like 1	Protein Coding	Q07817	62	GC20M031664	25.0255	https://www.genecards.org/cgi-bin/carddisp.pl?gene=BCL2L1
INSR	Insulin Receptor	Protein Coding	P06213	66	GC19M007112	25.0074	https://www.genecards.org/cgi-bin/carddisp.pl?gene=INSR
IL13	Interleukin 13	Protein Coding	P35225	56	GC05P132656	24.9782	https://www.genecards.org/cgi-bin/carddisp.pl?gene=IL13
EGF	Epidermal Growth Factor	Protein Coding	P01133	64	GC04P109912	24.9557	https://www.genecards.org/cgi-bin/carddisp.pl?gene=EGF
TNFRSF9	TNF Receptor Superfamily Member 9	Protein Coding	Q07011	57	GC01M007915	24.8516	https://www.genecards.org/cgi-bin/carddisp.pl?gene=TNFRSF9
IL3	Interleukin 3	Protein Coding	P08700	57	GC05P132060	24.8063	https://www.genecards.org/cgi-bin/carddisp.pl?gene=IL3
ALDH2	Aldehyde Dehydrogenase 2 Family Member	Protein Coding	P05091	63	GC12P111766	24.7855	https://www.genecards.org/cgi-bin/carddisp.pl?gene=ALDH2
SLC2A1	Solute Carrier Family 2 Member 1	Protein Coding	P11166	66	GC01M042925	24.7016	https://www.genecards.org/cgi-bin/carddisp.pl?gene=SLC2A1
GFI1	Growth Factor Independent 1 Transcriptional Repressor	Protein Coding	Q99684	53	GC01M092474	24.6913	https://www.genecards.org/cgi-bin/carddisp.pl?gene=GFI1
SLC37A4	Solute Carrier Family 37 Member 4	Protein Coding	O43826	54	GC11M133861	24.6442	https://www.genecards.org/cgi-bin/carddisp.pl?gene=SLC37A4
NTRK1	Neurotrophic Receptor Tyrosine Kinase 1	Protein Coding	P04629	62	GC01P156815	24.6236	https://www.genecards.org/cgi-bin/carddisp.pl?gene=NTRK1
C11orf65	Chromosome 11 Open Reading Frame 65	Protein Coding	Q8NCR3	42	GC11M108308	24.5865	https://www.genecards.org/cgi-bin/carddisp.pl?gene=C11orf65
BARD1	BRCA1 Associated RING Domain 1	Protein Coding	Q99728	59	GC02M214725	24.4817	https://www.genecards.org/cgi-bin/carddisp.pl?gene=BARD1
SMC3	Structural Maintenance Of Chromosomes 3	Protein Coding	Q9UQE7	60	GC10P110567	24.462	https://www.genecards.org/cgi-bin/carddisp.pl?gene=SMC3
CD4	CD4 Molecule	Protein Coding	P01730	63	GC12P006786	24.4138	https://www.genecards.org/cgi-bin/carddisp.pl?gene=CD4
RPL5	Ribosomal Protein L5	Protein Coding	P46777	59	GC01P092855	24.2977	https://www.genecards.org/cgi-bin/carddisp.pl?gene=RPL5
SFTPB	Surfactant Protein B	Protein Coding	P07988	55	GC02M085657	24.2701	https://www.genecards.org/cgi-bin/carddisp.pl?gene=SFTPB
ANKRD26	Ankyrin Repeat Domain Containing 26	Protein Coding	Q9UPS8	51	GC10M026947	24.2644	https://www.genecards.org/cgi-bin/carddisp.pl?gene=ANKRD26
AURKA	Aurora Kinase A	Protein Coding	O14965	65	GC20M056370	24.2355	https://www.genecards.org/cgi-bin/carddisp.pl?gene=AURKA
LINC-ROR	Long Intergenic Non-Protein Coding RNA, Regulator Of Reprogramming	RNA Gene		25	GC18M057054	24.2059	https://www.genecards.org/cgi-bin/carddisp.pl?gene=LINC-ROR
TEK	TEK Receptor Tyrosine Kinase	Protein Coding	Q02763	64	GC09P027109	24.2018	https://www.genecards.org/cgi-bin/carddisp.pl?gene=TEK
AFF1	ALF Transcription Elongation Factor 1	Protein Coding	P51825	50	GC04P086949	24.1904	https://www.genecards.org/cgi-bin/carddisp.pl?gene=AFF1
LMF1	Lipase Maturation Factor 1	Protein Coding	Q96S06	50	GC16M000853	24.18	https://www.genecards.org/cgi-bin/carddisp.pl?gene=LMF1
FADD	Fas Associated Via Death Domain	Protein Coding	Q13158	59	GC11P070203	24.1322	https://www.genecards.org/cgi-bin/carddisp.pl?gene=FADD
MIR181A1	MicroRNA 181a-1	RNA Gene		27	GC01M198860	24.0712	https://www.genecards.org/cgi-bin/carddisp.pl?gene=MIR181A1
IL1A	Interleukin 1 Alpha	Protein Coding	P01583	58	GC02M112773	24.0692	https://www.genecards.org/cgi-bin/carddisp.pl?gene=IL1A
RMRP	RNA Component Of Mitochondrial RNA Processing Endoribonuclease	RNA Gene		33	GC09M035655	24.0632	https://www.genecards.org/cgi-bin/carddisp.pl?gene=RMRP
MIRLET7E	MicroRNA Let-7e	RNA Gene		29	GC19P133538	24.0602	https://www.genecards.org/cgi-bin/carddisp.pl?gene=MIRLET7E
MIF	Macrophage Migration Inhibitory Factor	Protein Coding	P14174	61	GC22P023894	24.0579	https://www.genecards.org/cgi-bin/carddisp.pl?gene=MIF
MIR125B2	MicroRNA 125b-2	RNA Gene		30	GC21P016590	24.009	https://www.genecards.org/cgi-bin/carddisp.pl?gene=MIR125B2
KMT2D	Lysine Methyltransferase 2D	Protein Coding	O14686	56	GC12M049018	23.979	https://www.genecards.org/cgi-bin/carddisp.pl?gene=KMT2D
SERPINE1	Serpin Family E Member 1	Protein Coding	P05121	63	GC07P101127	23.9754	https://www.genecards.org/cgi-bin/carddisp.pl?gene=SERPINE1
MIR139	MicroRNA 139	RNA Gene		30	GC11M072615	23.9202	https://www.genecards.org/cgi-bin/carddisp.pl?gene=MIR139
IRF8	Interferon Regulatory Factor 8	Protein Coding	Q02556	59	GC16P106703	23.9117	https://www.genecards.org/cgi-bin/carddisp.pl?gene=IRF8
PHF6	PHD Finger Protein 6	Protein Coding	Q8IWS0	52	GC0XP134373	23.9102	https://www.genecards.org/cgi-bin/carddisp.pl?gene=PHF6
PLG	Plasminogen	Protein Coding	P00747	61	GC06P160702	23.893	https://www.genecards.org/cgi-bin/carddisp.pl?gene=PLG
LINC01672	Long Intergenic Non-Protein Coding RNA 1672	RNA Gene		19	GC01P060062	23.8886	https://www.genecards.org/cgi-bin/carddisp.pl?gene=LINC01672
TYK2	Tyrosine Kinase 2	Protein Coding	P29597	66	GC19M010350	23.8852	https://www.genecards.org/cgi-bin/carddisp.pl?gene=TYK2
SH3GL1	SH3 Domain Containing GRB2 Like 1, Endophilin A2	Protein Coding	Q99961	55	GC19M004360	23.8402	https://www.genecards.org/cgi-bin/carddisp.pl?gene=SH3GL1
CHEK1	Checkpoint Kinase 1	Protein Coding	O14757	65	GC11P125625	23.8166	https://www.genecards.org/cgi-bin/carddisp.pl?gene=CHEK1
DNTT	DNA Nucleotidylexotransferase	Protein Coding	P04053	54	GC10P096304	23.7132	https://www.genecards.org/cgi-bin/carddisp.pl?gene=DNTT
MIR10A	MicroRNA 10a	RNA Gene		30	GC17M048579	23.6302	https://www.genecards.org/cgi-bin/carddisp.pl?gene=MIR10A
PRKAR1A	Protein Kinase CAMP-Dependent Type I Regulatory Subunit Alpha	Protein Coding	P10644	63	GC17P134455	23.6193	https://www.genecards.org/cgi-bin/carddisp.pl?gene=PRKAR1A
CD79A	CD79a Molecule	Protein Coding	P11912	61	GC19P041877	23.5622	https://www.genecards.org/cgi-bin/carddisp.pl?gene=CD79A
SRP72	Signal Recognition Particle 72	Protein Coding	O76094	52	GC04P056470	23.5608	https://www.genecards.org/cgi-bin/carddisp.pl?gene=SRP72
MIR182	MicroRNA 182	RNA Gene		31	GC07M129770	23.5485	https://www.genecards.org/cgi-bin/carddisp.pl?gene=MIR182
BTK	Bruton Tyrosine Kinase	Protein Coding	Q06187	66	GC0XM101349	23.52	https://www.genecards.org/cgi-bin/carddisp.pl?gene=BTK
MME	Membrane Metalloendopeptidase	Protein Coding	P08473	62	GC03P155024	23.4669	https://www.genecards.org/cgi-bin/carddisp.pl?gene=MME
BIRC5	Baculoviral IAP Repeat Containing 5	Protein Coding	O15392	58	GC17P078214	23.3865	https://www.genecards.org/cgi-bin/carddisp.pl?gene=BIRC5
PRDM16	PR/SET Domain 16	Protein Coding	Q9HAZ2	58	GC01P059935	23.3513	https://www.genecards.org/cgi-bin/carddisp.pl?gene=PRDM16
IRF4	Interferon Regulatory Factor 4	Protein Coding	Q15306	57	GC06P000391	23.3213	https://www.genecards.org/cgi-bin/carddisp.pl?gene=IRF4
SLC17A5	Solute Carrier Family 17 Member 5	Protein Coding	Q9NRA2	57	GC06M073593	23.2998	https://www.genecards.org/cgi-bin/carddisp.pl?gene=SLC17A5
EIF2AK3	Eukaryotic Translation Initiation Factor 2 Alpha Kinase 3	Protein Coding	Q9NZJ5	63	GC02M088556	23.2484	https://www.genecards.org/cgi-bin/carddisp.pl?gene=EIF2AK3
POT1	Protection Of Telomeres 1	Protein Coding	Q9NUX5	55	GC07M124822	23.2301	https://www.genecards.org/cgi-bin/carddisp.pl?gene=POT1
DNM2	Dynamin 2	Protein Coding	P50570	63	GC19P010718	23.1978	https://www.genecards.org/cgi-bin/carddisp.pl?gene=DNM2
SH2B3	SH2B Adaptor Protein 3	Protein Coding	Q9UQQ2	58	GC12P111405	23.1676	https://www.genecards.org/cgi-bin/carddisp.pl?gene=SH2B3
CBLB	Cbl Proto-Oncogene B	Protein Coding	Q13191	58	GC03M105655	23.1501	https://www.genecards.org/cgi-bin/carddisp.pl?gene=CBLB
MIR24-1	MicroRNA 24-1	RNA Gene		27	GC09P095086	23.1428	https://www.genecards.org/cgi-bin/carddisp.pl?gene=MIR24-1
NHP2	NHP2 Ribonucleoprotein	Protein Coding	Q9NX24	55	GC05M178149	23.1325	https://www.genecards.org/cgi-bin/carddisp.pl?gene=NHP2
HNF1B	HNF1 Homeobox B	Protein Coding	P35680	55	GC17M037686	23.1306	https://www.genecards.org/cgi-bin/carddisp.pl?gene=HNF1B
PALLD	Palladin, Cytoskeletal Associated Protein	Protein Coding	Q8WX93	54	GC04P168497	23.108	https://www.genecards.org/cgi-bin/carddisp.pl?gene=PALLD
ACE2	Angiotensin Converting Enzyme 2	Protein Coding	Q9BYF1	62	GC0XM015494	23.1006	https://www.genecards.org/cgi-bin/carddisp.pl?gene=ACE2
MMUT	Methylmalonyl-CoA Mutase	Protein Coding	P22033	58	GC06M049430	23.0936	https://www.genecards.org/cgi-bin/carddisp.pl?gene=MMUT
MIR320A	MicroRNA 320a	RNA Gene		30	GC08M022379	23.0646	https://www.genecards.org/cgi-bin/carddisp.pl?gene=MIR320A
IKZF3	IKAROS Family Zinc Finger 3	Protein Coding	Q9UKT9	54	GC17M089263	23.0574	https://www.genecards.org/cgi-bin/carddisp.pl?gene=IKZF3
NUMA1	Nuclear Mitotic Apparatus Protein 1	Protein Coding	Q14980	57	GC11M072002	23.0566	https://www.genecards.org/cgi-bin/carddisp.pl?gene=NUMA1
CCL5	C-C Motif Chemokine Ligand 5	Protein Coding	P13501	56	GC17M035871	22.9612	https://www.genecards.org/cgi-bin/carddisp.pl?gene=CCL5
RAD21	RAD21 Cohesin Complex Component	Protein Coding	O60216	57	GC08M116846	22.9596	https://www.genecards.org/cgi-bin/carddisp.pl?gene=RAD21
SOX9	SRY-Box Transcription Factor 9	Protein Coding	P48436	58	GC17P072121	22.9594	https://www.genecards.org/cgi-bin/carddisp.pl?gene=SOX9
GSN	Gelsolin	Protein Coding	P06396	62	GC09P121201	22.9539	https://www.genecards.org/cgi-bin/carddisp.pl?gene=GSN
MIR324	MicroRNA 324	RNA Gene		30	GC17M007223	22.9497	https://www.genecards.org/cgi-bin/carddisp.pl?gene=MIR324
LMNA	Lamin A/C	Protein Coding	P02545	62	GC01P156082	22.9378	https://www.genecards.org/cgi-bin/carddisp.pl?gene=LMNA
GNA11	G Protein Subunit Alpha 11	Protein Coding	P29992	59	GC19P003094	22.9366	https://www.genecards.org/cgi-bin/carddisp.pl?gene=GNA11
NOP10	NOP10 Ribonucleoprotein	Protein Coding	Q9NPE3	53	GC15M041829	22.9333	https://www.genecards.org/cgi-bin/carddisp.pl?gene=NOP10
LEP	Leptin	Protein Coding	P41159	59	GC07P128241	22.9262	https://www.genecards.org/cgi-bin/carddisp.pl?gene=LEP
CARD11	Caspase Recruitment Domain Family Member 11	Protein Coding	Q9BXL7	59	GC07M002906	22.9232	https://www.genecards.org/cgi-bin/carddisp.pl?gene=CARD11
IFNA1	Interferon Alpha 1	Protein Coding	P01562	51	GC09P021872	22.9088	https://www.genecards.org/cgi-bin/carddisp.pl?gene=IFNA1
IL1RN	Interleukin 1 Receptor Antagonist	Protein Coding	P18510	62	GC02P148590	22.888	https://www.genecards.org/cgi-bin/carddisp.pl?gene=IL1RN
MIR27B	MicroRNA 27b	RNA Gene		30	GC09P103712	22.8796	https://www.genecards.org/cgi-bin/carddisp.pl?gene=MIR27B
STAG2	STAG2 Cohesin Complex Component	Protein Coding	Q8N3U4	58	GC0XP123960	22.8778	https://www.genecards.org/cgi-bin/carddisp.pl?gene=STAG2
NFKB2	Nuclear Factor Kappa B Subunit 2	Protein Coding	Q00653	65	GC10P102394	22.8618	https://www.genecards.org/cgi-bin/carddisp.pl?gene=NFKB2
NBAS	NBAS Subunit Of NRZ Tethering Complex	Protein Coding	A2RRP1	52	GC02M014800	22.8423	https://www.genecards.org/cgi-bin/carddisp.pl?gene=NBAS
PLAT	Plasminogen Activator, Tissue Type	Protein Coding	P00750	62	GC08M042174	22.8296	https://www.genecards.org/cgi-bin/carddisp.pl?gene=PLAT
SUZ12	SUZ12 Polycomb Repressive Complex 2 Subunit	Protein Coding	Q15022	55	GC17P031937	22.7985	https://www.genecards.org/cgi-bin/carddisp.pl?gene=SUZ12
LPP	LIM Domain Containing Preferred Translocation Partner In Lipoma	Protein Coding	Q93052	56	GC03P188153	22.7873	https://www.genecards.org/cgi-bin/carddisp.pl?gene=LPP
ISG15	ISG15 Ubiquitin Like Modifier	Protein Coding	P05161	59	GC01P001001	22.785	https://www.genecards.org/cgi-bin/carddisp.pl?gene=ISG15
MIR342	MicroRNA 342	RNA Gene		29	GC14P100109	22.7674	https://www.genecards.org/cgi-bin/carddisp.pl?gene=MIR342
MIR375	MicroRNA 375	RNA Gene		29	GC02M219001	22.7335	https://www.genecards.org/cgi-bin/carddisp.pl?gene=MIR375
LINC02605	Long Intergenic Non-Protein Coding RNA 2605	RNA Gene		22	GC08P078838	22.7016	https://www.genecards.org/cgi-bin/carddisp.pl?gene=LINC02605
KLF2	KLF Transcription Factor 2	Protein Coding	Q9Y5W3	53	GC19P132577	22.6562	https://www.genecards.org/cgi-bin/carddisp.pl?gene=KLF2
CD14	CD14 Molecule	Protein Coding	P08571	59	GC05M140631	22.6305	https://www.genecards.org/cgi-bin/carddisp.pl?gene=CD14
MIR214	MicroRNA 214	RNA Gene		31	GC01M172234	22.6109	https://www.genecards.org/cgi-bin/carddisp.pl?gene=MIR214
MIR29A	MicroRNA 29a	RNA Gene		30	GC07M130876	22.6085	https://www.genecards.org/cgi-bin/carddisp.pl?gene=MIR29A
WRAP53	WD Repeat Containing Antisense To TP53	Protein Coding	Q9BUR4	52	GC17P132666	22.5279	https://www.genecards.org/cgi-bin/carddisp.pl?gene=WRAP53
TIMP1	TIMP Metallopeptidase Inhibitor 1	Protein Coding	P01033	58	GC0XP059202	22.4665	https://www.genecards.org/cgi-bin/carddisp.pl?gene=TIMP1
GAST	Gastrin	Protein Coding	P01350	52	GC17P041712	22.4477	https://www.genecards.org/cgi-bin/carddisp.pl?gene=GAST
HLA-B	Major Histocompatibility Complex, Class I, B	Protein Coding	P01889	59	GC06M100255	22.4384	https://www.genecards.org/cgi-bin/carddisp.pl?gene=HLA-B
PIM1	Pim-1 Proto-Oncogene, Serine/Threonine Kinase	Protein Coding	P11309	62	GC06P156456	22.4165	https://www.genecards.org/cgi-bin/carddisp.pl?gene=PIM1
CTC1	CST Telomere Replication Complex Component 1	Protein Coding	Q2NKJ3	48	GC17M088343	22.3354	https://www.genecards.org/cgi-bin/carddisp.pl?gene=CTC1
SLX4	SLX4 Structure-Specific Endonuclease Subunit	Protein Coding	Q8IY92	50	GC16M003581	22.3055	https://www.genecards.org/cgi-bin/carddisp.pl?gene=SLX4
APOA2	Apolipoprotein A2	Protein Coding	P02652	58	GC01M161222	22.2989	https://www.genecards.org/cgi-bin/carddisp.pl?gene=APOA2
MIR331	MicroRNA 331	RNA Gene		29	GC12P095308	22.2727	https://www.genecards.org/cgi-bin/carddisp.pl?gene=MIR331
HMGB1	High Mobility Group Box 1	Protein Coding	P09429	62	GC13M030456	22.2555	https://www.genecards.org/cgi-bin/carddisp.pl?gene=HMGB1
MAPK3	Mitogen-Activated Protein Kinase 3	Protein Coding	P27361	62	GC16M045720	22.2534	https://www.genecards.org/cgi-bin/carddisp.pl?gene=MAPK3
CXCL10	C-X-C Motif Chemokine Ligand 10	Protein Coding	P02778	56	GC04M076021	22.2524	https://www.genecards.org/cgi-bin/carddisp.pl?gene=CXCL10
MIR20A	MicroRNA 20a	RNA Gene		29	GC13P091717	22.2483	https://www.genecards.org/cgi-bin/carddisp.pl?gene=MIR20A
FANCB	FA Complementation Group B	Protein Coding	Q8NB91	52	GC0XM015698	22.2481	https://www.genecards.org/cgi-bin/carddisp.pl?gene=FANCB
CTSB	Cathepsin B	Protein Coding	P07858	63	GC08M011842	22.2297	https://www.genecards.org/cgi-bin/carddisp.pl?gene=CTSB
MIR92A1	MicroRNA 92a-1	RNA Gene		28	GC13P091718	22.2163	https://www.genecards.org/cgi-bin/carddisp.pl?gene=MIR92A1
RPL11	Ribosomal Protein L11	Protein Coding	P62913	60	GC01P023691	22.2141	https://www.genecards.org/cgi-bin/carddisp.pl?gene=RPL11
CIITA	Class II Major Histocompatibility Complex Transactivator	Protein Coding	P33076	56	GC16P104250	22.193	https://www.genecards.org/cgi-bin/carddisp.pl?gene=CIITA
TMEM67	Transmembrane Protein 67	Protein Coding	Q5HYA8	52	GC08P093754	22.1348	https://www.genecards.org/cgi-bin/carddisp.pl?gene=TMEM67
MBL2	Mannose Binding Lectin 2	Protein Coding	P11226	59	GC10M052760	22.1328	https://www.genecards.org/cgi-bin/carddisp.pl?gene=MBL2
MIR128-1	MicroRNA 128-1	RNA Gene		27	GC02P135665	22.128	https://www.genecards.org/cgi-bin/carddisp.pl?gene=MIR128-1
MIR92A2	MicroRNA 92a-2	RNA Gene		23	GC0XM134521	22.067	https://www.genecards.org/cgi-bin/carddisp.pl?gene=MIR92A2
NOS2	Nitric Oxide Synthase 2	Protein Coding	P35228	62	GC17M027756	22.0307	https://www.genecards.org/cgi-bin/carddisp.pl?gene=NOS2
DLEU2	Deleted In Lymphocytic Leukemia 2	RNA Gene		31	GC13M049913	22.0231	https://www.genecards.org/cgi-bin/carddisp.pl?gene=DLEU2
TCIRG1	T Cell Immune Regulator 1, ATPase H+ Transporting V0 Subunit A3	Protein Coding	Q13488	56	GC11P099181	22.0084	https://www.genecards.org/cgi-bin/carddisp.pl?gene=TCIRG1
WAS	WASP Actin Nucleation Promoting Factor	Protein Coding	P42768	61	GC0XP048676	22.0068	https://www.genecards.org/cgi-bin/carddisp.pl?gene=WAS
CUX1	Cut Like Homeobox 1	Protein Coding	Q13948	57	GC07P101815	21.9956	https://www.genecards.org/cgi-bin/carddisp.pl?gene=CUX1
PIK3CG	Phosphatidylinositol-4,5-Bisphosphate 3-Kinase Catalytic Subunit Gamma	Protein Coding	P48736	62	GC07P106865	21.9734	https://www.genecards.org/cgi-bin/carddisp.pl?gene=PIK3CG
FOXP3	Forkhead Box P3	Protein Coding	Q9BZS1	60	GC0XM049250	21.9681	https://www.genecards.org/cgi-bin/carddisp.pl?gene=FOXP3
KDM1A	Lysine Demethylase 1A	Protein Coding	O60341	61	GC01P023019	21.965	https://www.genecards.org/cgi-bin/carddisp.pl?gene=KDM1A
SYK	Spleen Associated Tyrosine Kinase	Protein Coding	P43405	63	GC09P103553	21.9434	https://www.genecards.org/cgi-bin/carddisp.pl?gene=SYK
HAX1	HCLS1 Associated Protein X-1	Protein Coding	O00165	55	GC01P170399	21.9248	https://www.genecards.org/cgi-bin/carddisp.pl?gene=HAX1
ADA2	Adenosine Deaminase 2	Protein Coding	Q9NZK5	54	GC22M017342	21.9173	https://www.genecards.org/cgi-bin/carddisp.pl?gene=ADA2
GATA3	GATA Binding Protein 3	Protein Coding	P23771	63	GC10P008045	21.8994	https://www.genecards.org/cgi-bin/carddisp.pl?gene=GATA3
RPS19	Ribosomal Protein S19	Protein Coding	P39019	60	GC19P133127	21.8858	https://www.genecards.org/cgi-bin/carddisp.pl?gene=RPS19
EBF1	EBF Transcription Factor 1	Protein Coding	Q9UH73	54	GC05M158695	21.8747	https://www.genecards.org/cgi-bin/carddisp.pl?gene=EBF1
NTRK2	Neurotrophic Receptor Tyrosine Kinase 2	Protein Coding	Q16620	66	GC09P084668	21.8699	https://www.genecards.org/cgi-bin/carddisp.pl?gene=NTRK2
MIR25	MicroRNA 25	RNA Gene		29	GC07M100093	21.8465	https://www.genecards.org/cgi-bin/carddisp.pl?gene=MIR25
RNH1	Ribonuclease/Angiogenin Inhibitor 1	Protein Coding	P13489	50	GC11M013219	21.8436	https://www.genecards.org/cgi-bin/carddisp.pl?gene=RNH1
CSF2RA	Colony Stimulating Factor 2 Receptor Subunit Alpha	Protein Coding	P15509	56	GC0XP002675	21.8281	https://www.genecards.org/cgi-bin/carddisp.pl?gene=CSF2RA
PAX4	Paired Box 4	Protein Coding	O43316	52	GC07M127610	21.8254	https://www.genecards.org/cgi-bin/carddisp.pl?gene=PAX4
FANCI	FA Complementation Group I	Protein Coding	Q9NVI1	54	GC15P089243	21.8253	https://www.genecards.org/cgi-bin/carddisp.pl?gene=FANCI
HMGA2	High Mobility Group AT-Hook 2	Protein Coding	P52926	58	GC12P065824	21.818	https://www.genecards.org/cgi-bin/carddisp.pl?gene=HMGA2
JUN	Jun Proto-Oncogene, AP-1 Transcription Factor Subunit	Protein Coding	P05412	62	GC01M058780	21.7402	https://www.genecards.org/cgi-bin/carddisp.pl?gene=JUN
CD34	CD34 Molecule	Protein Coding	P28906	58	GC01M207880	21.7328	https://www.genecards.org/cgi-bin/carddisp.pl?gene=CD34
MIR100	MicroRNA 100	RNA Gene		30	GC11M122152	21.7321	https://www.genecards.org/cgi-bin/carddisp.pl?gene=MIR100
CERNA3	Competing Endogenous LncRNA 3 For MiR-645	RNA Gene		21	GC08P056381	21.713	https://www.genecards.org/cgi-bin/carddisp.pl?gene=CERNA3
SAA1	Serum Amyloid A1	Protein Coding	P0DJI8	51	GC11P019454	21.6881	https://www.genecards.org/cgi-bin/carddisp.pl?gene=SAA1
PTPN6	Protein Tyrosine Phosphatase Non-Receptor Type 6	Protein Coding	P29350	62	GC12P046789	21.6779	https://www.genecards.org/cgi-bin/carddisp.pl?gene=PTPN6
ITGAM	Integrin Subunit Alpha M	Protein Coding	P11215	61	GC16P105014	21.6678	https://www.genecards.org/cgi-bin/carddisp.pl?gene=ITGAM
FUS	FUS RNA Binding Protein	Protein Coding	P35637	58	GC16P031180	21.6626	https://www.genecards.org/cgi-bin/carddisp.pl?gene=FUS
LGALS3	Galectin 3	Protein Coding	P17931	57	GC14P055124	21.6513	https://www.genecards.org/cgi-bin/carddisp.pl?gene=LGALS3
MIR198	MicroRNA 198	RNA Gene		23	GC03M120395	21.6201	https://www.genecards.org/cgi-bin/carddisp.pl?gene=MIR198
MAP3K14	Mitogen-Activated Protein Kinase Kinase Kinase 14	Protein Coding	Q99558	56	GC17M045263	21.5825	https://www.genecards.org/cgi-bin/carddisp.pl?gene=MAP3K14
TBK1	TANK Binding Kinase 1	Protein Coding	Q9UHD2	62	GC12P067025	21.5705	https://www.genecards.org/cgi-bin/carddisp.pl?gene=TBK1
MIR7-3	MicroRNA 7-3	RNA Gene		26	GC19P004770	21.5583	https://www.genecards.org/cgi-bin/carddisp.pl?gene=MIR7-3
GLIS2	GLIS Family Zinc Finger 2	Protein Coding	Q9BZE0	50	GC16P104120	21.5463	https://www.genecards.org/cgi-bin/carddisp.pl?gene=GLIS2
MIR383	MicroRNA 383	RNA Gene		25	GC08M014853	21.5446	https://www.genecards.org/cgi-bin/carddisp.pl?gene=MIR383
ADIPOQ	Adiponectin, C1Q And Collagen Domain Containing	Protein Coding	Q15848	59	GC03P186842	21.5307	https://www.genecards.org/cgi-bin/carddisp.pl?gene=ADIPOQ
SEPTIN9	Septin 9	Protein Coding	Q9UHD8	53	GC17P134677	21.53	https://www.genecards.org/cgi-bin/carddisp.pl?gene=SEPTIN9
MMP1	Matrix Metallopeptidase 1	Protein Coding	P03956	62	GC11M133503	21.5231	https://www.genecards.org/cgi-bin/carddisp.pl?gene=MMP1
RBBP8	RB Binding Protein 8, Endonuclease	Protein Coding	Q99708	56	GC18P022798	21.5104	https://www.genecards.org/cgi-bin/carddisp.pl?gene=RBBP8
PARP1	Poly(ADP-Ribose) Polymerase 1	Protein Coding	P09874	63	GC01M226360	21.4957	https://www.genecards.org/cgi-bin/carddisp.pl?gene=PARP1
BCL11B	BCL11 Transcription Factor B	Protein Coding	Q9C0K0	55	GC14M099169	21.4891	https://www.genecards.org/cgi-bin/carddisp.pl?gene=BCL11B
SF3B2	Splicing Factor 3b Subunit 2	Protein Coding	Q13435	52	GC11P066050	21.4698	https://www.genecards.org/cgi-bin/carddisp.pl?gene=SF3B2
MIR148B	MicroRNA 148b	RNA Gene		30	GC12P054337	21.4686	https://www.genecards.org/cgi-bin/carddisp.pl?gene=MIR148B
SMARCA4	SWI/SNF Related, Matrix Associated, Actin Dependent Regulator Of Chromatin, Subfamily A, Member 4	Protein Coding	P51532	64	GC19P132300	21.456	https://www.genecards.org/cgi-bin/carddisp.pl?gene=SMARCA4
CDKN1C	Cyclin Dependent Kinase Inhibitor 1C	Protein Coding	P49918	58	GC11M013326	21.4422	https://www.genecards.org/cgi-bin/carddisp.pl?gene=CDKN1C
MIR152	MicroRNA 152	RNA Gene		30	GC17M048037	21.4352	https://www.genecards.org/cgi-bin/carddisp.pl?gene=MIR152
IGF2	Insulin Like Growth Factor 2	Protein Coding	P01344	61	GC11M013301	21.4348	https://www.genecards.org/cgi-bin/carddisp.pl?gene=IGF2
CELA3B	Chymotrypsin Like Elastase 3B	Protein Coding	P08861	51	GC01P021977	21.4295	https://www.genecards.org/cgi-bin/carddisp.pl?gene=CELA3B
HADHA	Hydroxyacyl-CoA Dehydrogenase Trifunctional Multienzyme Complex Subunit Alpha	Protein Coding	P40939	59	GC02M026190	21.4103	https://www.genecards.org/cgi-bin/carddisp.pl?gene=HADHA
MAFB	MAF BZIP Transcription Factor B	Protein Coding	Q9Y5Q3	55	GC20M040685	21.4008	https://www.genecards.org/cgi-bin/carddisp.pl?gene=MAFB
CEACAM6	CEA Cell Adhesion Molecule 6	Protein Coding	P40199	53	GC19P041750	21.3226	https://www.genecards.org/cgi-bin/carddisp.pl?gene=CEACAM6
CHD1	Chromodomain Helicase DNA Binding Protein 1	Protein Coding	O14646	56	GC05M098853	21.3188	https://www.genecards.org/cgi-bin/carddisp.pl?gene=CHD1
KITLG	KIT Ligand	Protein Coding	P21583	60	GC12M088492	21.3149	https://www.genecards.org/cgi-bin/carddisp.pl?gene=KITLG
TP63	Tumor Protein P63	Protein Coding	Q9H3D4	58	GC03P189598	21.2907	https://www.genecards.org/cgi-bin/carddisp.pl?gene=TP63
NF2	NF2, Moesin-Ezrin-Radixin Like (MERLIN) Tumor Suppressor	Protein Coding	P35240	62	GC22P029603	21.2563	https://www.genecards.org/cgi-bin/carddisp.pl?gene=NF2
PLCG2	Phospholipase C Gamma 2	Protein Coding	P16885	64	GC16P081779	21.2402	https://www.genecards.org/cgi-bin/carddisp.pl?gene=PLCG2
LYL1	LYL1 Basic Helix-Loop-Helix Family Member	Protein Coding	P12980	48	GC19M100398	21.2335	https://www.genecards.org/cgi-bin/carddisp.pl?gene=LYL1
EDN1	Endothelin 1	Protein Coding	P05305	61	GC06P012497	21.2186	https://www.genecards.org/cgi-bin/carddisp.pl?gene=EDN1
RAC2	Rac Family Small GTPase 2	Protein Coding	P15153	63	GC22M081568	21.1979	https://www.genecards.org/cgi-bin/carddisp.pl?gene=RAC2
CCNE1	Cyclin E1	Protein Coding	P24864	61	GC19P029811	21.1967	https://www.genecards.org/cgi-bin/carddisp.pl?gene=CCNE1
NLRP3	NLR Family Pyrin Domain Containing 3	Protein Coding	Q96P20	61	GC01P247539	21.1915	https://www.genecards.org/cgi-bin/carddisp.pl?gene=NLRP3
RPL26	Ribosomal Protein L26	Protein Coding	P61254	55	GC17M008377	21.1622	https://www.genecards.org/cgi-bin/carddisp.pl?gene=RPL26
LOC126862264	CDK7 Strongly-Dependent Group 2 Enhancer GRCh37_chr16:3293322-3294521	Functional Element		10	GC16P108035	21.1559	https://www.genecards.org/cgi-bin/carddisp.pl?gene=LOC126862264
NEUROD1	Neuronal Differentiation 1	Protein Coding	Q13562	55	GC02M181673	21.1526	https://www.genecards.org/cgi-bin/carddisp.pl?gene=NEUROD1
PIGA	Phosphatidylinositol Glycan Anchor Biosynthesis Class A	Protein Coding	P37287	55	GC0XM015319	21.114	https://www.genecards.org/cgi-bin/carddisp.pl?gene=PIGA
TF	Transferrin	Protein Coding	P02787	63	GC03P140959	21.0939	https://www.genecards.org/cgi-bin/carddisp.pl?gene=TF
NEK8	NIMA Related Kinase 8	Protein Coding	Q86SG6	52	GC17P028725	21.082	https://www.genecards.org/cgi-bin/carddisp.pl?gene=NEK8
MRE11	MRE11 Homolog, Double Strand Break Repair Nuclease	Protein Coding	P49959	61	GC11M133418	21.022	https://www.genecards.org/cgi-bin/carddisp.pl?gene=MRE11
MIR151A	MicroRNA 151a	RNA Gene		28	GC08M140980	20.9833	https://www.genecards.org/cgi-bin/carddisp.pl?gene=MIR151A
HLA-A	Major Histocompatibility Complex, Class I, A	Protein Coding	P04439	58	GC06P156203	20.9808	https://www.genecards.org/cgi-bin/carddisp.pl?gene=HLA-A
SOS1	SOS Ras/Rac Guanine Nucleotide Exchange Factor 1	Protein Coding	Q07889	64	GC02M039339	20.9502	https://www.genecards.org/cgi-bin/carddisp.pl?gene=SOS1
CXCL12	C-X-C Motif Chemokine Ligand 12	Protein Coding	P48061	59	GC10M044370	20.9447	https://www.genecards.org/cgi-bin/carddisp.pl?gene=CXCL12
HBB	Hemoglobin Subunit Beta	Protein Coding	P68871	58	GC11M013431	20.9358	https://www.genecards.org/cgi-bin/carddisp.pl?gene=HBB
RPS10	Ribosomal Protein S10	Protein Coding	P46783	55	GC06M100435	20.9059	https://www.genecards.org/cgi-bin/carddisp.pl?gene=RPS10
NSD3	Nuclear Receptor Binding SET Domain Protein 3	Protein Coding	Q9BZ95	52	GC08M038269	20.8915	https://www.genecards.org/cgi-bin/carddisp.pl?gene=NSD3
GNB1	G Protein Subunit Beta 1	Protein Coding	P62873	58	GC01M001785	20.88	https://www.genecards.org/cgi-bin/carddisp.pl?gene=GNB1
IGF1R	Insulin Like Growth Factor 1 Receptor	Protein Coding	P08069	68	GC15P098648	20.8689	https://www.genecards.org/cgi-bin/carddisp.pl?gene=IGF1R
LMO2	LIM Domain Only 2	Protein Coding	P25791	55	GC11M033858	20.839	https://www.genecards.org/cgi-bin/carddisp.pl?gene=LMO2
PRPF8	Pre-MRNA Processing Factor 8	Protein Coding	Q6P2Q9	54	GC17M001650	20.8336	https://www.genecards.org/cgi-bin/carddisp.pl?gene=PRPF8
IKZF2	IKAROS Family Zinc Finger 2	Protein Coding	Q9UKS7	50	GC02M213001	20.8194	https://www.genecards.org/cgi-bin/carddisp.pl?gene=IKZF2
RBM15	RNA Binding Motif Protein 15	Protein Coding	Q96T37	49	GC01P110338	20.7907	https://www.genecards.org/cgi-bin/carddisp.pl?gene=RBM15
ALAS2	5'-Aminolevulinate Synthase 2	Protein Coding	P22557	59	GC0XM055009	20.7894	https://www.genecards.org/cgi-bin/carddisp.pl?gene=ALAS2
SELE	Selectin E	Protein Coding	P16581	56	GC01M169722	20.7751	https://www.genecards.org/cgi-bin/carddisp.pl?gene=SELE
CD27	CD27 Molecule	Protein Coding	P26842	59	GC12P046735	20.7237	https://www.genecards.org/cgi-bin/carddisp.pl?gene=CD27
PARN	Poly(A)-Specific Ribonuclease	Protein Coding	O95453	56	GC16M014435	20.7003	https://www.genecards.org/cgi-bin/carddisp.pl?gene=PARN
HULC	Hepatocellular Carcinoma Up-Regulated Long Non-Coding RNA	RNA Gene		29	GC06P008703	20.6943	https://www.genecards.org/cgi-bin/carddisp.pl?gene=HULC
MIR205	MicroRNA 205	RNA Gene		29	GC01P209432	20.6731	https://www.genecards.org/cgi-bin/carddisp.pl?gene=MIR205
IRF3	Interferon Regulatory Factor 3	Protein Coding	Q14653	58	GC19M049659	20.6696	https://www.genecards.org/cgi-bin/carddisp.pl?gene=IRF3
TNFRSF1A	TNF Receptor Superfamily Member 1A	Protein Coding	P19438	62	GC12M006328	20.6065	https://www.genecards.org/cgi-bin/carddisp.pl?gene=TNFRSF1A
MIR181B1	MicroRNA 181b-1	RNA Gene		28	GC01M198858	20.6053	https://www.genecards.org/cgi-bin/carddisp.pl?gene=MIR181B1
GSTP1	Glutathione S-Transferase Pi 1	Protein Coding	P09211	62	GC11P067583	20.5435	https://www.genecards.org/cgi-bin/carddisp.pl?gene=GSTP1
NQO1	NAD(P)H Quinone Dehydrogenase 1	Protein Coding	P15559	60	GC16M069706	20.5432	https://www.genecards.org/cgi-bin/carddisp.pl?gene=NQO1
CPB1	Carboxypeptidase B1	Protein Coding	P15086	52	GC03P148791	20.5421	https://www.genecards.org/cgi-bin/carddisp.pl?gene=CPB1
VWF	Von Willebrand Factor	Protein Coding	P04275	60	GC12M032666	20.4712	https://www.genecards.org/cgi-bin/carddisp.pl?gene=VWF
G6PD	Glucose-6-Phosphate Dehydrogenase	Protein Coding	P11413	63	GC0XM154610	20.4651	https://www.genecards.org/cgi-bin/carddisp.pl?gene=G6PD
POLD1	DNA Polymerase Delta 1, Catalytic Subunit	Protein Coding	P28340	59	GC19P133473	20.4526	https://www.genecards.org/cgi-bin/carddisp.pl?gene=POLD1
FCGR3B	Fc Gamma Receptor IIIb	Protein Coding	O75015	55	GC01M161623	20.4365	https://www.genecards.org/cgi-bin/carddisp.pl?gene=FCGR3B
AXIN1	Axin 1	Protein Coding	O15169	59	GC16M000287	20.4346	https://www.genecards.org/cgi-bin/carddisp.pl?gene=AXIN1
TFE3	Transcription Factor Binding To IGHM Enhancer 3	Protein Coding	P19532	58	GC0XM049028	20.4255	https://www.genecards.org/cgi-bin/carddisp.pl?gene=TFE3
RABL3	RAB, Member Of RAS Oncogene Family Like 3	Protein Coding	Q5HYI8	46	GC03M120686	20.3984	https://www.genecards.org/cgi-bin/carddisp.pl?gene=RABL3
MIR191	MicroRNA 191	RNA Gene		30	GC03M054249	20.3714	https://www.genecards.org/cgi-bin/carddisp.pl?gene=MIR191
RAD51D	RAD51 Paralog D	Protein Coding	O75771	52	GC17M035092	20.3579	https://www.genecards.org/cgi-bin/carddisp.pl?gene=RAD51D
FOXA2	Forkhead Box A2	Protein Coding	Q9Y261	59	GC20M022581	20.3494	https://www.genecards.org/cgi-bin/carddisp.pl?gene=FOXA2
MYB	MYB Proto-Oncogene, Transcription Factor	Protein Coding	P10242	62	GC06P135181	20.3309	https://www.genecards.org/cgi-bin/carddisp.pl?gene=MYB
HNRNPK	Heterogeneous Nuclear Ribonucleoprotein K	Protein Coding	P61978	58	GC09M112904	20.2912	https://www.genecards.org/cgi-bin/carddisp.pl?gene=HNRNPK
TNFAIP3	TNF Alpha Induced Protein 3	Protein Coding	P21580	62	GC06P137866	20.287	https://www.genecards.org/cgi-bin/carddisp.pl?gene=TNFAIP3
FGF2	Fibroblast Growth Factor 2	Protein Coding	P09038	58	GC04P122826	20.2827	https://www.genecards.org/cgi-bin/carddisp.pl?gene=FGF2
CYCS	Cytochrome C, Somatic	Protein Coding	P99999	61	GC07M025118	20.2685	https://www.genecards.org/cgi-bin/carddisp.pl?gene=CYCS
CCR5	C-C Motif Chemokine Receptor 5	Protein Coding	P51681	59	GC03P061355	20.2675	https://www.genecards.org/cgi-bin/carddisp.pl?gene=CCR5
MAPK8	Mitogen-Activated Protein Kinase 8	Protein Coding	P45983	62	GC10P048306	20.2459	https://www.genecards.org/cgi-bin/carddisp.pl?gene=MAPK8
SERPINC1	Serpin Family C Member 1	Protein Coding	P01008	62	GC01M175056	20.2374	https://www.genecards.org/cgi-bin/carddisp.pl?gene=SERPINC1
MIR212	MicroRNA 212	RNA Gene		30	GC17M002050	20.2313	https://www.genecards.org/cgi-bin/carddisp.pl?gene=MIR212
PYY	Peptide YY	Protein Coding	P10082	55	GC17M043952	20.1847	https://www.genecards.org/cgi-bin/carddisp.pl?gene=PYY
CD40	CD40 Molecule	Protein Coding	P25942	63	GC20P046118	20.1585	https://www.genecards.org/cgi-bin/carddisp.pl?gene=CD40
CD44	CD44 Molecule (IN Blood Group)	Protein Coding	P16070	61	GC11P035139	20.1248	https://www.genecards.org/cgi-bin/carddisp.pl?gene=CD44
ERBB3	Erb-B2 Receptor Tyrosine Kinase 3	Protein Coding	P21860	67	GC12P065362	20.103	https://www.genecards.org/cgi-bin/carddisp.pl?gene=ERBB3
ACD	ACD Shelterin Complex Subunit And Telomerase Recruitment Factor	Protein Coding	Q96AP0	54	GC16M067664	20.0739	https://www.genecards.org/cgi-bin/carddisp.pl?gene=ACD
MAFA	MAF BZIP Transcription Factor A	Protein Coding	Q8NHW3	52	GC08M143419	20.0477	https://www.genecards.org/cgi-bin/carddisp.pl?gene=MAFA
U2AF2	U2 Small Nuclear RNA Auxiliary Factor 2	Protein Coding	P26368	52	GC19P055654	20.0262	https://www.genecards.org/cgi-bin/carddisp.pl?gene=U2AF2
MIR340	MicroRNA 340	RNA Gene		28	GC05M180015	20.0231	https://www.genecards.org/cgi-bin/carddisp.pl?gene=MIR340
TNFSF10	TNF Superfamily Member 10	Protein Coding	P50591	57	GC03M172505	20.0183	https://www.genecards.org/cgi-bin/carddisp.pl?gene=TNFSF10
CP	Ceruloplasmin	Protein Coding	P00450	61	GC03M149162	20.0095	https://www.genecards.org/cgi-bin/carddisp.pl?gene=CP
GHRL	Ghrelin And Obestatin Prepropeptide	Protein Coding	Q9UBU3	54	GC03M010285	19.9984	https://www.genecards.org/cgi-bin/carddisp.pl?gene=GHRL
CPOX	Coproporphyrinogen Oxidase	Protein Coding	P36551	57	GC03M098576	19.9917	https://www.genecards.org/cgi-bin/carddisp.pl?gene=CPOX
CD70	CD70 Molecule	Protein Coding	P32970	55	GC19M100106	19.9232	https://www.genecards.org/cgi-bin/carddisp.pl?gene=CD70
RPL35A	Ribosomal Protein L35a	Protein Coding	P18077	54	GC03P199778	19.9023	https://www.genecards.org/cgi-bin/carddisp.pl?gene=RPL35A
TLR2	Toll Like Receptor 2	Protein Coding	O60603	65	GC04P153684	19.8997	https://www.genecards.org/cgi-bin/carddisp.pl?gene=TLR2
LDHA	Lactate Dehydrogenase A	Protein Coding	P00338	63	GC11P018394	19.8849	https://www.genecards.org/cgi-bin/carddisp.pl?gene=LDHA
CASC2	Cancer Susceptibility 2	RNA Gene	Q8IU53	34	GC10P119457	19.854	https://www.genecards.org/cgi-bin/carddisp.pl?gene=CASC2
IFNGR1	Interferon Gamma Receptor 1	Protein Coding	P15260	63	GC06M137197	19.8477	https://www.genecards.org/cgi-bin/carddisp.pl?gene=IFNGR1
SPP1	Secreted Phosphoprotein 1	Protein Coding	P10451	56	GC04P087975	19.8288	https://www.genecards.org/cgi-bin/carddisp.pl?gene=SPP1
DICER1	Dicer 1, Ribonuclease III	Protein Coding	Q9UPY3	61	GC14M095086	19.8196	https://www.genecards.org/cgi-bin/carddisp.pl?gene=DICER1
TYMS	Thymidylate Synthetase	Protein Coding	P04818	62	GC18P000657	19.8056	https://www.genecards.org/cgi-bin/carddisp.pl?gene=TYMS
FCGR2A	Fc Gamma Receptor IIa	Protein Coding	P12318	60	GC01P161505	19.7775	https://www.genecards.org/cgi-bin/carddisp.pl?gene=FCGR2A
RPL15	Ribosomal Protein L15	Protein Coding	P61313	56	GC03P023916	19.7333	https://www.genecards.org/cgi-bin/carddisp.pl?gene=RPL15
BDNF-AS	BDNF Antisense RNA	RNA Gene		31	GC11P027466	19.7323	https://www.genecards.org/cgi-bin/carddisp.pl?gene=BDNF-AS
MUC4	Mucin 4, Cell Surface Associated	Protein Coding	Q99102	52	GC03M195746	19.731	https://www.genecards.org/cgi-bin/carddisp.pl?gene=MUC4
ABCC1	ATP Binding Cassette Subfamily C Member 1 (ABCC1 Blood Group)	Protein Coding	P33527	61	GC16P015949	19.7254	https://www.genecards.org/cgi-bin/carddisp.pl?gene=ABCC1
MIR30D	MicroRNA 30d	RNA Gene		26	GC08M134804	19.72	https://www.genecards.org/cgi-bin/carddisp.pl?gene=MIR30D
ID4	Inhibitor Of DNA Binding 4	Protein Coding	P47928	51	GC06P019837	19.6905	https://www.genecards.org/cgi-bin/carddisp.pl?gene=ID4
WIPF1	WAS/WASL Interacting Protein Family Member 1	Protein Coding	O43516	54	GC02M174559	19.6882	https://www.genecards.org/cgi-bin/carddisp.pl?gene=WIPF1
ABCA3	ATP Binding Cassette Subfamily A Member 3	Protein Coding	Q99758	61	GC16M002275	19.6558	https://www.genecards.org/cgi-bin/carddisp.pl?gene=ABCA3
LINC00673	Long Intergenic Non-Protein Coding RNA 673	RNA Gene		22	GC17M090243	19.6248	https://www.genecards.org/cgi-bin/carddisp.pl?gene=LINC00673
PPOX	Protoporphyrinogen Oxidase	Protein Coding	P50336	56	GC01P170788	19.6205	https://www.genecards.org/cgi-bin/carddisp.pl?gene=PPOX
MIR328	MicroRNA 328	RNA Gene		29	GC16M067652	19.607	https://www.genecards.org/cgi-bin/carddisp.pl?gene=MIR328
ANPEP	Alanyl Aminopeptidase, Membrane	Protein Coding	P15144	62	GC15M089784	19.6045	https://www.genecards.org/cgi-bin/carddisp.pl?gene=ANPEP
RPS24	Ribosomal Protein S24	Protein Coding	P62847	55	GC10P078033	19.5954	https://www.genecards.org/cgi-bin/carddisp.pl?gene=RPS24
RPS26	Ribosomal Protein S26	Protein Coding	P62854	55	GC12P065353	19.5449	https://www.genecards.org/cgi-bin/carddisp.pl?gene=RPS26
CSF1	Colony Stimulating Factor 1	Protein Coding	P09603	57	GC01P109917	19.534	https://www.genecards.org/cgi-bin/carddisp.pl?gene=CSF1
PLA2G2A	Phospholipase A2 Group IIA	Protein Coding	P14555	59	GC01M019975	19.4996	https://www.genecards.org/cgi-bin/carddisp.pl?gene=PLA2G2A
MIR107	MicroRNA 107	RNA Gene		29	GC10M089604	19.4978	https://www.genecards.org/cgi-bin/carddisp.pl?gene=MIR107
EIF4A1	Eukaryotic Translation Initiation Factor 4A1	Protein Coding	P60842	59	GC17P007572	19.4959	https://www.genecards.org/cgi-bin/carddisp.pl?gene=EIF4A1
MIR150	MicroRNA 150	RNA Gene		30	GC19M049500	19.4882	https://www.genecards.org/cgi-bin/carddisp.pl?gene=MIR150
TCN2	Transcobalamin 2	Protein Coding	P20062	55	GC22P081250	19.484	https://www.genecards.org/cgi-bin/carddisp.pl?gene=TCN2
ASS1	Argininosuccinate Synthase 1	Protein Coding	P00966	62	GC09P130444	19.4754	https://www.genecards.org/cgi-bin/carddisp.pl?gene=ASS1
CASP9	Caspase 9	Protein Coding	P55211	60	GC01M019993	19.4737	https://www.genecards.org/cgi-bin/carddisp.pl?gene=CASP9
IL12RB1	Interleukin 12 Receptor Subunit Beta 1	Protein Coding	P42701	58	GC19M018058	19.4564	https://www.genecards.org/cgi-bin/carddisp.pl?gene=IL12RB1
RXRA	Retinoid X Receptor Alpha	Protein Coding	P19793	61	GC09P134317	19.4429	https://www.genecards.org/cgi-bin/carddisp.pl?gene=RXRA
POLG	DNA Polymerase Gamma, Catalytic Subunit	Protein Coding	P54098	60	GC15M156028	19.4349	https://www.genecards.org/cgi-bin/carddisp.pl?gene=POLG
CD36	CD36 Molecule (CD36 Blood Group)	Protein Coding	P16671	63	GC07P080369	19.4122	https://www.genecards.org/cgi-bin/carddisp.pl?gene=CD36
HOXA10	Homeobox A10	Protein Coding	P31260	52	GC07M028125	19.4085	https://www.genecards.org/cgi-bin/carddisp.pl?gene=HOXA10
NPHP3	Nephrocystin 3	Protein Coding	Q7Z494	51	GC03M132683	19.3831	https://www.genecards.org/cgi-bin/carddisp.pl?gene=NPHP3
IL1R1	Interleukin 1 Receptor Type 1	Protein Coding	P14778	59	GC02P102136	19.3668	https://www.genecards.org/cgi-bin/carddisp.pl?gene=IL1R1
XRCC1	X-Ray Repair Cross Complementing 1	Protein Coding	P18887	58	GC19M043543	19.3353	https://www.genecards.org/cgi-bin/carddisp.pl?gene=XRCC1
EPO	Erythropoietin	Protein Coding	P01588	55	GC07P100720	19.333	https://www.genecards.org/cgi-bin/carddisp.pl?gene=EPO
JAGN1	Jagunal Homolog 1	Protein Coding	Q8N5M9	45	GC03P009890	19.3275	https://www.genecards.org/cgi-bin/carddisp.pl?gene=JAGN1
IL5	Interleukin 5	Protein Coding	P05113	58	GC05M132541	19.318	https://www.genecards.org/cgi-bin/carddisp.pl?gene=IL5
RECQL4	RecQ Like Helicase 4	Protein Coding	O94761	52	GC08M147010	19.3066	https://www.genecards.org/cgi-bin/carddisp.pl?gene=RECQL4
ID3	Inhibitor Of DNA Binding 3	Protein Coding	Q02535	51	GC01M023557	19.2754	https://www.genecards.org/cgi-bin/carddisp.pl?gene=ID3
SP1	Sp1 Transcription Factor	Protein Coding	P08047	58	GC12P053380	19.2733	https://www.genecards.org/cgi-bin/carddisp.pl?gene=SP1
ZCCHC7	Zinc Finger CCHC-Type Containing 7	Protein Coding	Q8N3Z6	47	GC09P037120	19.2666	https://www.genecards.org/cgi-bin/carddisp.pl?gene=ZCCHC7
GPC3	Glypican 3	Protein Coding	P51654	59	GC0XM133535	19.2066	https://www.genecards.org/cgi-bin/carddisp.pl?gene=GPC3
NCAM1	Neural Cell Adhesion Molecule 1	Protein Coding	P13591	61	GC11P112961	19.1794	https://www.genecards.org/cgi-bin/carddisp.pl?gene=NCAM1
PPM1D	Protein Phosphatase, Mg2+/Mn2+ Dependent 1D	Protein Coding	O15297	60	GC17P060600	19.1775	https://www.genecards.org/cgi-bin/carddisp.pl?gene=PPM1D
NT5C2	5'-Nucleotidase, Cytosolic II	Protein Coding	P49902	58	GC10M103088	19.1691	https://www.genecards.org/cgi-bin/carddisp.pl?gene=NT5C2
LBP	Lipopolysaccharide Binding Protein	Protein Coding	P18428	55	GC20P038346	19.1537	https://www.genecards.org/cgi-bin/carddisp.pl?gene=LBP
GP2	Glycoprotein 2	Protein Coding	P55259	51	GC16M020309	19.151	https://www.genecards.org/cgi-bin/carddisp.pl?gene=GP2
ITK	IL2 Inducible T Cell Kinase	Protein Coding	Q08881	63	GC05P157158	19.1485	https://www.genecards.org/cgi-bin/carddisp.pl?gene=ITK
RPN1	Ribophorin I	Protein Coding	P04843	55	GC03M128619	19.1348	https://www.genecards.org/cgi-bin/carddisp.pl?gene=RPN1
SOD2	Superoxide Dismutase 2	Protein Coding	P04179	61	GC06M159669	19.1324	https://www.genecards.org/cgi-bin/carddisp.pl?gene=SOD2
SOD1	Superoxide Dismutase 1	Protein Coding	P00441	66	GC21P031659	19.1303	https://www.genecards.org/cgi-bin/carddisp.pl?gene=SOD1
STXBP2	Syntaxin Binding Protein 2	Protein Coding	Q15833	56	GC19P132125	19.1292	https://www.genecards.org/cgi-bin/carddisp.pl?gene=STXBP2
LOC107303338	3p25 FANCD2 Alu-Mediated Recombination Region	Functional Element		12	GC03P024197	19.1258	https://www.genecards.org/cgi-bin/carddisp.pl?gene=LOC107303338
ROS1	ROS Proto-Oncogene 1, Receptor Tyrosine Kinase	Protein Coding	P08922	60	GC06M117287	19.1127	https://www.genecards.org/cgi-bin/carddisp.pl?gene=ROS1
IAPP	Islet Amyloid Polypeptide	Protein Coding	P10997	52	GC12P021354	19.0831	https://www.genecards.org/cgi-bin/carddisp.pl?gene=IAPP
GSTT1	Glutathione S-Transferase Theta 1	Protein Coding	P30711	43	GC22Mi00270	19.0698	https://www.genecards.org/cgi-bin/carddisp.pl?gene=GSTT1
SMAD2	SMAD Family Member 2	Protein Coding	Q15796	65	GC18M047809	19.0581	https://www.genecards.org/cgi-bin/carddisp.pl?gene=SMAD2
BMPR1A	Bone Morphogenetic Protein Receptor Type 1A	Protein Coding	P36894	64	GC10P116052	19.0563	https://www.genecards.org/cgi-bin/carddisp.pl?gene=BMPR1A
TNFRSF13B	TNF Receptor Superfamily Member 13B	Protein Coding	O14836	60	GC17M016929	19.023	https://www.genecards.org/cgi-bin/carddisp.pl?gene=TNFRSF13B
CDK12	Cyclin Dependent Kinase 12	Protein Coding	Q9NYV4	59	GC17P039461	18.9961	https://www.genecards.org/cgi-bin/carddisp.pl?gene=CDK12
RNF43	Ring Finger Protein 43	Protein Coding	Q68DV7	50	GC17M058352	18.9805	https://www.genecards.org/cgi-bin/carddisp.pl?gene=RNF43
FLT1	Fms Related Receptor Tyrosine Kinase 1	Protein Coding	P17948	63	GC13M028300	18.9583	https://www.genecards.org/cgi-bin/carddisp.pl?gene=FLT1
PIM2	Pim-2 Proto-Oncogene, Serine/Threonine Kinase	Protein Coding	Q9P1W9	56	GC0XM048913	18.9346	https://www.genecards.org/cgi-bin/carddisp.pl?gene=PIM2
ABCG2	ATP Binding Cassette Subfamily G Member 2 (JR Blood Group)	Protein Coding	Q9UNQ0	62	GC04M088090	18.9323	https://www.genecards.org/cgi-bin/carddisp.pl?gene=ABCG2
ANXA5	Annexin A5	Protein Coding	P08758	59	GC04M121667	18.9188	https://www.genecards.org/cgi-bin/carddisp.pl?gene=ANXA5
PAX6	Paired Box 6	Protein Coding	P26367	61	GC11M031784	18.9033	https://www.genecards.org/cgi-bin/carddisp.pl?gene=PAX6
TP73	Tumor Protein P73	Protein Coding	O15350	58	GC01P003652	18.8903	https://www.genecards.org/cgi-bin/carddisp.pl?gene=TP73
DDX3X	DEAD-Box Helicase 3 X-Linked	Protein Coding	O00571	62	GC0XP041333	18.8571	https://www.genecards.org/cgi-bin/carddisp.pl?gene=DDX3X
PLAUR	Plasminogen Activator, Urokinase Receptor	Protein Coding	Q03405	57	GC19M043646	18.8155	https://www.genecards.org/cgi-bin/carddisp.pl?gene=PLAUR
XIAP	X-Linked Inhibitor Of Apoptosis	Protein Coding	P98170	64	GC0XP123859	18.7909	https://www.genecards.org/cgi-bin/carddisp.pl?gene=XIAP
NEUROG3	Neurogenin 3	Protein Coding	Q9Y4Z2	51	GC10M069571	18.7891	https://www.genecards.org/cgi-bin/carddisp.pl?gene=NEUROG3
CYBA	Cytochrome B-245 Alpha Chain	Protein Coding	P13498	58	GC16M088643	18.7563	https://www.genecards.org/cgi-bin/carddisp.pl?gene=CYBA
MCL1	MCL1 Apoptosis Regulator, BCL2 Family Member	Protein Coding	Q07820	61	GC01M164881	18.7343	https://www.genecards.org/cgi-bin/carddisp.pl?gene=MCL1
CASP8	Caspase 8	Protein Coding	Q14790	65	GC02P201233	18.7318	https://www.genecards.org/cgi-bin/carddisp.pl?gene=CASP8
NPPA	Natriuretic Peptide A	Protein Coding	P01160	57	GC01M019842	18.6722	https://www.genecards.org/cgi-bin/carddisp.pl?gene=NPPA
GSK3B	Glycogen Synthase Kinase 3 Beta	Protein Coding	P49841	63	GC03M119821	18.6681	https://www.genecards.org/cgi-bin/carddisp.pl?gene=GSK3B
NPPB	Natriuretic Peptide B	Protein Coding	P16860	55	GC01M019843	18.6238	https://www.genecards.org/cgi-bin/carddisp.pl?gene=NPPB
C3	Complement C3	Protein Coding	P01024	62	GC19M006677	18.6217	https://www.genecards.org/cgi-bin/carddisp.pl?gene=C3
RASGRP1	RAS Guanyl Releasing Protein 1	Protein Coding	O95267	58	GC15M038488	18.5951	https://www.genecards.org/cgi-bin/carddisp.pl?gene=RASGRP1
MBD4	Methyl-CpG Binding Domain 4, DNA Glycosylase	Protein Coding	O95243	56	GC03M129430	18.5877	https://www.genecards.org/cgi-bin/carddisp.pl?gene=MBD4
RELA	RELA Proto-Oncogene, NF-KB Subunit	Protein Coding	Q04206	64	GC11M065653	18.5477	https://www.genecards.org/cgi-bin/carddisp.pl?gene=RELA
TUSC7	Tumor Suppressor Candidate 7	RNA Gene		24	GC03P116647	18.5471	https://www.genecards.org/cgi-bin/carddisp.pl?gene=TUSC7
SDHB	Succinate Dehydrogenase Complex Iron Sulfur Subunit B	Protein Coding	P21912	61	GC01M020330	18.5279	https://www.genecards.org/cgi-bin/carddisp.pl?gene=SDHB
ACKR1	Atypical Chemokine Receptor 1 (Duffy Blood Group)	Protein Coding	Q16570	55	GC01P170698	18.5255	https://www.genecards.org/cgi-bin/carddisp.pl?gene=ACKR1
IL6R	Interleukin 6 Receptor	Protein Coding	P08887	63	GC01P154405	18.5241	https://www.genecards.org/cgi-bin/carddisp.pl?gene=IL6R
UCP2	Uncoupling Protein 2	Protein Coding	P55851	58	GC11M073974	18.5161	https://www.genecards.org/cgi-bin/carddisp.pl?gene=UCP2
XRCC2	X-Ray Repair Cross Complementing 2	Protein Coding	O43543	52	GC07M152644	18.5111	https://www.genecards.org/cgi-bin/carddisp.pl?gene=XRCC2
MFSD11	Major Facilitator Superfamily Domain Containing 11	Protein Coding	O43934	43	GC17P076735	18.4798	https://www.genecards.org/cgi-bin/carddisp.pl?gene=MFSD11
AR	Androgen Receptor	Protein Coding	P10275	65	GC0XP067544	18.4755	https://www.genecards.org/cgi-bin/carddisp.pl?gene=AR
ABL2	ABL Proto-Oncogene 2, Non-Receptor Tyrosine Kinase	Protein Coding	P42684	56	GC01M179182	18.4543	https://www.genecards.org/cgi-bin/carddisp.pl?gene=ABL2
TGFA	Transforming Growth Factor Alpha	Protein Coding	P01135	58	GC02M070447	18.4502	https://www.genecards.org/cgi-bin/carddisp.pl?gene=TGFA
YY1	YY1 Transcription Factor	Protein Coding	P25490	61	GC14P100238	18.3841	https://www.genecards.org/cgi-bin/carddisp.pl?gene=YY1
MNX1	Motor Neuron And Pancreas Homeobox 1	Protein Coding	P50219	55	GC07M156994	18.3713	https://www.genecards.org/cgi-bin/carddisp.pl?gene=MNX1
HNF1A-AS1	HNF1A Antisense RNA 1	RNA Gene		27	GC12M124261	18.3664	https://www.genecards.org/cgi-bin/carddisp.pl?gene=HNF1A-AS1
MIR181D	MicroRNA 181d	RNA Gene		27	GC19P013874	18.36	https://www.genecards.org/cgi-bin/carddisp.pl?gene=MIR181D
MIR367	MicroRNA 367	RNA Gene		26	GC04M112647	18.3182	https://www.genecards.org/cgi-bin/carddisp.pl?gene=MIR367
CASP1	Caspase 1	Protein Coding	P29466	61	GC11M105025	18.313	https://www.genecards.org/cgi-bin/carddisp.pl?gene=CASP1
G6PC3	Glucose-6-Phosphatase Catalytic Subunit 3	Protein Coding	Q9BUM1	53	GC17P044070	18.3128	https://www.genecards.org/cgi-bin/carddisp.pl?gene=G6PC3
MIR326	MicroRNA 326	RNA Gene		30	GC11M075335	18.2971	https://www.genecards.org/cgi-bin/carddisp.pl?gene=MIR326
ITGB3	Integrin Subunit Beta 3	Protein Coding	P05106	65	GC17P134000	18.2907	https://www.genecards.org/cgi-bin/carddisp.pl?gene=ITGB3
F5	Coagulation Factor V	Protein Coding	P12259	59	GC01M169511	18.276	https://www.genecards.org/cgi-bin/carddisp.pl?gene=F5
ADRB2	Adrenoceptor Beta 2	Protein Coding	P07550	61	GC05P155594	18.2469	https://www.genecards.org/cgi-bin/carddisp.pl?gene=ADRB2
ASXL2	ASXL Transcriptional Regulator 2	Protein Coding	Q76L83	49	GC02M025733	18.2425	https://www.genecards.org/cgi-bin/carddisp.pl?gene=ASXL2
HSPB1	Heat Shock Protein Family B (Small) Member 1	Protein Coding	P04792	64	GC07P076302	18.2081	https://www.genecards.org/cgi-bin/carddisp.pl?gene=HSPB1
NAGLU	N-Acetyl-Alpha-Glucosaminidase	Protein Coding	P54802	56	GC17P133798	18.2031	https://www.genecards.org/cgi-bin/carddisp.pl?gene=NAGLU
MIRLET7F1	MicroRNA Let-7f-1	RNA Gene		27	GC09P103672	18.1598	https://www.genecards.org/cgi-bin/carddisp.pl?gene=MIRLET7F1
MB	Myoglobin	Protein Coding	P02144	58	GC22M035606	18.1405	https://www.genecards.org/cgi-bin/carddisp.pl?gene=MB
LOC107303340	3p25 Von Hippel-Lindau Tumor Suppressor, E3 Ubiquitin Protein Ligase Alu-Mediated Recombination Region	Functional Element		10	GC03P024219	18.1293	https://www.genecards.org/cgi-bin/carddisp.pl?gene=LOC107303340
ERCC6L2	ERCC Excision Repair 6 Like 2	Protein Coding	Q5T890	50	GC09P095871	18.1219	https://www.genecards.org/cgi-bin/carddisp.pl?gene=ERCC6L2
HDAC1	Histone Deacetylase 1	Protein Coding	Q13547	63	GC01P032292	18.1165	https://www.genecards.org/cgi-bin/carddisp.pl?gene=HDAC1
MAPK14	Mitogen-Activated Protein Kinase 14	Protein Coding	Q16539	63	GC06P156437	18.1034	https://www.genecards.org/cgi-bin/carddisp.pl?gene=MAPK14
HES1	Hes Family BHLH Transcription Factor 1	Protein Coding	Q14469	57	GC03P194136	18.0906	https://www.genecards.org/cgi-bin/carddisp.pl?gene=HES1
AICDA	Activation Induced Cytidine Deaminase	Protein Coding	Q9GZX7	56	GC12M008602	18.0582	https://www.genecards.org/cgi-bin/carddisp.pl?gene=AICDA
SOCS1	Suppressor Of Cytokine Signaling 1	Protein Coding	O15524	58	GC16M027316	18.0441	https://www.genecards.org/cgi-bin/carddisp.pl?gene=SOCS1
PKM	Pyruvate Kinase M1/2	Protein Coding	P14618	62	GC15M072199	18.0179	https://www.genecards.org/cgi-bin/carddisp.pl?gene=PKM
LOC126862571	BRD4-Independent Group 4 Enhancer GRCh37_chr17:41243136-41244335	Functional Element		11	GC17P136044	18.0085	https://www.genecards.org/cgi-bin/carddisp.pl?gene=LOC126862571
GUSB	Glucuronidase Beta	Protein Coding	P08236	62	GC07M065960	17.9919	https://www.genecards.org/cgi-bin/carddisp.pl?gene=GUSB
CYP1A1	Cytochrome P450 Family 1 Subfamily A Member 1	Protein Coding	P04798	59	GC15M074719	17.9771	https://www.genecards.org/cgi-bin/carddisp.pl?gene=CYP1A1
SOD2-OT1	SOD2 Overlapping Transcript 1	RNA Gene		20	GC06M159772	17.9584	https://www.genecards.org/cgi-bin/carddisp.pl?gene=SOD2-OT1
FOS	Fos Proto-Oncogene, AP-1 Transcription Factor Subunit	Protein Coding	P01100	63	GC14P075278	17.9438	https://www.genecards.org/cgi-bin/carddisp.pl?gene=FOS
ZCCHC8	Zinc Finger CCHC-Type Containing 8	Protein Coding	Q6NZY4	50	GC12M124308	17.933	https://www.genecards.org/cgi-bin/carddisp.pl?gene=ZCCHC8
MALT1	MALT1 Paracaspase	Protein Coding	Q9UDY8	60	GC18P058671	17.9129	https://www.genecards.org/cgi-bin/carddisp.pl?gene=MALT1
CDX2	Caudal Type Homeobox 2	Protein Coding	Q99626	54	GC13M027962	17.9116	https://www.genecards.org/cgi-bin/carddisp.pl?gene=CDX2
MIR147A	MicroRNA 147a	RNA Gene		24	GC09M120244	17.9115	https://www.genecards.org/cgi-bin/carddisp.pl?gene=MIR147A
PBRM1	Polybromo 1	Protein Coding	Q86U86	58	GC03M052545	17.9032	https://www.genecards.org/cgi-bin/carddisp.pl?gene=PBRM1
TAFAZZIN	Tafazzin, Phospholipid-Lysophospholipid Transacylase	Protein Coding	Q16635	54	GC0XP154968	17.851	https://www.genecards.org/cgi-bin/carddisp.pl?gene=TAFAZZIN
PRTN3	Proteinase 3	Protein Coding	P24158	59	GC19P000840	17.8494	https://www.genecards.org/cgi-bin/carddisp.pl?gene=PRTN3
NRP1	Neuropilin 1	Protein Coding	O14786	60	GC10M033177	17.8415	https://www.genecards.org/cgi-bin/carddisp.pl?gene=NRP1
VIP	Vasoactive Intestinal Peptide	Protein Coding	P01282	56	GC06P152750	17.8395	https://www.genecards.org/cgi-bin/carddisp.pl?gene=VIP
CAT	Catalase	Protein Coding	P04040	64	GC11P034460	17.8304	https://www.genecards.org/cgi-bin/carddisp.pl?gene=CAT
CD8A	CD8 Subunit Alpha	Protein Coding	P01732	61	GC02M086784	17.8294	https://www.genecards.org/cgi-bin/carddisp.pl?gene=CD8A
PMS1	PMS1 Homolog 1, Mismatch Repair System Component	Protein Coding	P54277	52	GC02P189784	17.8281	https://www.genecards.org/cgi-bin/carddisp.pl?gene=PMS1
PLA2G6	Phospholipase A2 Group VI	Protein Coding	O60733	59	GC22M083204	17.8146	https://www.genecards.org/cgi-bin/carddisp.pl?gene=PLA2G6
VPS13B	Vacuolar Protein Sorting 13 Homolog B	Protein Coding	Q7Z7G8	52	GC08P099128	17.8048	https://www.genecards.org/cgi-bin/carddisp.pl?gene=VPS13B
BDNF	Brain Derived Neurotrophic Factor	Protein Coding	P23560	62	GC11M027654	17.7744	https://www.genecards.org/cgi-bin/carddisp.pl?gene=BDNF
SMAD3	SMAD Family Member 3	Protein Coding	P84022	66	GC15P067063	17.7613	https://www.genecards.org/cgi-bin/carddisp.pl?gene=SMAD3
EPHB4	EPH Receptor B4	Protein Coding	P54760	66	GC07M106119	17.7593	https://www.genecards.org/cgi-bin/carddisp.pl?gene=EPHB4
LOC126861452	CDK7 Strongly-Dependent Group 2 Enhancer GRCh37_chr12:12037195-12038394	Functional Element		9	GC12P063440	17.7407	https://www.genecards.org/cgi-bin/carddisp.pl?gene=LOC126861452
MIR301A	MicroRNA 301a	RNA Gene		29	GC17M059151	17.7388	https://www.genecards.org/cgi-bin/carddisp.pl?gene=MIR301A
DOCK8	Dedicator Of Cytokinesis 8	Protein Coding	Q8NF50	58	GC09P000312	17.716	https://www.genecards.org/cgi-bin/carddisp.pl?gene=DOCK8
CYBB	Cytochrome B-245 Beta Chain	Protein Coding	P04839	62	GC0XP037780	17.71	https://www.genecards.org/cgi-bin/carddisp.pl?gene=CYBB
RFX6	Regulatory Factor X6	Protein Coding	Q8HWS3	49	GC06P116877	17.7006	https://www.genecards.org/cgi-bin/carddisp.pl?gene=RFX6
SLC2A2	Solute Carrier Family 2 Member 2	Protein Coding	P11168	62	GC03M170996	17.67	https://www.genecards.org/cgi-bin/carddisp.pl?gene=SLC2A2
IRF2BP2	Interferon Regulatory Factor 2 Binding Protein 2	Protein Coding	Q7Z5L9	48	GC01M234604	17.658	https://www.genecards.org/cgi-bin/carddisp.pl?gene=IRF2BP2
MIR216A	MicroRNA 216a	RNA Gene		29	GC02M055988	17.6494	https://www.genecards.org/cgi-bin/carddisp.pl?gene=MIR216A
BMP6	Bone Morphogenetic Protein 6	Protein Coding	P22004	56	GC06P007726	17.6095	https://www.genecards.org/cgi-bin/carddisp.pl?gene=BMP6
DUSP22	Dual Specificity Phosphatase 22	Protein Coding	Q9NRW4	47	GC06P001326	17.5824	https://www.genecards.org/cgi-bin/carddisp.pl?gene=DUSP22
AMY2A	Amylase Alpha 2A	Protein Coding	P04746	50	GC01P103616	17.5765	https://www.genecards.org/cgi-bin/carddisp.pl?gene=AMY2A
MUC5AC	Mucin 5AC, Oligomeric Mucus/Gel-Forming	Protein Coding	P98088	51	GC11P014072	17.5677	https://www.genecards.org/cgi-bin/carddisp.pl?gene=MUC5AC
NFKBIA	NFKB Inhibitor Alpha	Protein Coding	P25963	63	GC14M035401	17.5577	https://www.genecards.org/cgi-bin/carddisp.pl?gene=NFKBIA
EIF2B1	Eukaryotic Translation Initiation Factor 2B Subunit Alpha	Protein Coding	Q14232	55	GC12M123620	17.5555	https://www.genecards.org/cgi-bin/carddisp.pl?gene=EIF2B1
CYTOR	Cytoskeleton Regulator RNA	RNA Gene		30	GC02P089642	17.53	https://www.genecards.org/cgi-bin/carddisp.pl?gene=CYTOR
CYP2E1	Cytochrome P450 Family 2 Subfamily E Member 1	Protein Coding	P05181	58	GC10P133520	17.5244	https://www.genecards.org/cgi-bin/carddisp.pl?gene=CYP2E1
CEACAM3	CEA Cell Adhesion Molecule 3	Protein Coding	P40198	54	GC19P041796	17.498	https://www.genecards.org/cgi-bin/carddisp.pl?gene=CEACAM3
LDLR	Low Density Lipoprotein Receptor	Protein Coding	P01130	64	GC19P132305	17.4979	https://www.genecards.org/cgi-bin/carddisp.pl?gene=LDLR
UNC13D	Unc-13 Homolog D	Protein Coding	Q70J99	56	GC17M075827	17.4973	https://www.genecards.org/cgi-bin/carddisp.pl?gene=UNC13D
PARK7	Parkinsonism Associated Deglycase	Protein Coding	Q99497	60	GC01P060126	17.4808	https://www.genecards.org/cgi-bin/carddisp.pl?gene=PARK7
MIR145	MicroRNA 145	RNA Gene		32	GC05P149430	17.4588	https://www.genecards.org/cgi-bin/carddisp.pl?gene=MIR145
RTEL1-TNFRSF6B	RTEL1-TNFRSF6B Readthrough (NMD Candidate)	RNA Gene		26	GC20P063657	17.4306	https://www.genecards.org/cgi-bin/carddisp.pl?gene=RTEL1-TNFRSF6B
KNG1	Kininogen 1	Protein Coding	P01042	61	GC03P186717	17.412	https://www.genecards.org/cgi-bin/carddisp.pl?gene=KNG1
TMX2-CTNND1	TMX2-CTNND1 Readthrough (NMD Candidate)	RNA Gene		26	GC11P057712	17.4113	https://www.genecards.org/cgi-bin/carddisp.pl?gene=TMX2-CTNND1
MIR376A1	MicroRNA 376a-1	RNA Gene		24	GC14P119059	17.3966	https://www.genecards.org/cgi-bin/carddisp.pl?gene=MIR376A1
PAG1	Phosphoprotein Membrane Anchor With Glycosphingolipid Microdomains 1	Protein Coding	Q9NWQ8	50	GC08M080967	17.3807	https://www.genecards.org/cgi-bin/carddisp.pl?gene=PAG1
RPS7	Ribosomal Protein S7	Protein Coding	P62081	54	GC02P003575	17.356	https://www.genecards.org/cgi-bin/carddisp.pl?gene=RPS7
ITGB1	Integrin Subunit Beta 1	Protein Coding	P05556	62	GC10M036398	17.3451	https://www.genecards.org/cgi-bin/carddisp.pl?gene=ITGB1
LYZ	Lysozyme	Protein Coding	P61626	59	GC12P069348	17.3442	https://www.genecards.org/cgi-bin/carddisp.pl?gene=LYZ
MIR708	MicroRNA 708	RNA Gene		27	GC11M079402	17.3275	https://www.genecards.org/cgi-bin/carddisp.pl?gene=MIR708
SLC16A1	Solute Carrier Family 16 Member 1	Protein Coding	P53985	61	GC01M113130	17.3251	https://www.genecards.org/cgi-bin/carddisp.pl?gene=SLC16A1
VCAM1	Vascular Cell Adhesion Molecule 1	Protein Coding	P19320	58	GC01P100719	17.3238	https://www.genecards.org/cgi-bin/carddisp.pl?gene=VCAM1
TBL1XR1	TBL1X/Y Related 1	Protein Coding	Q9BZK7	58	GC03M177019	17.298	https://www.genecards.org/cgi-bin/carddisp.pl?gene=TBL1XR1
MTR	5-Methyltetrahydrofolate-Homocysteine Methyltransferase	Protein Coding	Q99707	60	GC01P236795	17.2976	https://www.genecards.org/cgi-bin/carddisp.pl?gene=MTR
GLI1	GLI Family Zinc Finger 1	Protein Coding	P08151	61	GC12P065433	17.2941	https://www.genecards.org/cgi-bin/carddisp.pl?gene=GLI1
PTK2	Protein Tyrosine Kinase 2	Protein Coding	Q05397	61	GC08M140657	17.279	https://www.genecards.org/cgi-bin/carddisp.pl?gene=PTK2
MITF	Melanocyte Inducing Transcription Factor	Protein Coding	O75030	61	GC03P069740	17.2403	https://www.genecards.org/cgi-bin/carddisp.pl?gene=MITF
MIR141	MicroRNA 141	RNA Gene		30	GC12P046793	17.2347	https://www.genecards.org/cgi-bin/carddisp.pl?gene=MIR141
EDNRA	Endothelin Receptor Type A	Protein Coding	P25101	62	GC04P147480	17.2332	https://www.genecards.org/cgi-bin/carddisp.pl?gene=EDNRA
SHH	Sonic Hedgehog Signaling Molecule	Protein Coding	Q15465	63	GC07M155799	17.23	https://www.genecards.org/cgi-bin/carddisp.pl?gene=SHH
RBM8A	RNA Binding Motif Protein 8A	Protein Coding	Q9Y5S9	54	GC01M145921	17.2298	https://www.genecards.org/cgi-bin/carddisp.pl?gene=RBM8A
TGFB2	Transforming Growth Factor Beta 2	Protein Coding	P61812	64	GC01P218345	17.2133	https://www.genecards.org/cgi-bin/carddisp.pl?gene=TGFB2
ADAMTS13	ADAM Metallopeptidase With Thrombospondin Type 1 Motif 13	Protein Coding	Q76LX8	61	GC09P133414	17.1662	https://www.genecards.org/cgi-bin/carddisp.pl?gene=ADAMTS13
MIR18A	MicroRNA 18a	RNA Gene		27	GC13P091719	17.1413	https://www.genecards.org/cgi-bin/carddisp.pl?gene=MIR18A
SERPINA3	Serpin Family A Member 3	Protein Coding	P01011	56	GC14P094612	17.1345	https://www.genecards.org/cgi-bin/carddisp.pl?gene=SERPINA3
ALOX5	Arachidonate 5-Lipoxygenase	Protein Coding	P09917	62	GC10P045374	17.1275	https://www.genecards.org/cgi-bin/carddisp.pl?gene=ALOX5
NOS3	Nitric Oxide Synthase 3	Protein Coding	P29474	62	GC07P161731	17.125	https://www.genecards.org/cgi-bin/carddisp.pl?gene=NOS3
CXCL1	C-X-C Motif Chemokine Ligand 1	Protein Coding	P09341	56	GC04P073869	17.1244	https://www.genecards.org/cgi-bin/carddisp.pl?gene=CXCL1
IRF1	Interferon Regulatory Factor 1	Protein Coding	P10914	60	GC05M132440	17.1084	https://www.genecards.org/cgi-bin/carddisp.pl?gene=IRF1
HDAC9	Histone Deacetylase 9	Protein Coding	Q9UKV0	63	GC07P018086	17.1071	https://www.genecards.org/cgi-bin/carddisp.pl?gene=HDAC9
RECQL	RecQ Like Helicase	Protein Coding	P46063	54	GC12M021468	17.0763	https://www.genecards.org/cgi-bin/carddisp.pl?gene=RECQL
DUSP6	Dual Specificity Phosphatase 6	Protein Coding	Q16828	60	GC12M089347	17.0725	https://www.genecards.org/cgi-bin/carddisp.pl?gene=DUSP6
YAP1	Yes1 Associated Transcriptional Regulator	Protein Coding	P46937	61	GC11P102110	17.0713	https://www.genecards.org/cgi-bin/carddisp.pl?gene=YAP1
POMC	Proopiomelanocortin	Protein Coding	P01189	61	GC02M025160	17.0613	https://www.genecards.org/cgi-bin/carddisp.pl?gene=POMC
IL15	Interleukin 15	Protein Coding	P40933	55	GC04P141636	17.0543	https://www.genecards.org/cgi-bin/carddisp.pl?gene=IL15
ATP7B	ATPase Copper Transporting Beta	Protein Coding	P35670	61	GC13M051930	17.0511	https://www.genecards.org/cgi-bin/carddisp.pl?gene=ATP7B
PRDM1	PR/SET Domain 1	Protein Coding	O75626	58	GC06P157373	17.0494	https://www.genecards.org/cgi-bin/carddisp.pl?gene=PRDM1
GDF15	Growth Differentiation Factor 15	Protein Coding	Q99988	56	GC19P132620	17.0442	https://www.genecards.org/cgi-bin/carddisp.pl?gene=GDF15
TG	Thyroglobulin	Protein Coding	P01266	57	GC08P132866	17.0197	https://www.genecards.org/cgi-bin/carddisp.pl?gene=TG
PCNA	Proliferating Cell Nuclear Antigen	Protein Coding	P12004	63	GC20M005114	17.0081	https://www.genecards.org/cgi-bin/carddisp.pl?gene=PCNA
CFH	Complement Factor H	Protein Coding	P08603	59	GC01P196621	16.9793	https://www.genecards.org/cgi-bin/carddisp.pl?gene=CFH
CD80	CD80 Molecule	Protein Coding	P33681	55	GC03M119524	16.94	https://www.genecards.org/cgi-bin/carddisp.pl?gene=CD80
MIR146B	MicroRNA 146b	RNA Gene		30	GC10P102436	16.9205	https://www.genecards.org/cgi-bin/carddisp.pl?gene=MIR146B
BLK	BLK Proto-Oncogene, Src Family Tyrosine Kinase	Protein Coding	P51451	61	GC08P011486	16.9175	https://www.genecards.org/cgi-bin/carddisp.pl?gene=BLK
COX4I2	Cytochrome C Oxidase Subunit 4I2	Protein Coding	Q96KJ9	54	GC20P031637	16.9054	https://www.genecards.org/cgi-bin/carddisp.pl?gene=COX4I2
IL6ST	Interleukin 6 Cytokine Family Signal Transducer	Protein Coding	P40189	62	GC05M055935	16.9035	https://www.genecards.org/cgi-bin/carddisp.pl?gene=IL6ST
FIP1L1	Factor Interacting With PAPOLA And CPSF1	Protein Coding	Q6UN15	51	GC04P053639	16.9014	https://www.genecards.org/cgi-bin/carddisp.pl?gene=FIP1L1
SMPD1	Sphingomyelin Phosphodiesterase 1	Protein Coding	P17405	61	GC11P006390	16.9001	https://www.genecards.org/cgi-bin/carddisp.pl?gene=SMPD1
ZEB2	Zinc Finger E-Box Binding Homeobox 2	Protein Coding	O60315	61	GC02M144384	16.8765	https://www.genecards.org/cgi-bin/carddisp.pl?gene=ZEB2
RAB27A	RAB27A, Member RAS Oncogene Family	Protein Coding	P51159	60	GC15M055202	16.821	https://www.genecards.org/cgi-bin/carddisp.pl?gene=RAB27A
RAG2	Recombination Activating 2	Protein Coding	P55895	52	GC11M036575	16.8203	https://www.genecards.org/cgi-bin/carddisp.pl?gene=RAG2
VPS45	Vacuolar Protein Sorting 45 Homolog	Protein Coding	Q9NRW7	51	GC01P170179	16.8195	https://www.genecards.org/cgi-bin/carddisp.pl?gene=VPS45
CREB1	CAMP Responsive Element Binding Protein 1	Protein Coding	P16220	62	GC02P207529	16.8112	https://www.genecards.org/cgi-bin/carddisp.pl?gene=CREB1
PTPRC	Protein Tyrosine Phosphatase Receptor Type C	Protein Coding	P08575	65	GC01P198607	16.8071	https://www.genecards.org/cgi-bin/carddisp.pl?gene=PTPRC
ABCG8	ATP Binding Cassette Subfamily G Member 8	Protein Coding	Q9H221	54	GC02P044266	16.7959	https://www.genecards.org/cgi-bin/carddisp.pl?gene=ABCG8
PHGDH	Phosphoglycerate Dehydrogenase	Protein Coding	O43175	63	GC01P119674	16.7863	https://www.genecards.org/cgi-bin/carddisp.pl?gene=PHGDH
CCNA2	Cyclin A2	Protein Coding	P20248	58	GC04M121816	16.7855	https://www.genecards.org/cgi-bin/carddisp.pl?gene=CCNA2
IFNGR2	Interferon Gamma Receptor 2	Protein Coding	P38484	55	GC21P033402	16.7693	https://www.genecards.org/cgi-bin/carddisp.pl?gene=IFNGR2
RUNX3	RUNX Family Transcription Factor 3	Protein Coding	Q13761	55	GC01M024899	16.7558	https://www.genecards.org/cgi-bin/carddisp.pl?gene=RUNX3
UROD	Uroporphyrinogen Decarboxylase	Protein Coding	P06132	57	GC01P062507	16.7438	https://www.genecards.org/cgi-bin/carddisp.pl?gene=UROD
AVP	Arginine Vasopressin	Protein Coding	P01185	57	GC20M003082	16.7418	https://www.genecards.org/cgi-bin/carddisp.pl?gene=AVP
TIMP2	TIMP Metallopeptidase Inhibitor 2	Protein Coding	P16035	54	GC17M078852	16.7404	https://www.genecards.org/cgi-bin/carddisp.pl?gene=TIMP2
ABCC2	ATP Binding Cassette Subfamily C Member 2	Protein Coding	Q92887	61	GC10P099782	16.7368	https://www.genecards.org/cgi-bin/carddisp.pl?gene=ABCC2
RAD51B	RAD51 Paralog B	Protein Coding	O15315	51	GC14P067819	16.7167	https://www.genecards.org/cgi-bin/carddisp.pl?gene=RAD51B
GLUD1	Glutamate Dehydrogenase 1	Protein Coding	P00367	63	GC10M087050	16.6794	https://www.genecards.org/cgi-bin/carddisp.pl?gene=GLUD1
GZMB	Granzyme B	Protein Coding	P10144	59	GC14M024630	16.6696	https://www.genecards.org/cgi-bin/carddisp.pl?gene=GZMB
LOC126860438	MED14-Independent Group 3 Enhancer GRCh37_chr8:90959982-90961181	Functional Element		9	GC08P089947	16.6281	https://www.genecards.org/cgi-bin/carddisp.pl?gene=LOC126860438
UBE2T	Ubiquitin Conjugating Enzyme E2 T	Protein Coding	Q9NPD8	55	GC01M202332	16.6225	https://www.genecards.org/cgi-bin/carddisp.pl?gene=UBE2T
MIR140	MicroRNA 140	RNA Gene		33	GC16P106041	16.5832	https://www.genecards.org/cgi-bin/carddisp.pl?gene=MIR140
MIR24-2	MicroRNA 24-2	RNA Gene		28	GC19M100410	16.5563	https://www.genecards.org/cgi-bin/carddisp.pl?gene=MIR24-2
MIR193A	MicroRNA 193a	RNA Gene		29	GC17P031559	16.5546	https://www.genecards.org/cgi-bin/carddisp.pl?gene=MIR193A
LTF	Lactotransferrin	Protein Coding	P02788	58	GC03M046435	16.5157	https://www.genecards.org/cgi-bin/carddisp.pl?gene=LTF
AGER	Advanced Glycosylation End-Product Specific Receptor	Protein Coding	Q15109	59	GC06M032180	16.5086	https://www.genecards.org/cgi-bin/carddisp.pl?gene=AGER
KRT8	Keratin 8	Protein Coding	P05787	59	GC12M052897	16.5079	https://www.genecards.org/cgi-bin/carddisp.pl?gene=KRT8
CEBPB	CCAAT Enhancer Binding Protein Beta	Protein Coding	P17676	57	GC20P050190	16.5007	https://www.genecards.org/cgi-bin/carddisp.pl?gene=CEBPB
HSP90AA1	Heat Shock Protein 90 Alpha Family Class A Member 1	Protein Coding	P07900	64	GC14M102080	16.4626	https://www.genecards.org/cgi-bin/carddisp.pl?gene=HSP90AA1
BSG	Basigin (Ok Blood Group)	Protein Coding	P35613	56	GC19P000571	16.4531	https://www.genecards.org/cgi-bin/carddisp.pl?gene=BSG
REN	Renin	Protein Coding	P00797	61	GC01M204154	16.4469	https://www.genecards.org/cgi-bin/carddisp.pl?gene=REN
HOXB13	Homeobox B13	Protein Coding	Q92826	54	GC17M089707	16.4426	https://www.genecards.org/cgi-bin/carddisp.pl?gene=HOXB13
CCL3	C-C Motif Chemokine Ligand 3	Protein Coding	P10147	54	GC17M036088	16.4073	https://www.genecards.org/cgi-bin/carddisp.pl?gene=CCL3
CDK2	Cyclin Dependent Kinase 2	Protein Coding	P24941	63	GC12P055966	16.3996	https://www.genecards.org/cgi-bin/carddisp.pl?gene=CDK2
HSPA5	Heat Shock Protein Family A (Hsp70) Member 5	Protein Coding	P11021	61	GC09M125234	16.3908	https://www.genecards.org/cgi-bin/carddisp.pl?gene=HSPA5
MIR29C	MicroRNA 29c	RNA Gene		27	GC01M207838	16.3825	https://www.genecards.org/cgi-bin/carddisp.pl?gene=MIR29C
LINC00261	Long Intergenic Non-Protein Coding RNA 261	RNA Gene		26	GC20M022529	16.3787	https://www.genecards.org/cgi-bin/carddisp.pl?gene=LINC00261
LOC126807619	MED14-Independent Group 3 Enhancer GRCh37_chr5:176696443-176697642	Functional Element		9	GC05P188822	16.3764	https://www.genecards.org/cgi-bin/carddisp.pl?gene=LOC126807619
SLC35C1	Solute Carrier Family 35 Member C1	Protein Coding	Q96A29	51	GC11P048336	16.3686	https://www.genecards.org/cgi-bin/carddisp.pl?gene=SLC35C1
DGKE	Diacylglycerol Kinase Epsilon	Protein Coding	P52429	58	GC17P056834	16.3642	https://www.genecards.org/cgi-bin/carddisp.pl?gene=DGKE
IGFBP3	Insulin Like Growth Factor Binding Protein 3	Protein Coding	P17936	59	GC07M045912	16.3392	https://www.genecards.org/cgi-bin/carddisp.pl?gene=IGFBP3
CELA1	Chymotrypsin Like Elastase 1	Protein Coding	Q9UNI1	49	GC12M051328	16.3353	https://www.genecards.org/cgi-bin/carddisp.pl?gene=CELA1
LAMTOR2	Late Endosomal/Lysosomal Adaptor, MAPK And MTOR Activator 2	Protein Coding	Q9Y2Q5	52	GC01P156054	16.3349	https://www.genecards.org/cgi-bin/carddisp.pl?gene=LAMTOR2
PGM3	Phosphoglucomutase 3	Protein Coding	O95394	55	GC06M101016	16.3268	https://www.genecards.org/cgi-bin/carddisp.pl?gene=PGM3
CXCR2	C-X-C Motif Chemokine Receptor 2	Protein Coding	P25025	62	GC02P218125	16.3034	https://www.genecards.org/cgi-bin/carddisp.pl?gene=CXCR2
TOP2A	DNA Topoisomerase II Alpha	Protein Coding	P11388	63	GC17M040388	16.2962	https://www.genecards.org/cgi-bin/carddisp.pl?gene=TOP2A
NCF4	Neutrophil Cytosolic Factor 4	Protein Coding	Q15080	60	GC22P036860	16.2821	https://www.genecards.org/cgi-bin/carddisp.pl?gene=NCF4
TMPRSS15	Transmembrane Serine Protease 15	Protein Coding	P98073	55	GC21M018269	16.267	https://www.genecards.org/cgi-bin/carddisp.pl?gene=TMPRSS15
SIRT1	Sirtuin 1	Protein Coding	Q96EB6	62	GC10P067884	16.2504	https://www.genecards.org/cgi-bin/carddisp.pl?gene=SIRT1
DIS3	DIS3 Homolog, Exosome Endoribonuclease And 3'-5' Exoribonuclease	Protein Coding	Q9Y2L1	52	GC13M072752	16.2402	https://www.genecards.org/cgi-bin/carddisp.pl?gene=DIS3
KLK2	Kallikrein Related Peptidase 2	Protein Coding	P20151	58	GC19P050861	16.2239	https://www.genecards.org/cgi-bin/carddisp.pl?gene=KLK2
AGTR1	Angiotensin II Receptor Type 1	Protein Coding	P30556	65	GC03P148697	16.2192	https://www.genecards.org/cgi-bin/carddisp.pl?gene=AGTR1
RAD54L	RAD54 Like	Protein Coding	Q92698	58	GC01P062557	16.2053	https://www.genecards.org/cgi-bin/carddisp.pl?gene=RAD54L
CDC73	Cell Division Cycle 73	Protein Coding	Q6P1J9	58	GC01P193121	16.1997	https://www.genecards.org/cgi-bin/carddisp.pl?gene=CDC73
FOXM1	Forkhead Box M1	Protein Coding	Q08050	56	GC12M002857	16.1985	https://www.genecards.org/cgi-bin/carddisp.pl?gene=FOXM1
GAD2	Glutamate Decarboxylase 2	Protein Coding	Q05329	56	GC10P026216	16.1977	https://www.genecards.org/cgi-bin/carddisp.pl?gene=GAD2
IDO1	Indoleamine 2,3-Dioxygenase 1	Protein Coding	P14902	59	GC08P040947	16.1909	https://www.genecards.org/cgi-bin/carddisp.pl?gene=IDO1
PLAU	Plasminogen Activator, Urokinase	Protein Coding	P00749	64	GC10P073909	16.1837	https://www.genecards.org/cgi-bin/carddisp.pl?gene=PLAU
FN1	Fibronectin 1	Protein Coding	P02751	63	GC02M215360	16.1799	https://www.genecards.org/cgi-bin/carddisp.pl?gene=FN1
SF3A1	Splicing Factor 3a Subunit 1	Protein Coding	Q15459	50	GC22M030331	16.1591	https://www.genecards.org/cgi-bin/carddisp.pl?gene=SF3A1
CD163	CD163 Molecule	Protein Coding	Q86VB7	57	GC12M032935	16.1374	https://www.genecards.org/cgi-bin/carddisp.pl?gene=CD163
MIR93	MicroRNA 93	RNA Gene		30	GC07M106066	16.136	https://www.genecards.org/cgi-bin/carddisp.pl?gene=MIR93
BAP1	BRCA1 Associated Deubiquitinase 1	Protein Coding	Q92560	59	GC03M052401	16.1229	https://www.genecards.org/cgi-bin/carddisp.pl?gene=BAP1
MYO5A	Myosin VA	Protein Coding	Q9Y4I1	56	GC15M156997	16.1215	https://www.genecards.org/cgi-bin/carddisp.pl?gene=MYO5A
CALCA	Calcitonin Related Polypeptide Alpha	Protein Coding	P06881	56	GC11M014966	16.1037	https://www.genecards.org/cgi-bin/carddisp.pl?gene=CALCA
MMP7	Matrix Metallopeptidase 7	Protein Coding	P09237	60	GC11M133496	16.0993	https://www.genecards.org/cgi-bin/carddisp.pl?gene=MMP7
MUTYH	MutY DNA Glycosylase	Protein Coding	Q9UIF7	57	GC01M045329	16.0932	https://www.genecards.org/cgi-bin/carddisp.pl?gene=MUTYH
RNASE3	Ribonuclease A Family Member 3	Protein Coding	P12724	52	GC14P020891	16.0917	https://www.genecards.org/cgi-bin/carddisp.pl?gene=RNASE3
PROM1	Prominin 1	Protein Coding	O43490	59	GC04M015965	16.091	https://www.genecards.org/cgi-bin/carddisp.pl?gene=PROM1
SDHC	Succinate Dehydrogenase Complex Subunit C	Protein Coding	Q99643	55	GC01P161314	16.0687	https://www.genecards.org/cgi-bin/carddisp.pl?gene=SDHC
NORAD	Non-Coding RNA Activated By DNA Damage	RNA Gene		27	GC20M036609	16.0672	https://www.genecards.org/cgi-bin/carddisp.pl?gene=NORAD
NKX6-1	NK6 Homeobox 1	Protein Coding	P78426	52	GC04M084491	16.0651	https://www.genecards.org/cgi-bin/carddisp.pl?gene=NKX6-1
USB1	U6 SnRNA Biogenesis Phosphodiesterase 1	Protein Coding	Q9BQ65	46	GC16P057999	16.0538	https://www.genecards.org/cgi-bin/carddisp.pl?gene=USB1
THPO	Thrombopoietin	Protein Coding	P40225	56	GC03M184371	16.0412	https://www.genecards.org/cgi-bin/carddisp.pl?gene=THPO
MIR122	MicroRNA 122	RNA Gene		30	GC18P058451	16.0333	https://www.genecards.org/cgi-bin/carddisp.pl?gene=MIR122
FPR1	Formyl Peptide Receptor 1	Protein Coding	P21462	58	GC19M051745	16.0141	https://www.genecards.org/cgi-bin/carddisp.pl?gene=FPR1
KCNQ1OT1	KCNQ1 Opposite Strand/Antisense Transcript 1	RNA Gene		36	GC11M013323	16.0075	https://www.genecards.org/cgi-bin/carddisp.pl?gene=KCNQ1OT1
LTA	Lymphotoxin Alpha	Protein Coding	P01374	55	GC06P156242	16.0017	https://www.genecards.org/cgi-bin/carddisp.pl?gene=LTA
MVP	Major Vault Protein	Protein Coding	Q14764	52	GC16P104908	15.9814	https://www.genecards.org/cgi-bin/carddisp.pl?gene=MVP
LARS1	Leucyl-TRNA Synthetase 1	Protein Coding	Q9P2J5	57	GC05M146114	15.9686	https://www.genecards.org/cgi-bin/carddisp.pl?gene=LARS1
MSLN	Mesothelin	Protein Coding	Q13421	55	GC16P103995	15.9625	https://www.genecards.org/cgi-bin/carddisp.pl?gene=MSLN
NGF	Nerve Growth Factor	Protein Coding	P01138	63	GC01M115285	15.9568	https://www.genecards.org/cgi-bin/carddisp.pl?gene=NGF
MIR374A	MicroRNA 374a	RNA Gene		26	GC0XM074300	15.9148	https://www.genecards.org/cgi-bin/carddisp.pl?gene=MIR374A
MIR29B2	MicroRNA 29b-2	RNA Gene		27	GC01M207839	15.8755	https://www.genecards.org/cgi-bin/carddisp.pl?gene=MIR29B2
MIR223HG	MIR223 Host Gene	RNA Gene		18	GC0XP065921	15.8743	https://www.genecards.org/cgi-bin/carddisp.pl?gene=MIR223HG
TNFRSF10A	TNF Receptor Superfamily Member 10a	Protein Coding	O00220	57	GC08M023190	15.8481	https://www.genecards.org/cgi-bin/carddisp.pl?gene=TNFRSF10A
CEACAM5	CEA Cell Adhesion Molecule 5	Protein Coding	P06731	56	GC19P133123	15.8359	https://www.genecards.org/cgi-bin/carddisp.pl?gene=CEACAM5
HLA-C	Major Histocompatibility Complex, Class I, C	Protein Coding	P10321	56	GC06M100254	15.8351	https://www.genecards.org/cgi-bin/carddisp.pl?gene=HLA-C
TERF2IP	TERF2 Interacting Protein	Protein Coding	Q9NYB0	52	GC16P075647	15.8296	https://www.genecards.org/cgi-bin/carddisp.pl?gene=TERF2IP
MIR184	MicroRNA 184	RNA Gene		31	GC15P079209	15.8262	https://www.genecards.org/cgi-bin/carddisp.pl?gene=MIR184
CCN2	Cellular Communication Network Factor 2	Protein Coding	P29279	58	GC06M131948	15.7857	https://www.genecards.org/cgi-bin/carddisp.pl?gene=CCN2
FECH	Ferrochelatase	Protein Coding	P22830	59	GC18M057544	15.7855	https://www.genecards.org/cgi-bin/carddisp.pl?gene=FECH
PPARA	Peroxisome Proliferator Activated Receptor Alpha	Protein Coding	Q07869	56	GC22P046150	15.782	https://www.genecards.org/cgi-bin/carddisp.pl?gene=PPARA
MIR103A2	MicroRNA 103a-2	RNA Gene		27	GC20P003917	15.7765	https://www.genecards.org/cgi-bin/carddisp.pl?gene=MIR103A2
NFE2L2	NFE2 Like BZIP Transcription Factor 2	Protein Coding	Q16236	63	GC02M177227	15.7689	https://www.genecards.org/cgi-bin/carddisp.pl?gene=NFE2L2
ERCC1	ERCC Excision Repair 1, Endonuclease Non-Catalytic Subunit	Protein Coding	P07992	59	GC19M101124	15.7346	https://www.genecards.org/cgi-bin/carddisp.pl?gene=ERCC1
ERC1	ELKS/RAB6-Interacting/CAST Family Member 1	Protein Coding	Q8IUD2	54	GC12P001028	15.7128	https://www.genecards.org/cgi-bin/carddisp.pl?gene=ERC1
RINT1	RAD50 Interactor 1	Protein Coding	Q6NUQ1	50	GC07P105532	15.7091	https://www.genecards.org/cgi-bin/carddisp.pl?gene=RINT1
LIF	LIF Interleukin 6 Family Cytokine	Protein Coding	P15018	56	GC22M030240	15.7074	https://www.genecards.org/cgi-bin/carddisp.pl?gene=LIF
MIR325	MicroRNA 325	RNA Gene		20	GC0XM077005	15.672	https://www.genecards.org/cgi-bin/carddisp.pl?gene=MIR325
NPY	Neuropeptide Y	Protein Coding	P01303	57	GC07P024449	15.6703	https://www.genecards.org/cgi-bin/carddisp.pl?gene=NPY
CD46	CD46 Molecule	Protein Coding	P15529	60	GC01P207752	15.6664	https://www.genecards.org/cgi-bin/carddisp.pl?gene=CD46
ADH1B	Alcohol Dehydrogenase 1B (Class I), Beta Polypeptide	Protein Coding	P00325	57	GC04M099304	15.6493	https://www.genecards.org/cgi-bin/carddisp.pl?gene=ADH1B
GBA1	Glucosylceramidase Beta 1	Protein Coding	P04062	62	GC01M165117	15.6481	https://www.genecards.org/cgi-bin/carddisp.pl?gene=GBA1
RPS14	Ribosomal Protein S14	Protein Coding	P62263	54	GC05M150443	15.6471	https://www.genecards.org/cgi-bin/carddisp.pl?gene=RPS14
MLPH	Melanophilin	Protein Coding	Q9BV36	53	GC02P237485	15.6404	https://www.genecards.org/cgi-bin/carddisp.pl?gene=MLPH
TGFBR1	Transforming Growth Factor Beta Receptor 1	Protein Coding	P36897	66	GC09P103929	15.6265	https://www.genecards.org/cgi-bin/carddisp.pl?gene=TGFBR1
ACVR1B	Activin A Receptor Type 1B	Protein Coding	P36896	59	GC12P051951	15.6103	https://www.genecards.org/cgi-bin/carddisp.pl?gene=ACVR1B
EIF2AK4	Eukaryotic Translation Initiation Factor 2 Alpha Kinase 4	Protein Coding	Q9P2K8	57	GC15P039934	15.6085	https://www.genecards.org/cgi-bin/carddisp.pl?gene=EIF2AK4
WRN	WRN RecQ Like Helicase	Protein Coding	Q14191	60	GC08P031033	15.6082	https://www.genecards.org/cgi-bin/carddisp.pl?gene=WRN
CXCR1	C-X-C Motif Chemokine Receptor 1	Protein Coding	P25024	56	GC02M218162	15.5975	https://www.genecards.org/cgi-bin/carddisp.pl?gene=CXCR1
BCL10	BCL10 Immune Signaling Adaptor	Protein Coding	O95999	58	GC01M085265	15.5808	https://www.genecards.org/cgi-bin/carddisp.pl?gene=BCL10
ADORA2A	Adenosine A2a Receptor	Protein Coding	P29274	59	GC22P024417	15.5702	https://www.genecards.org/cgi-bin/carddisp.pl?gene=ADORA2A
DTNBP1	Dystrobrevin Binding Protein 1	Protein Coding	Q96EV8	54	GC06M015609	15.5694	https://www.genecards.org/cgi-bin/carddisp.pl?gene=DTNBP1
HPS5	HPS5 Biogenesis Of Lysosomal Organelles Complex 2 Subunit 2	Protein Coding	Q9UPZ3	51	GC11M018278	15.561	https://www.genecards.org/cgi-bin/carddisp.pl?gene=HPS5
ELN	Elastin	Protein Coding	P15502	55	GC07P074027	15.5593	https://www.genecards.org/cgi-bin/carddisp.pl?gene=ELN
MGMT	O-6-Methylguanine-DNA Methyltransferase	Protein Coding	P16455	62	GC10P129467	15.5398	https://www.genecards.org/cgi-bin/carddisp.pl?gene=MGMT
PKHD1	PKHD1 Ciliary IPT Domain Containing Fibrocystin/Polyductin	Protein Coding	P08F94	50	GC06M100641	15.539	https://www.genecards.org/cgi-bin/carddisp.pl?gene=PKHD1
VIM	Vimentin	Protein Coding	P08670	63	GC10P017227	15.5261	https://www.genecards.org/cgi-bin/carddisp.pl?gene=VIM
PLA2G1B	Phospholipase A2 Group IB	Protein Coding	P04054	56	GC12M120322	15.5254	https://www.genecards.org/cgi-bin/carddisp.pl?gene=PLA2G1B
ANGPT2	Angiopoietin 2	Protein Coding	O15123	61	GC08M006499	15.5214	https://www.genecards.org/cgi-bin/carddisp.pl?gene=ANGPT2
IKBKB	Inhibitor Of Nuclear Factor Kappa B Kinase Subunit Beta	Protein Coding	O14920	66	GC08P042271	15.5185	https://www.genecards.org/cgi-bin/carddisp.pl?gene=IKBKB
SELL	Selectin L	Protein Coding	P14151	55	GC01M169690	15.5136	https://www.genecards.org/cgi-bin/carddisp.pl?gene=SELL
TRIM27	Tripartite Motif Containing 27	Protein Coding	P14373	52	GC06M028903	15.5087	https://www.genecards.org/cgi-bin/carddisp.pl?gene=TRIM27
TFRC	Transferrin Receptor	Protein Coding	P02786	63	GC03M196576	15.4956	https://www.genecards.org/cgi-bin/carddisp.pl?gene=TFRC
KRT7	Keratin 7	Protein Coding	P08729	55	GC12P052232	15.479	https://www.genecards.org/cgi-bin/carddisp.pl?gene=KRT7
IFNB1	Interferon Beta 1	Protein Coding	P01574	55	GC09M021077	15.4691	https://www.genecards.org/cgi-bin/carddisp.pl?gene=IFNB1
ADM	Adrenomedullin	Protein Coding	P35318	57	GC11P014571	15.4538	https://www.genecards.org/cgi-bin/carddisp.pl?gene=ADM
SLC25A13	Solute Carrier Family 25 Member 13	Protein Coding	Q9UJS0	58	GC07M096120	15.4236	https://www.genecards.org/cgi-bin/carddisp.pl?gene=SLC25A13
HAVCR2	Hepatitis A Virus Cellular Receptor 2	Protein Coding	Q8TDQ0	58	GC05M157063	15.4205	https://www.genecards.org/cgi-bin/carddisp.pl?gene=HAVCR2
VEGFC	Vascular Endothelial Growth Factor C	Protein Coding	P49767	59	GC04M176683	15.3955	https://www.genecards.org/cgi-bin/carddisp.pl?gene=VEGFC
GLP1R	Glucagon Like Peptide 1 Receptor	Protein Coding	P43220	59	GC06P039048	15.3951	https://www.genecards.org/cgi-bin/carddisp.pl?gene=GLP1R
C1S	Complement C1s	Protein Coding	P09871	60	GC12P046796	15.385	https://www.genecards.org/cgi-bin/carddisp.pl?gene=C1S
IL11	Interleukin 11	Protein Coding	P20809	52	GC19M055364	15.3774	https://www.genecards.org/cgi-bin/carddisp.pl?gene=IL11
THBS1	Thrombospondin 1	Protein Coding	P07996	58	GC15P039581	15.3593	https://www.genecards.org/cgi-bin/carddisp.pl?gene=THBS1
ANXA2	Annexin A2	Protein Coding	P07355	59	GC15M060347	15.3538	https://www.genecards.org/cgi-bin/carddisp.pl?gene=ANXA2
DPYD	Dihydropyrimidine Dehydrogenase	Protein Coding	Q12882	64	GC01M097015	15.3448	https://www.genecards.org/cgi-bin/carddisp.pl?gene=DPYD
COL4A1	Collagen Type IV Alpha 1 Chain	Protein Coding	P02462	60	GC13M110148	15.33	https://www.genecards.org/cgi-bin/carddisp.pl?gene=COL4A1
HMGCL	3-Hydroxy-3-Methylglutaryl-CoA Lyase	Protein Coding	P35914	58	GC01M023801	15.3149	https://www.genecards.org/cgi-bin/carddisp.pl?gene=HMGCL
PGR-AS1	PGR Antisense RNA 1	RNA Gene		19	GC11P101136	15.3131	https://www.genecards.org/cgi-bin/carddisp.pl?gene=PGR-AS1
PUM1	Pumilio RNA Binding Family Member 1	Protein Coding	Q14671	54	GC01M030931	15.3061	https://www.genecards.org/cgi-bin/carddisp.pl?gene=PUM1
CDKN3	Cyclin Dependent Kinase Inhibitor 3	Protein Coding	Q16667	53	GC14P054417	15.2739	https://www.genecards.org/cgi-bin/carddisp.pl?gene=CDKN3
NAF1	Nuclear Assembly Factor 1 Ribonucleoprotein	Protein Coding	Q96HR8	46	GC04M163109	15.2679	https://www.genecards.org/cgi-bin/carddisp.pl?gene=NAF1
SYP	Synaptophysin	Protein Coding	P08247	59	GC0XM049187	15.2625	https://www.genecards.org/cgi-bin/carddisp.pl?gene=SYP
PIK3CB	Phosphatidylinositol-4,5-Bisphosphate 3-Kinase Catalytic Subunit Beta	Protein Coding	P42338	62	GC03M138652	15.2604	https://www.genecards.org/cgi-bin/carddisp.pl?gene=PIK3CB
BAD	BCL2 Associated Agonist Of Cell Death	Protein Coding	Q92934	57	GC11M132747	15.2575	https://www.genecards.org/cgi-bin/carddisp.pl?gene=BAD
PTX3	Pentraxin 3	Protein Coding	P26022	55	GC03P157436	15.2543	https://www.genecards.org/cgi-bin/carddisp.pl?gene=PTX3
GNAQ	G Protein Subunit Alpha Q	Protein Coding	P50148	61	GC09M077716	15.2491	https://www.genecards.org/cgi-bin/carddisp.pl?gene=GNAQ
ABCC3	ATP Binding Cassette Subfamily C Member 3	Protein Coding	O15438	57	GC17P050634	15.2401	https://www.genecards.org/cgi-bin/carddisp.pl?gene=ABCC3
EGR1	Early Growth Response 1	Protein Coding	P18146	57	GC05P138465	15.2378	https://www.genecards.org/cgi-bin/carddisp.pl?gene=EGR1
PC	Pyruvate Carboxylase	Protein Coding	P11498	60	GC11M066848	15.2231	https://www.genecards.org/cgi-bin/carddisp.pl?gene=PC
MIR302D	MicroRNA 302d	RNA Gene		28	GC04M112648	15.2125	https://www.genecards.org/cgi-bin/carddisp.pl?gene=MIR302D
AP3B1	Adaptor Related Protein Complex 3 Subunit Beta 1	Protein Coding	O00203	57	GC05M078000	15.2079	https://www.genecards.org/cgi-bin/carddisp.pl?gene=AP3B1
NCF2	Neutrophil Cytosolic Factor 2	Protein Coding	P19878	60	GC01M186360	15.2018	https://www.genecards.org/cgi-bin/carddisp.pl?gene=NCF2
LYN	LYN Proto-Oncogene, Src Family Tyrosine Kinase	Protein Coding	P07948	62	GC08P055879	15.1996	https://www.genecards.org/cgi-bin/carddisp.pl?gene=LYN
CTSC	Cathepsin C	Protein Coding	P53634	60	GC11M133353	15.1795	https://www.genecards.org/cgi-bin/carddisp.pl?gene=CTSC
LOX	Lysyl Oxidase	Protein Coding	P28300	60	GC05M122063	15.1778	https://www.genecards.org/cgi-bin/carddisp.pl?gene=LOX
AMBP	Alpha-1-Microglobulin/Bikunin Precursor	Protein Coding	P02760	56	GC09M114060	15.1746	https://www.genecards.org/cgi-bin/carddisp.pl?gene=AMBP
CRNDE	Colorectal Neoplasia Differentially Expressed	RNA Gene		29	GC16M054979	15.1679	https://www.genecards.org/cgi-bin/carddisp.pl?gene=CRNDE
CCKAR	Cholecystokinin A Receptor	Protein Coding	P32238	57	GC04M026483	15.1633	https://www.genecards.org/cgi-bin/carddisp.pl?gene=CCKAR
CHUK	Component Of Inhibitor Of Nuclear Factor Kappa B Kinase Complex	Protein Coding	O15111	63	GC10M100501	15.1589	https://www.genecards.org/cgi-bin/carddisp.pl?gene=CHUK
MIR181B2	MicroRNA 181b-2	RNA Gene		26	GC09P124693	15.1514	https://www.genecards.org/cgi-bin/carddisp.pl?gene=MIR181B2
PGK1	Phosphoglycerate Kinase 1	Protein Coding	P00558	62	GC0XP078216	15.1505	https://www.genecards.org/cgi-bin/carddisp.pl?gene=PGK1
PSMB2	Proteasome 20S Subunit Beta 2	Protein Coding	P49721	54	GC01M035599	15.1359	https://www.genecards.org/cgi-bin/carddisp.pl?gene=PSMB2
CCND2	Cyclin D2	Protein Coding	P30279	61	GC12P046708	15.1178	https://www.genecards.org/cgi-bin/carddisp.pl?gene=CCND2
MYBL1	MYB Proto-Oncogene Like 1	Protein Coding	P10243	51	GC08M066562	15.1176	https://www.genecards.org/cgi-bin/carddisp.pl?gene=MYBL1
AIR	Acute Insulin Response (2)	Genetic Locus		2	GC01U990199	15.101	https://www.genecards.org/cgi-bin/carddisp.pl?gene=AIR
PECAM1	Platelet And Endothelial Cell Adhesion Molecule 1	Protein Coding	P16284	53	GC17M064319	15.0827	https://www.genecards.org/cgi-bin/carddisp.pl?gene=PECAM1
MIR31	MicroRNA 31	RNA Gene		29	GC09M022239	15.0609	https://www.genecards.org/cgi-bin/carddisp.pl?gene=MIR31
ACO2	Aconitase 2	Protein Coding	Q99798	58	GC22P081624	15.0442	https://www.genecards.org/cgi-bin/carddisp.pl?gene=ACO2
MIR32	MicroRNA 32	RNA Gene		31	GC09M109046	15.0403	https://www.genecards.org/cgi-bin/carddisp.pl?gene=MIR32
CD82	CD82 Molecule	Protein Coding	P27701	56	GC11P044564	15.0233	https://www.genecards.org/cgi-bin/carddisp.pl?gene=CD82
ARG1	Arginase 1	Protein Coding	P05089	62	GC06P158145	15.0226	https://www.genecards.org/cgi-bin/carddisp.pl?gene=ARG1
CTPS1	CTP Synthase 1	Protein Coding	P17812	58	GC01P040979	15.0169	https://www.genecards.org/cgi-bin/carddisp.pl?gene=CTPS1
MTRR	5-Methyltetrahydrofolate-Homocysteine Methyltransferase Reductase	Protein Coding	Q9UBK8	56	GC05P007851	15.0057	https://www.genecards.org/cgi-bin/carddisp.pl?gene=MTRR
PCCB	Propionyl-CoA Carboxylase Subunit Beta	Protein Coding	P05166	59	GC03P136250	15.0033	https://www.genecards.org/cgi-bin/carddisp.pl?gene=PCCB
ABCB7	ATP Binding Cassette Subfamily B Member 7	Protein Coding	O75027	57	GC0XM075053	14.9976	https://www.genecards.org/cgi-bin/carddisp.pl?gene=ABCB7
HLA-G	Major Histocompatibility Complex, Class I, G	Protein Coding	P17693	57	GC06P156194	14.9971	https://www.genecards.org/cgi-bin/carddisp.pl?gene=HLA-G
CNOT1	CCR4-NOT Transcription Complex Subunit 1	Protein Coding	A5YKK6	53	GC16M058519	14.9895	https://www.genecards.org/cgi-bin/carddisp.pl?gene=CNOT1
SLC26A9	Solute Carrier Family 26 Member 9	Protein Coding	Q7LBE3	49	GC01M205883	14.9727	https://www.genecards.org/cgi-bin/carddisp.pl?gene=SLC26A9
VTN	Vitronectin	Protein Coding	P04004	56	GC17M088839	14.9607	https://www.genecards.org/cgi-bin/carddisp.pl?gene=VTN
HDAC2	Histone Deacetylase 2	Protein Coding	Q92769	65	GC06M113933	14.9564	https://www.genecards.org/cgi-bin/carddisp.pl?gene=HDAC2
FGF7	Fibroblast Growth Factor 7	Protein Coding	P21781	56	GC15P049423	14.9522	https://www.genecards.org/cgi-bin/carddisp.pl?gene=FGF7
PGF	Placental Growth Factor	Protein Coding	P49763	56	GC14M074941	14.95	https://www.genecards.org/cgi-bin/carddisp.pl?gene=PGF
MIR345	MicroRNA 345	RNA Gene		28	GC14P100307	14.9438	https://www.genecards.org/cgi-bin/carddisp.pl?gene=MIR345
SLC9A3	Solute Carrier Family 9 Member A3	Protein Coding	P48764	59	GC05M000472	14.9326	https://www.genecards.org/cgi-bin/carddisp.pl?gene=SLC9A3
NAA10	N-Alpha-Acetyltransferase 10, NatA Catalytic Subunit	Protein Coding	P41227	57	GC0XM153929	14.9287	https://www.genecards.org/cgi-bin/carddisp.pl?gene=NAA10
CD86	CD86 Molecule	Protein Coding	P42081	56	GC03P122055	14.9138	https://www.genecards.org/cgi-bin/carddisp.pl?gene=CD86
CDH17	Cadherin 17	Protein Coding	Q12864	55	GC08M094127	14.9027	https://www.genecards.org/cgi-bin/carddisp.pl?gene=CDH17
TTK	TTK Protein Kinase	Protein Coding	P33981	59	GC06P080003	14.8968	https://www.genecards.org/cgi-bin/carddisp.pl?gene=TTK
NTS	Neurotensin	Protein Coding	P30990	53	GC12P085876	14.8885	https://www.genecards.org/cgi-bin/carddisp.pl?gene=NTS
STX1A	Syntaxin 1A	Protein Coding	Q16623	60	GC07M079074	14.8851	https://www.genecards.org/cgi-bin/carddisp.pl?gene=STX1A
CD33	CD33 Molecule	Protein Coding	P20138	58	GC19P133505	14.8849	https://www.genecards.org/cgi-bin/carddisp.pl?gene=CD33
HMGCR	3-Hydroxy-3-Methylglutaryl-CoA Reductase	Protein Coding	P04035	61	GC05P075336	14.882	https://www.genecards.org/cgi-bin/carddisp.pl?gene=HMGCR
MIR372	MicroRNA 372	RNA Gene		25	GC19P133647	14.8657	https://www.genecards.org/cgi-bin/carddisp.pl?gene=MIR372
FERMT3	FERM Domain Containing Kindlin 3	Protein Coding	Q86UX7	55	GC11P098843	14.8644	https://www.genecards.org/cgi-bin/carddisp.pl?gene=FERMT3
MIR499A	MicroRNA 499a	RNA Gene		30	GC20P034990	14.8622	https://www.genecards.org/cgi-bin/carddisp.pl?gene=MIR499A
HSPA4	Heat Shock Protein Family A (Hsp70) Member 4	Protein Coding	P34932	55	GC05P133097	14.8438	https://www.genecards.org/cgi-bin/carddisp.pl?gene=HSPA4
TNFRSF10B	TNF Receptor Superfamily Member 10b	Protein Coding	O14763	62	GC08M023020	14.8342	https://www.genecards.org/cgi-bin/carddisp.pl?gene=TNFRSF10B
SNAI1	Snail Family Transcriptional Repressor 1	Protein Coding	O95863	56	GC20P049982	14.817	https://www.genecards.org/cgi-bin/carddisp.pl?gene=SNAI1
NES	Nestin	Protein Coding	P48681	52	GC01M156668	14.8132	https://www.genecards.org/cgi-bin/carddisp.pl?gene=NES
RPS6KB1	Ribosomal Protein S6 Kinase B1	Protein Coding	P23443	62	GC17P059893	14.8035	https://www.genecards.org/cgi-bin/carddisp.pl?gene=RPS6KB1
HPS6	HPS6 Biogenesis Of Lysosomal Organelles Complex 2 Subunit 3	Protein Coding	Q86YV9	49	GC10P102065	14.7825	https://www.genecards.org/cgi-bin/carddisp.pl?gene=HPS6
FH	Fumarate Hydratase	Protein Coding	P07954	59	GC01M241499	14.7758	https://www.genecards.org/cgi-bin/carddisp.pl?gene=FH
BCL2L11	BCL2 Like 11	Protein Coding	O43521	58	GC02P111119	14.7715	https://www.genecards.org/cgi-bin/carddisp.pl?gene=BCL2L11
CCL11	C-C Motif Chemokine Ligand 11	Protein Coding	P51671	58	GC17P034285	14.747	https://www.genecards.org/cgi-bin/carddisp.pl?gene=CCL11
BLNK	B Cell Linker	Protein Coding	Q8WV28	57	GC10M096313	14.728	https://www.genecards.org/cgi-bin/carddisp.pl?gene=BLNK
NHEJ1	Non-Homologous End Joining Factor 1	Protein Coding	Q9H9Q4	54	GC02M219180	14.7233	https://www.genecards.org/cgi-bin/carddisp.pl?gene=NHEJ1
DPP4	Dipeptidyl Peptidase 4	Protein Coding	P27487	62	GC02M161992	14.7198	https://www.genecards.org/cgi-bin/carddisp.pl?gene=DPP4
TRPV6	Transient Receptor Potential Cation Channel Subfamily V Member 6	Protein Coding	Q9H1D0	59	GC07M142871	14.7003	https://www.genecards.org/cgi-bin/carddisp.pl?gene=TRPV6
BAK1	BCL2 Antagonist/Killer 1	Protein Coding	Q16611	57	GC06M033572	14.6953	https://www.genecards.org/cgi-bin/carddisp.pl?gene=BAK1
BLOC1S3	Biogenesis Of Lysosomal Organelles Complex 1 Subunit 3	Protein Coding	Q6QNY0	47	GC19P045178	14.6873	https://www.genecards.org/cgi-bin/carddisp.pl?gene=BLOC1S3
TSHR	Thyroid Stimulating Hormone Receptor	Protein Coding	P16473	61	GC14P080954	14.6843	https://www.genecards.org/cgi-bin/carddisp.pl?gene=TSHR
GAPDH	Glyceraldehyde-3-Phosphate Dehydrogenase	Protein Coding	P04406	63	GC12P046751	14.6786	https://www.genecards.org/cgi-bin/carddisp.pl?gene=GAPDH
OTC	Ornithine Transcarbamylase	Protein Coding	P00480	59	GC0XP038345	14.6334	https://www.genecards.org/cgi-bin/carddisp.pl?gene=OTC
PTRH2	Peptidyl-TRNA Hydrolase 2	Protein Coding	Q9Y3E5	55	GC17M059674	14.6293	https://www.genecards.org/cgi-bin/carddisp.pl?gene=PTRH2
SCTR	Secretin Receptor	Protein Coding	P47872	51	GC02M119439	14.6166	https://www.genecards.org/cgi-bin/carddisp.pl?gene=SCTR
PTHLH	Parathyroid Hormone Like Hormone	Protein Coding	P12272	58	GC12M033363	14.6057	https://www.genecards.org/cgi-bin/carddisp.pl?gene=PTHLH
EIF4EBP1	Eukaryotic Translation Initiation Factor 4E Binding Protein 1	Protein Coding	Q13541	59	GC08P040885	14.5955	https://www.genecards.org/cgi-bin/carddisp.pl?gene=EIF4EBP1
AGT	Angiotensinogen	Protein Coding	P01019	62	GC01M230690	14.5703	https://www.genecards.org/cgi-bin/carddisp.pl?gene=AGT
ZG16B	Zymogen Granule Protein 16B	Protein Coding	Q96DA0	47	GC16P104078	14.5634	https://www.genecards.org/cgi-bin/carddisp.pl?gene=ZG16B
SSTR2	Somatostatin Receptor 2	Protein Coding	P30874	59	GC17P073165	14.5492	https://www.genecards.org/cgi-bin/carddisp.pl?gene=SSTR2
CDH2	Cadherin 2	Protein Coding	P19022	63	GC18M036283	14.5352	https://www.genecards.org/cgi-bin/carddisp.pl?gene=CDH2
HHEX	Hematopoietically Expressed Homeobox	Protein Coding	Q03014	52	GC10P092689	14.5292	https://www.genecards.org/cgi-bin/carddisp.pl?gene=HHEX
TFG	Trafficking From ER To Golgi Regulator	Protein Coding	Q92734	55	GC03P100709	14.5195	https://www.genecards.org/cgi-bin/carddisp.pl?gene=TFG
SPI1	Spi-1 Proto-Oncogene	Protein Coding	P17947	56	GC11M132469	14.5116	https://www.genecards.org/cgi-bin/carddisp.pl?gene=SPI1
MIR196A1	MicroRNA 196a-1	RNA Gene		30	GC17M048632	14.5109	https://www.genecards.org/cgi-bin/carddisp.pl?gene=MIR196A1
ALDOA	Aldolase, Fructose-Bisphosphate A	Protein Coding	P04075	62	GC16P030064	14.4918	https://www.genecards.org/cgi-bin/carddisp.pl?gene=ALDOA
SLPI	Secretory Leukocyte Peptidase Inhibitor	Protein Coding	P03973	52	GC20M045252	14.4869	https://www.genecards.org/cgi-bin/carddisp.pl?gene=SLPI
MMACHC	Metabolism Of Cobalamin Associated C	Protein Coding	Q9Y4U1	55	GC01P045500	14.4839	https://www.genecards.org/cgi-bin/carddisp.pl?gene=MMACHC
POU5F1	POU Class 5 Homeobox 1	Protein Coding	Q01860	59	GC06M100249	14.4798	https://www.genecards.org/cgi-bin/carddisp.pl?gene=POU5F1
MIRLET7A3	MicroRNA Let-7a-3	RNA Gene		29	GC22P046112	14.4677	https://www.genecards.org/cgi-bin/carddisp.pl?gene=MIRLET7A3
EIF4E	Eukaryotic Translation Initiation Factor 4E	Protein Coding	P06730	62	GC04M098879	14.463	https://www.genecards.org/cgi-bin/carddisp.pl?gene=EIF4E
S100A8	S100 Calcium Binding Protein A8	Protein Coding	P05109	54	GC01M165010	14.456	https://www.genecards.org/cgi-bin/carddisp.pl?gene=S100A8
SPRY4-IT1	SPRY4 Intronic Transcript 1	RNA Gene		21	GC05M142318	14.4225	https://www.genecards.org/cgi-bin/carddisp.pl?gene=SPRY4-IT1
CPA2	Carboxypeptidase A2	Protein Coding	P48052	48	GC07P130266	14.4141	https://www.genecards.org/cgi-bin/carddisp.pl?gene=CPA2
JAG1	Jagged Canonical Notch Ligand 1	Protein Coding	P78504	63	GC20M010637	14.3784	https://www.genecards.org/cgi-bin/carddisp.pl?gene=JAG1
ILK	Integrin Linked Kinase	Protein Coding	Q13418	58	GC11P014351	14.3755	https://www.genecards.org/cgi-bin/carddisp.pl?gene=ILK
SARDH	Sarcosine Dehydrogenase	Protein Coding	Q9UL12	55	GC09M133663	14.3634	https://www.genecards.org/cgi-bin/carddisp.pl?gene=SARDH
FLNB	Filamin B	Protein Coding	O75369	60	GC03P058008	14.3397	https://www.genecards.org/cgi-bin/carddisp.pl?gene=FLNB
DAXX	Death Domain Associated Protein	Protein Coding	Q9UER7	56	GC06M033318	14.3256	https://www.genecards.org/cgi-bin/carddisp.pl?gene=DAXX
STARP1	Steroidogenic Acute Regulatory Protein Pseudogene 1	Pseudogene		9	GC13M065280	14.3058	https://www.genecards.org/cgi-bin/carddisp.pl?gene=STARP1
H3-3A	H3.3 Histone A	Protein Coding	P84243	56	GC01P226062	14.3009	https://www.genecards.org/cgi-bin/carddisp.pl?gene=H3-3A
EPHX1	Epoxide Hydrolase 1	Protein Coding	P07099	57	GC01P225810	14.2959	https://www.genecards.org/cgi-bin/carddisp.pl?gene=EPHX1
HADH	Hydroxyacyl-CoA Dehydrogenase	Protein Coding	Q16836	60	GC04P107989	14.2856	https://www.genecards.org/cgi-bin/carddisp.pl?gene=HADH
KRT19	Keratin 19	Protein Coding	P08727	56	GC17M041523	14.2841	https://www.genecards.org/cgi-bin/carddisp.pl?gene=KRT19
FBXW2	F-Box And WD Repeat Domain Containing 2	Protein Coding	Q9UKT8	47	GC09M120751	14.2813	https://www.genecards.org/cgi-bin/carddisp.pl?gene=FBXW2
BRD4	Bromodomain Containing 4	Protein Coding	O60885	59	GC19M100458	14.277	https://www.genecards.org/cgi-bin/carddisp.pl?gene=BRD4
XDH	Xanthine Dehydrogenase	Protein Coding	P47989	60	GC02M031334	14.264	https://www.genecards.org/cgi-bin/carddisp.pl?gene=XDH
NAT2	N-Acetyltransferase 2	Protein Coding	P11245	55	GC08P018391	14.2629	https://www.genecards.org/cgi-bin/carddisp.pl?gene=NAT2
MYCN	MYCN Proto-Oncogene, BHLH Transcription Factor	Protein Coding	P04198	59	GC02P015972	14.2626	https://www.genecards.org/cgi-bin/carddisp.pl?gene=MYCN
BMP2	Bone Morphogenetic Protein 2	Protein Coding	P12643	58	GC20P006767	14.243	https://www.genecards.org/cgi-bin/carddisp.pl?gene=BMP2
IL7	Interleukin 7	Protein Coding	P13232	55	GC08M078689	14.2366	https://www.genecards.org/cgi-bin/carddisp.pl?gene=IL7
SNHG15	Small Nucleolar RNA Host Gene 15	RNA Gene		29	GC07M045537	14.2297	https://www.genecards.org/cgi-bin/carddisp.pl?gene=SNHG15
ATG2B	Autophagy Related 2B	Protein Coding	Q96BY7	48	GC14M122050	14.2058	https://www.genecards.org/cgi-bin/carddisp.pl?gene=ATG2B
CCR1	C-C Motif Chemokine Receptor 1	Protein Coding	P32246	57	GC03M046218	14.2028	https://www.genecards.org/cgi-bin/carddisp.pl?gene=CCR1
FAH	Fumarylacetoacetate Hydrolase	Protein Coding	P16930	59	GC15P080152	14.2009	https://www.genecards.org/cgi-bin/carddisp.pl?gene=FAH
LOC111674463	CFTR Promoter Region	Functional Element		9	GC07P117476	14.1996	https://www.genecards.org/cgi-bin/carddisp.pl?gene=LOC111674463
CTSG	Cathepsin G	Protein Coding	P08311	56	GC14M024573	14.1812	https://www.genecards.org/cgi-bin/carddisp.pl?gene=CTSG
SLC10A2	Solute Carrier Family 10 Member 2	Protein Coding	Q12908	54	GC13M103043	14.1772	https://www.genecards.org/cgi-bin/carddisp.pl?gene=SLC10A2
ARAF	A-Raf Proto-Oncogene, Serine/Threonine Kinase	Protein Coding	P10398	59	GC0XP059201	14.1595	https://www.genecards.org/cgi-bin/carddisp.pl?gene=ARAF
NR1H2	Nuclear Receptor Subfamily 1 Group H Member 2	Protein Coding	P55055	58	GC19P050329	14.1552	https://www.genecards.org/cgi-bin/carddisp.pl?gene=NR1H2
SDHA	Succinate Dehydrogenase Complex Flavoprotein Subunit A	Protein Coding	P31040	61	GC05P000235	14.1421	https://www.genecards.org/cgi-bin/carddisp.pl?gene=SDHA
G6PC1	Glucose-6-Phosphatase Catalytic Subunit 1	Protein Coding	P35575	56	GC17P135176	14.13	https://www.genecards.org/cgi-bin/carddisp.pl?gene=G6PC1
KLF11	KLF Transcription Factor 11	Protein Coding	O14901	48	GC02P010377	14.1294	https://www.genecards.org/cgi-bin/carddisp.pl?gene=KLF11
BMP4	Bone Morphogenetic Protein 4	Protein Coding	P12644	62	GC14M053949	14.1195	https://www.genecards.org/cgi-bin/carddisp.pl?gene=BMP4
OFD1	OFD1 Centriole And Centriolar Satellite Protein	Protein Coding	O75665	54	GC0XP013714	14.0978	https://www.genecards.org/cgi-bin/carddisp.pl?gene=OFD1
REG1B	Regenerating Family Member 1 Beta	Protein Coding	P48304	46	GC02M079086	14.0908	https://www.genecards.org/cgi-bin/carddisp.pl?gene=REG1B
EIF2AK2	Eukaryotic Translation Initiation Factor 2 Alpha Kinase 2	Protein Coding	P19525	62	GC02M037099	14.0798	https://www.genecards.org/cgi-bin/carddisp.pl?gene=EIF2AK2
MIR9-1	MicroRNA 9-1	RNA Gene		30	GC01M156420	14.0785	https://www.genecards.org/cgi-bin/carddisp.pl?gene=MIR9-1
CFLAR	CASP8 And FADD Like Apoptosis Regulator	Protein Coding	O15519	56	GC02P204216	14.0782	https://www.genecards.org/cgi-bin/carddisp.pl?gene=CFLAR
CBFA2T3	CBFA2/RUNX1 Partner Transcriptional Co-Repressor 3	Protein Coding	O75081	50	GC16M088874	14.0646	https://www.genecards.org/cgi-bin/carddisp.pl?gene=CBFA2T3
GRP	Gastrin Releasing Peptide	Protein Coding	P07492	52	GC18P059220	14.0643	https://www.genecards.org/cgi-bin/carddisp.pl?gene=GRP
CD276	CD276 Molecule	Protein Coding	Q5ZPR3	55	GC15P073683	14.0597	https://www.genecards.org/cgi-bin/carddisp.pl?gene=CD276
GRB2	Growth Factor Receptor Bound Protein 2	Protein Coding	P62993	59	GC17M075318	14.059	https://www.genecards.org/cgi-bin/carddisp.pl?gene=GRB2
ENO2	Enolase 2	Protein Coding	P09104	60	GC12P006913	14.0511	https://www.genecards.org/cgi-bin/carddisp.pl?gene=ENO2
SET	SET Nuclear Proto-Oncogene	Protein Coding	Q01105	56	GC09P146651	14.0432	https://www.genecards.org/cgi-bin/carddisp.pl?gene=SET
SIN3A	SIN3 Transcription Regulator Family Member A	Protein Coding	Q96ST3	59	GC15M075369	14.0359	https://www.genecards.org/cgi-bin/carddisp.pl?gene=SIN3A
CCR7	C-C Motif Chemokine Receptor 7	Protein Coding	P32248	57	GC17M089298	14.0285	https://www.genecards.org/cgi-bin/carddisp.pl?gene=CCR7
SDC1	Syndecan 1	Protein Coding	P18827	55	GC02M020200	14.0253	https://www.genecards.org/cgi-bin/carddisp.pl?gene=SDC1
CASP7	Caspase 7	Protein Coding	P55210	62	GC10P113679	14.0237	https://www.genecards.org/cgi-bin/carddisp.pl?gene=CASP7
PTGS1	Prostaglandin-Endoperoxide Synthase 1	Protein Coding	P23219	59	GC09P122370	14.023	https://www.genecards.org/cgi-bin/carddisp.pl?gene=PTGS1
MIR224	MicroRNA 224	RNA Gene		26	GC0XM151958	14.014	https://www.genecards.org/cgi-bin/carddisp.pl?gene=MIR224
IL22	Interleukin 22	Protein Coding	Q9GZX6	54	GC12M068248	14.007	https://www.genecards.org/cgi-bin/carddisp.pl?gene=IL22
MUC2	Mucin 2, Oligomeric Mucus/Gel-Forming	Protein Coding	Q02817	52	GC11P001074	13.9687	https://www.genecards.org/cgi-bin/carddisp.pl?gene=MUC2
APEX1	Apurinic/Apyrimidinic Endodeoxyribonuclease 1	Protein Coding	P27695	58	GC14P020455	13.9372	https://www.genecards.org/cgi-bin/carddisp.pl?gene=APEX1
ONECUT1	One Cut Homeobox 1	Protein Coding	Q9UBC0	53	GC15M155252	13.93	https://www.genecards.org/cgi-bin/carddisp.pl?gene=ONECUT1
CDA	Cytidine Deaminase	Protein Coding	P32320	55	GC01P060850	13.9289	https://www.genecards.org/cgi-bin/carddisp.pl?gene=CDA
DIABLO	Diablo IAP-Binding Mitochondrial Protein	Protein Coding	Q9NR28	59	GC12M124304	13.9205	https://www.genecards.org/cgi-bin/carddisp.pl?gene=DIABLO
ABCC4	ATP Binding Cassette Subfamily C Member 4 (PEL Blood Group)	Protein Coding	O15439	59	GC13M095019	13.915	https://www.genecards.org/cgi-bin/carddisp.pl?gene=ABCC4
PRSS3	Serine Protease 3	Protein Coding	P35030	54	GC09P033750	13.9047	https://www.genecards.org/cgi-bin/carddisp.pl?gene=PRSS3
SLC19A2	Solute Carrier Family 19 Member 2	Protein Coding	O60779	57	GC01M169463	13.8917	https://www.genecards.org/cgi-bin/carddisp.pl?gene=SLC19A2
WFS1	Wolframin ER Transmembrane Glycoprotein	Protein Coding	O76024	58	GC04P006269	13.8661	https://www.genecards.org/cgi-bin/carddisp.pl?gene=WFS1
SAA4	Serum Amyloid A4, Constitutive	Protein Coding	P35542	50	GC11M018234	13.854	https://www.genecards.org/cgi-bin/carddisp.pl?gene=SAA4
CCNB1	Cyclin B1	Protein Coding	P14635	59	GC05P069167	13.8284	https://www.genecards.org/cgi-bin/carddisp.pl?gene=CCNB1
HSPD1	Heat Shock Protein Family D (Hsp60) Member 1	Protein Coding	P10809	61	GC02M197486	13.7715	https://www.genecards.org/cgi-bin/carddisp.pl?gene=HSPD1
MMP3	Matrix Metallopeptidase 3	Protein Coding	P08254	62	GC11M102835	13.7712	https://www.genecards.org/cgi-bin/carddisp.pl?gene=MMP3
SLC22A5	Solute Carrier Family 22 Member 5	Protein Coding	O76082	59	GC05P132369	13.7627	https://www.genecards.org/cgi-bin/carddisp.pl?gene=SLC22A5
TWIST1	Twist Family BHLH Transcription Factor 1	Protein Coding	Q15672	59	GC07M019020	13.7521	https://www.genecards.org/cgi-bin/carddisp.pl?gene=TWIST1
IKBKG	Inhibitor Of Nuclear Factor Kappa B Kinase Regulatory Subunit Gamma	Protein Coding	Q9Y6K9	60	GC0XP154541	13.7429	https://www.genecards.org/cgi-bin/carddisp.pl?gene=IKBKG
GATA4	GATA Binding Protein 4	Protein Coding	P43694	62	GC08P011676	13.7394	https://www.genecards.org/cgi-bin/carddisp.pl?gene=GATA4
PCSK9	Proprotein Convertase Subtilisin/Kexin Type 9	Protein Coding	Q8NBP7	62	GC01P055039	13.7382	https://www.genecards.org/cgi-bin/carddisp.pl?gene=PCSK9
PLK1	Polo Like Kinase 1	Protein Coding	P53350	63	GC16P104634	13.7277	https://www.genecards.org/cgi-bin/carddisp.pl?gene=PLK1
PRKDC	Protein Kinase, DNA-Activated, Catalytic Subunit	Protein Coding	P78527	63	GC08M047773	13.7211	https://www.genecards.org/cgi-bin/carddisp.pl?gene=PRKDC
FHIT	Fragile Histidine Triad Diadenosine Triphosphatase	Protein Coding	P49789	55	GC03M059747	13.7031	https://www.genecards.org/cgi-bin/carddisp.pl?gene=FHIT
RUNX2	RUNX Family Transcription Factor 2	Protein Coding	Q13950	59	GC06P156520	13.6816	https://www.genecards.org/cgi-bin/carddisp.pl?gene=RUNX2
UROS	Uroporphyrinogen III Synthase	Protein Coding	P10746	54	GC10M125784	13.6711	https://www.genecards.org/cgi-bin/carddisp.pl?gene=UROS
RETN	Resistin	Protein Coding	Q9HD89	54	GC19P007669	13.6654	https://www.genecards.org/cgi-bin/carddisp.pl?gene=RETN
PTS	6-Pyruvoyltetrahydropterin Synthase	Protein Coding	Q03393	58	GC11P112226	13.6408	https://www.genecards.org/cgi-bin/carddisp.pl?gene=PTS
CCR2	C-C Motif Chemokine Receptor 2	Protein Coding	P41597	58	GC03P061354	13.6373	https://www.genecards.org/cgi-bin/carddisp.pl?gene=CCR2
LEF1	Lymphoid Enhancer Binding Factor 1	Protein Coding	Q9UJU2	61	GC04M108047	13.6326	https://www.genecards.org/cgi-bin/carddisp.pl?gene=LEF1
IL33	Interleukin 33	Protein Coding	O95760	52	GC09P009892	13.6198	https://www.genecards.org/cgi-bin/carddisp.pl?gene=IL33
CPA6	Carboxypeptidase A6	Protein Coding	Q8N4T0	55	GC08M067422	13.6188	https://www.genecards.org/cgi-bin/carddisp.pl?gene=CPA6
MIR7-3HG	MIR7-3 Host Gene	RNA Gene	Q8N6C7	34	GC19P132003	13.6098	https://www.genecards.org/cgi-bin/carddisp.pl?gene=MIR7-3HG
MUC6	Mucin 6, Oligomeric Mucus/Gel-Forming	Protein Coding	Q6W4X9	51	GC11M001012	13.5839	https://www.genecards.org/cgi-bin/carddisp.pl?gene=MUC6
PRKCA	Protein Kinase C Alpha	Protein Coding	P17252	64	GC17P066302	13.5785	https://www.genecards.org/cgi-bin/carddisp.pl?gene=PRKCA
CELA2A	Chymotrypsin Like Elastase 2A	Protein Coding	P08217	55	GC01P015456	13.5584	https://www.genecards.org/cgi-bin/carddisp.pl?gene=CELA2A
MT-TL1	Mitochondrially Encoded TRNA-Leu (UUA/G) 1	RNA Gene		26	GCMTP003232	13.5526	https://www.genecards.org/cgi-bin/carddisp.pl?gene=MT-TL1
RYR1	Ryanodine Receptor 1	Protein Coding	P21817	61	GC19P132993	13.546	https://www.genecards.org/cgi-bin/carddisp.pl?gene=RYR1
PIK3C2A	Phosphatidylinositol-4-Phosphate 3-Kinase Catalytic Subunit Type 2 Alpha	Protein Coding	O00443	59	GC11M018024	13.5442	https://www.genecards.org/cgi-bin/carddisp.pl?gene=PIK3C2A
TFF2	Trefoil Factor 2	Protein Coding	Q03403	52	GC21M042346	13.5244	https://www.genecards.org/cgi-bin/carddisp.pl?gene=TFF2
HLA-DQA1	Major Histocompatibility Complex, Class II, DQ Alpha 1	Protein Coding	P01909	55	GC06P156274	13.518	https://www.genecards.org/cgi-bin/carddisp.pl?gene=HLA-DQA1
ID1	Inhibitor Of DNA Binding 1	Protein Coding	P41134	54	GC20P031605	13.5077	https://www.genecards.org/cgi-bin/carddisp.pl?gene=ID1
ANG	Angiogenin	Protein Coding	P03950	58	GC14P051502	13.5021	https://www.genecards.org/cgi-bin/carddisp.pl?gene=ANG
ASNS	Asparagine Synthetase (Glutamine-Hydrolyzing)	Protein Coding	P08243	59	GC07M097854	13.4953	https://www.genecards.org/cgi-bin/carddisp.pl?gene=ASNS
DHFR	Dihydrofolate Reductase	Protein Coding	P00374	61	GC05M080626	13.4928	https://www.genecards.org/cgi-bin/carddisp.pl?gene=DHFR
UMOD	Uromodulin	Protein Coding	P07911	55	GC16M027663	13.4733	https://www.genecards.org/cgi-bin/carddisp.pl?gene=UMOD
KLF4	KLF Transcription Factor 4	Protein Coding	O43474	59	GC09M107484	13.4652	https://www.genecards.org/cgi-bin/carddisp.pl?gene=KLF4
DNMT3B	DNA Methyltransferase 3 Beta	Protein Coding	Q9UBC3	64	GC20P032762	13.4642	https://www.genecards.org/cgi-bin/carddisp.pl?gene=DNMT3B
NCOA3	Nuclear Receptor Coactivator 3	Protein Coding	Q9Y6Q9	59	GC20P047501	13.4638	https://www.genecards.org/cgi-bin/carddisp.pl?gene=NCOA3
E2F1	E2F Transcription Factor 1	Protein Coding	Q01094	56	GC20M033675	13.4481	https://www.genecards.org/cgi-bin/carddisp.pl?gene=E2F1
CD55	CD55 Molecule (Cromer Blood Group)	Protein Coding	P08174	62	GC01P207321	13.4474	https://www.genecards.org/cgi-bin/carddisp.pl?gene=CD55
TXN	Thioredoxin	Protein Coding	P10599	58	GC09M110243	13.435	https://www.genecards.org/cgi-bin/carddisp.pl?gene=TXN
VDR	Vitamin D Receptor	Protein Coding	P11473	61	GC12M047841	13.4329	https://www.genecards.org/cgi-bin/carddisp.pl?gene=VDR
NPY4R	Neuropeptide Y Receptor Y4	Protein Coding	P50391	51	GC10M046461	13.43	https://www.genecards.org/cgi-bin/carddisp.pl?gene=NPY4R
IRS1	Insulin Receptor Substrate 1	Protein Coding	P35568	61	GC02M226731	13.421	https://www.genecards.org/cgi-bin/carddisp.pl?gene=IRS1
AK2	Adenylate Kinase 2	Protein Coding	P54819	59	GC01M033007	13.4147	https://www.genecards.org/cgi-bin/carddisp.pl?gene=AK2
COL4A2	Collagen Type IV Alpha 2 Chain	Protein Coding	P08572	59	GC13P110305	13.4051	https://www.genecards.org/cgi-bin/carddisp.pl?gene=COL4A2
NDUFA13	NADH:Ubiquinone Oxidoreductase Subunit A13	Protein Coding	Q9P0J0	56	GC19P019515	13.4005	https://www.genecards.org/cgi-bin/carddisp.pl?gene=NDUFA13
SOX11	SRY-Box Transcription Factor 11	Protein Coding	P35716	53	GC02P005707	13.3962	https://www.genecards.org/cgi-bin/carddisp.pl?gene=SOX11
ITGA2B	Integrin Subunit Alpha 2b	Protein Coding	P08514	63	GC17M089470	13.3961	https://www.genecards.org/cgi-bin/carddisp.pl?gene=ITGA2B
SOCS3	Suppressor Of Cytokine Signaling 3	Protein Coding	O14543	56	GC17M078356	13.3931	https://www.genecards.org/cgi-bin/carddisp.pl?gene=SOCS3
FASN	Fatty Acid Synthase	Protein Coding	P49327	61	GC17M082078	13.3543	https://www.genecards.org/cgi-bin/carddisp.pl?gene=FASN
IGKC	Immunoglobulin Kappa Constant	Protein Coding	P01834	41	GC02M092645	13.3522	https://www.genecards.org/cgi-bin/carddisp.pl?gene=IGKC
F10	Coagulation Factor X	Protein Coding	P00742	63	GC13P113122	13.3395	https://www.genecards.org/cgi-bin/carddisp.pl?gene=F10
GLIS3	GLIS Family Zinc Finger 3	Protein Coding	Q8NEA6	48	GC09M003816	13.3328	https://www.genecards.org/cgi-bin/carddisp.pl?gene=GLIS3
GCDH	Glutaryl-CoA Dehydrogenase	Protein Coding	Q92947	58	GC19P012891	13.3185	https://www.genecards.org/cgi-bin/carddisp.pl?gene=GCDH
FBN1	Fibrillin 1	Protein Coding	P35555	60	GC15M048408	13.3176	https://www.genecards.org/cgi-bin/carddisp.pl?gene=FBN1
SQSTM1	Sequestosome 1	Protein Coding	Q13501	62	GC05P179806	13.2995	https://www.genecards.org/cgi-bin/carddisp.pl?gene=SQSTM1
KLRK1	Killer Cell Lectin Like Receptor K1	Protein Coding	P26718	52	GC12M033113	13.2982	https://www.genecards.org/cgi-bin/carddisp.pl?gene=KLRK1
TOP1	DNA Topoisomerase I	Protein Coding	P11387	62	GC20P041028	13.2951	https://www.genecards.org/cgi-bin/carddisp.pl?gene=TOP1
MUC16	Mucin 16, Cell Surface Associated	Protein Coding	Q8WXI7	51	GC19M008848	13.295	https://www.genecards.org/cgi-bin/carddisp.pl?gene=MUC16
LAMC2	Laminin Subunit Gamma 2	Protein Coding	Q13753	59	GC01P183186	13.2936	https://www.genecards.org/cgi-bin/carddisp.pl?gene=LAMC2
IL1RAPL2	Interleukin 1 Receptor Accessory Protein Like 2	Protein Coding	Q9NP60	50	GC0XP104566	13.2774	https://www.genecards.org/cgi-bin/carddisp.pl?gene=IL1RAPL2
CD28	CD28 Molecule	Protein Coding	P10747	59	GC02P203706	13.2691	https://www.genecards.org/cgi-bin/carddisp.pl?gene=CD28
SOX2	SRY-Box Transcription Factor 2	Protein Coding	P48431	58	GC03P181711	13.2626	https://www.genecards.org/cgi-bin/carddisp.pl?gene=SOX2
ITGA2	Integrin Subunit Alpha 2	Protein Coding	P17301	58	GC05P052989	13.2571	https://www.genecards.org/cgi-bin/carddisp.pl?gene=ITGA2
ENO1	Enolase 1	Protein Coding	P06733	61	GC01M008861	13.2371	https://www.genecards.org/cgi-bin/carddisp.pl?gene=ENO1
KCNN4	Potassium Calcium-Activated Channel Subfamily N Member 4	Protein Coding	O15554	60	GC19M101081	13.2307	https://www.genecards.org/cgi-bin/carddisp.pl?gene=KCNN4
SCYL1	SCY1 Like Pseudokinase 1	Protein Coding	Q96KG9	52	GC11P065525	13.2298	https://www.genecards.org/cgi-bin/carddisp.pl?gene=SCYL1
CDK1	Cyclin Dependent Kinase 1	Protein Coding	P06493	61	GC10P060772	13.2271	https://www.genecards.org/cgi-bin/carddisp.pl?gene=CDK1
PDGFB	Platelet Derived Growth Factor Subunit B	Protein Coding	P01127	63	GC22M082423	13.2211	https://www.genecards.org/cgi-bin/carddisp.pl?gene=PDGFB
TNFRSF1B	TNF Receptor Superfamily Member 1B	Protein Coding	P20333	61	GC01P060401	13.2019	https://www.genecards.org/cgi-bin/carddisp.pl?gene=TNFRSF1B
ISL1	ISL LIM Homeobox 1	Protein Coding	P61371	56	GC05P051383	13.1863	https://www.genecards.org/cgi-bin/carddisp.pl?gene=ISL1
MIR134	MicroRNA 134	RNA Gene		27	GC14P119048	13.1786	https://www.genecards.org/cgi-bin/carddisp.pl?gene=MIR134
NOD2	Nucleotide Binding Oligomerization Domain Containing 2	Protein Coding	Q9HC29	59	GC16P050693	13.163	https://www.genecards.org/cgi-bin/carddisp.pl?gene=NOD2
BECN1	Beclin 1	Protein Coding	Q14457	59	GC17M042810	13.158	https://www.genecards.org/cgi-bin/carddisp.pl?gene=BECN1
S100A4	S100 Calcium Binding Protein A4	Protein Coding	P26447	57	GC01M153543	13.1544	https://www.genecards.org/cgi-bin/carddisp.pl?gene=S100A4
CCL4	C-C Motif Chemokine Ligand 4	Protein Coding	P13236	52	GC17P036103	13.144	https://www.genecards.org/cgi-bin/carddisp.pl?gene=CCL4
STAT2	Signal Transducer And Activator Of Transcription 2	Protein Coding	P52630	62	GC12M056341	13.1429	https://www.genecards.org/cgi-bin/carddisp.pl?gene=STAT2
NCOR2	Nuclear Receptor Corepressor 2	Protein Coding	Q9Y618	55	GC12M124324	13.1366	https://www.genecards.org/cgi-bin/carddisp.pl?gene=NCOR2
CXCL9	C-X-C Motif Chemokine Ligand 9	Protein Coding	Q07325	51	GC04M076001	13.1344	https://www.genecards.org/cgi-bin/carddisp.pl?gene=CXCL9
SPINT2	Serine Peptidase Inhibitor, Kunitz Type 2	Protein Coding	O43291	54	GC19P038244	13.1247	https://www.genecards.org/cgi-bin/carddisp.pl?gene=SPINT2
CYP2D6	Cytochrome P450 Family 2 Subfamily D Member 6	Protein Coding	P10635	60	GC22M042126	13.1225	https://www.genecards.org/cgi-bin/carddisp.pl?gene=CYP2D6
KRT18	Keratin 18	Protein Coding	P05783	62	GC12P052948	13.1209	https://www.genecards.org/cgi-bin/carddisp.pl?gene=KRT18
SMAD7	SMAD Family Member 7	Protein Coding	O15105	56	GC18M048919	13.1163	https://www.genecards.org/cgi-bin/carddisp.pl?gene=SMAD7
IL2RB	Interleukin 2 Receptor Subunit Beta	Protein Coding	P14784	63	GC22M081565	13.1064	https://www.genecards.org/cgi-bin/carddisp.pl?gene=IL2RB
RARB	Retinoic Acid Receptor Beta	Protein Coding	P10826	62	GC03P025081	13.0898	https://www.genecards.org/cgi-bin/carddisp.pl?gene=RARB
CFI	Complement Factor I	Protein Coding	P05156	59	GC04M109732	13.0863	https://www.genecards.org/cgi-bin/carddisp.pl?gene=CFI
ITGAL	Integrin Subunit Alpha L	Protein Coding	P20701	60	GC16P030472	13.0528	https://www.genecards.org/cgi-bin/carddisp.pl?gene=ITGAL
BMPR2	Bone Morphogenetic Protein Receptor Type 2	Protein Coding	Q13873	63	GC02P202376	13.047	https://www.genecards.org/cgi-bin/carddisp.pl?gene=BMPR2
ARX	Aristaless Related Homeobox	Protein Coding	Q96QS3	55	GC0XM025003	13.0268	https://www.genecards.org/cgi-bin/carddisp.pl?gene=ARX
BID	BH3 Interacting Domain Death Agonist	Protein Coding	P55957	58	GC22M017734	13.026	https://www.genecards.org/cgi-bin/carddisp.pl?gene=BID
FGF10	Fibroblast Growth Factor 10	Protein Coding	O15520	60	GC05M045056	13.0241	https://www.genecards.org/cgi-bin/carddisp.pl?gene=FGF10
ERCC2	ERCC Excision Repair 2, TFIIH Core Complex Helicase Subunit	Protein Coding	P18074	61	GC19M045349	13.0067	https://www.genecards.org/cgi-bin/carddisp.pl?gene=ERCC2
ESCO2	Establishment Of Sister Chromatid Cohesion N-Acetyltransferase 2	Protein Coding	Q56NI9	51	GC08P027771	12.9879	https://www.genecards.org/cgi-bin/carddisp.pl?gene=ESCO2
MIR20B	MicroRNA 20b	RNA Gene		23	GC0XM134523	12.983	https://www.genecards.org/cgi-bin/carddisp.pl?gene=MIR20B
PAH	Phenylalanine Hydroxylase	Protein Coding	P00439	60	GC12M102836	12.9809	https://www.genecards.org/cgi-bin/carddisp.pl?gene=PAH
CD59	CD59 Molecule (CD59 Blood Group)	Protein Coding	P13987	59	GC11M033729	12.9755	https://www.genecards.org/cgi-bin/carddisp.pl?gene=CD59
FURIN	Furin, Paired Basic Amino Acid Cleaving Enzyme	Protein Coding	P09958	61	GC15P090868	12.9714	https://www.genecards.org/cgi-bin/carddisp.pl?gene=FURIN
SHC1	SHC Adaptor Protein 1	Protein Coding	P29353	57	GC01M154962	12.9538	https://www.genecards.org/cgi-bin/carddisp.pl?gene=SHC1
MIR144	MicroRNA 144	RNA Gene		26	GC17M088846	12.9534	https://www.genecards.org/cgi-bin/carddisp.pl?gene=MIR144
DAPK1	Death Associated Protein Kinase 1	Protein Coding	P53355	62	GC09P087497	12.9531	https://www.genecards.org/cgi-bin/carddisp.pl?gene=DAPK1
AIP	Aryl Hydrocarbon Receptor Interacting Protein	Protein Coding	O00170	55	GC11P067468	12.9435	https://www.genecards.org/cgi-bin/carddisp.pl?gene=AIP
ABCC6	ATP Binding Cassette Subfamily C Member 6	Protein Coding	O95255	59	GC16M027507	12.9417	https://www.genecards.org/cgi-bin/carddisp.pl?gene=ABCC6
CCL20	C-C Motif Chemokine Ligand 20	Protein Coding	P78556	54	GC02P227846	12.9361	https://www.genecards.org/cgi-bin/carddisp.pl?gene=CCL20
NEU1	Neuraminidase 1	Protein Coding	Q99519	59	GC06M031857	12.9341	https://www.genecards.org/cgi-bin/carddisp.pl?gene=NEU1
CDC42	Cell Division Cycle 42	Protein Coding	P60953	63	GC01P022052	12.9252	https://www.genecards.org/cgi-bin/carddisp.pl?gene=CDC42
TRAF6	TNF Receptor Associated Factor 6	Protein Coding	Q9Y4K3	59	GC11M036467	12.921	https://www.genecards.org/cgi-bin/carddisp.pl?gene=TRAF6
TPT1	Tumor Protein, Translationally-Controlled 1	Protein Coding	P13693	59	GC13M045333	12.905	https://www.genecards.org/cgi-bin/carddisp.pl?gene=TPT1
VMP1	Vacuole Membrane Protein 1	Protein Coding	Q96GC9	48	GC17P059707	12.9005	https://www.genecards.org/cgi-bin/carddisp.pl?gene=VMP1
TYMP	Thymidine Phosphorylase	Protein Coding	P19971	59	GC22M050525	12.8988	https://www.genecards.org/cgi-bin/carddisp.pl?gene=TYMP
ABCC5	ATP Binding Cassette Subfamily C Member 5	Protein Coding	O15440	55	GC03M183919	12.8943	https://www.genecards.org/cgi-bin/carddisp.pl?gene=ABCC5
PRKACA	Protein Kinase CAMP-Activated Catalytic Subunit Alpha	Protein Coding	P17612	66	GC19M100419	12.8835	https://www.genecards.org/cgi-bin/carddisp.pl?gene=PRKACA
ZEB1	Zinc Finger E-Box Binding Homeobox 1	Protein Coding	P37275	62	GC10P031318	12.8806	https://www.genecards.org/cgi-bin/carddisp.pl?gene=ZEB1
PIK3C2G	Phosphatidylinositol-4-Phosphate 3-Kinase Catalytic Subunit Type 2 Gamma	Protein Coding	O75747	52	GC12P018242	12.8774	https://www.genecards.org/cgi-bin/carddisp.pl?gene=PIK3C2G
RRM1	Ribonucleotide Reductase Catalytic Subunit M1	Protein Coding	P23921	63	GC11P014203	12.8599	https://www.genecards.org/cgi-bin/carddisp.pl?gene=RRM1
CASP2	Caspase 2	Protein Coding	P42575	61	GC07P161583	12.857	https://www.genecards.org/cgi-bin/carddisp.pl?gene=CASP2
GSR	Glutathione-Disulfide Reductase	Protein Coding	P00390	62	GC08M030678	12.8339	https://www.genecards.org/cgi-bin/carddisp.pl?gene=GSR
CLTC	Clathrin Heavy Chain	Protein Coding	Q00610	59	GC17P059619	12.829	https://www.genecards.org/cgi-bin/carddisp.pl?gene=CLTC
DKK1	Dickkopf WNT Signaling Pathway Inhibitor 1	Protein Coding	O94907	56	GC10P052314	12.8283	https://www.genecards.org/cgi-bin/carddisp.pl?gene=DKK1
AFP	Alpha Fetoprotein	Protein Coding	P02771	59	GC04P073431	12.822	https://www.genecards.org/cgi-bin/carddisp.pl?gene=AFP
CKS1B	CDC28 Protein Kinase Regulatory Subunit 1B	Protein Coding	P61024	54	GC01P154974	12.803	https://www.genecards.org/cgi-bin/carddisp.pl?gene=CKS1B
CTRB1	Chymotrypsinogen B1	Protein Coding	P17538	51	GC16P075218	12.8012	https://www.genecards.org/cgi-bin/carddisp.pl?gene=CTRB1
NR3C1	Nuclear Receptor Subfamily 3 Group C Member 1	Protein Coding	P04150	62	GC05M143277	12.7878	https://www.genecards.org/cgi-bin/carddisp.pl?gene=NR3C1
SFTPC	Surfactant Protein C	Protein Coding	P11686	52	GC08P022156	12.7785	https://www.genecards.org/cgi-bin/carddisp.pl?gene=SFTPC
CTRB2	Chymotrypsinogen B2	Protein Coding	Q6GPI1	47	GC16M075204	12.7702	https://www.genecards.org/cgi-bin/carddisp.pl?gene=CTRB2
CPS1	Carbamoyl-Phosphate Synthase 1	Protein Coding	P31327	61	GC02P210477	12.7686	https://www.genecards.org/cgi-bin/carddisp.pl?gene=CPS1
HBA1	Hemoglobin Subunit Alpha 1	Protein Coding	P69905	55	GC16P103971	12.7462	https://www.genecards.org/cgi-bin/carddisp.pl?gene=HBA1
MEF2B	Myocyte Enhancer Factor 2B	Protein Coding	Q02080	47	GC19M100640	12.7445	https://www.genecards.org/cgi-bin/carddisp.pl?gene=MEF2B
TLR7	Toll Like Receptor 7	Protein Coding	Q9NYK1	61	GC0XP012867	12.7389	https://www.genecards.org/cgi-bin/carddisp.pl?gene=TLR7
CD7	CD7 Molecule	Protein Coding	P09564	52	GC17M082314	12.7352	https://www.genecards.org/cgi-bin/carddisp.pl?gene=CD7
PKD1	Polycystin 1, Transient Receptor Potential Channel Interacting	Protein Coding	P98161	57	GC16M026906	12.7242	https://www.genecards.org/cgi-bin/carddisp.pl?gene=PKD1
IVD	Isovaleryl-CoA Dehydrogenase	Protein Coding	P26440	56	GC15P040405	12.7078	https://www.genecards.org/cgi-bin/carddisp.pl?gene=IVD
PNLIPRP1	Pancreatic Lipase Related Protein 1	Protein Coding	P54315	46	GC10P116590	12.7001	https://www.genecards.org/cgi-bin/carddisp.pl?gene=PNLIPRP1
NR5A2	Nuclear Receptor Subfamily 5 Group A Member 2	Protein Coding	O00482	56	GC01P199996	12.6981	https://www.genecards.org/cgi-bin/carddisp.pl?gene=NR5A2
ADCYAP1	Adenylate Cyclase Activating Polypeptide 1	Protein Coding	P18509	54	GC18P000895	12.6934	https://www.genecards.org/cgi-bin/carddisp.pl?gene=ADCYAP1
HSP90AB1	Heat Shock Protein 90 Alpha Family Class B Member 1	Protein Coding	P08238	62	GC06P044246	12.6871	https://www.genecards.org/cgi-bin/carddisp.pl?gene=HSP90AB1
TNFRSF11B	TNF Receptor Superfamily Member 11b	Protein Coding	O00300	59	GC08M118923	12.6856	https://www.genecards.org/cgi-bin/carddisp.pl?gene=TNFRSF11B
LRP5	LDL Receptor Related Protein 5	Protein Coding	O75197	62	GC11P068298	12.6816	https://www.genecards.org/cgi-bin/carddisp.pl?gene=LRP5
HK2	Hexokinase 2	Protein Coding	P52789	58	GC02P075207	12.6766	https://www.genecards.org/cgi-bin/carddisp.pl?gene=HK2
ACADM	Acyl-CoA Dehydrogenase Medium Chain	Protein Coding	P11310	59	GC01P075724	12.6755	https://www.genecards.org/cgi-bin/carddisp.pl?gene=ACADM
FTO	FTO Alpha-Ketoglutarate Dependent Dioxygenase	Protein Coding	Q9C0B1	58	GC16P105500	12.6745	https://www.genecards.org/cgi-bin/carddisp.pl?gene=FTO
LIPC	Lipase C, Hepatic Type	Protein Coding	P11150	58	GC15P058410	12.6653	https://www.genecards.org/cgi-bin/carddisp.pl?gene=LIPC
ETS1	ETS Proto-Oncogene 1, Transcription Factor	Protein Coding	P14921	61	GC11M128458	12.663	https://www.genecards.org/cgi-bin/carddisp.pl?gene=ETS1
TMEM71	Transmembrane Protein 71	Protein Coding	Q6P5X7	41	GC08M132685	12.6615	https://www.genecards.org/cgi-bin/carddisp.pl?gene=TMEM71
ATF4	Activating Transcription Factor 4	Protein Coding	P18848	60	GC22P039519	12.6353	https://www.genecards.org/cgi-bin/carddisp.pl?gene=ATF4
ABCB4	ATP Binding Cassette Subfamily B Member 4	Protein Coding	P21439	59	GC07M087365	12.6319	https://www.genecards.org/cgi-bin/carddisp.pl?gene=ABCB4
PGR	Progesterone Receptor	Protein Coding	P06401	62	GC11M133477	12.6214	https://www.genecards.org/cgi-bin/carddisp.pl?gene=PGR
RAC1	Rac Family Small GTPase 1	Protein Coding	P63000	62	GC07P015409	12.6195	https://www.genecards.org/cgi-bin/carddisp.pl?gene=RAC1
VAV1	Vav Guanine Nucleotide Exchange Factor 1	Protein Coding	P15498	58	GC19P006772	12.6166	https://www.genecards.org/cgi-bin/carddisp.pl?gene=VAV1
ITGA6	Integrin Subunit Alpha 6	Protein Coding	P23229	62	GC02P172241	12.6145	https://www.genecards.org/cgi-bin/carddisp.pl?gene=ITGA6
XRCC6	X-Ray Repair Cross Complementing 6	Protein Coding	P12956	58	GC22P081632	12.6072	https://www.genecards.org/cgi-bin/carddisp.pl?gene=XRCC6
MIR124-1	MicroRNA 124-1	RNA Gene		29	GC08M009903	12.5999	https://www.genecards.org/cgi-bin/carddisp.pl?gene=MIR124-1
CTNNA1	Catenin Alpha 1	Protein Coding	P35221	60	GC05P138743	12.5994	https://www.genecards.org/cgi-bin/carddisp.pl?gene=CTNNA1
CYP2C19	Cytochrome P450 Family 2 Subfamily C Member 19	Protein Coding	P33261	57	GC10P094762	12.5859	https://www.genecards.org/cgi-bin/carddisp.pl?gene=CYP2C19
PCCA	Propionyl-CoA Carboxylase Subunit Alpha	Protein Coding	P05165	59	GC13P100089	12.5601	https://www.genecards.org/cgi-bin/carddisp.pl?gene=PCCA
PF4	Platelet Factor 4	Protein Coding	P02776	52	GC04M073980	12.5581	https://www.genecards.org/cgi-bin/carddisp.pl?gene=PF4
ITGAV	Integrin Subunit Alpha V	Protein Coding	P06756	60	GC02P186589	12.5459	https://www.genecards.org/cgi-bin/carddisp.pl?gene=ITGAV
SRP19	Signal Recognition Particle 19	Protein Coding	P09132	49	GC05P112862	12.5353	https://www.genecards.org/cgi-bin/carddisp.pl?gene=SRP19
CADM1	Cell Adhesion Molecule 1	Protein Coding	Q9BY67	57	GC11M115169	12.5212	https://www.genecards.org/cgi-bin/carddisp.pl?gene=CADM1
PSMB8	Proteasome 20S Subunit Beta 8	Protein Coding	P28062	62	GC06M032840	12.5041	https://www.genecards.org/cgi-bin/carddisp.pl?gene=PSMB8
PI3	Peptidase Inhibitor 3	Protein Coding	P19957	50	GC20P045174	12.4983	https://www.genecards.org/cgi-bin/carddisp.pl?gene=PI3
GADD45A	Growth Arrest And DNA Damage Inducible Alpha	Protein Coding	P24522	55	GC01P067685	12.4865	https://www.genecards.org/cgi-bin/carddisp.pl?gene=GADD45A
IRAK1	Interleukin 1 Receptor Associated Kinase 1	Protein Coding	P51617	61	GC0XM154010	12.4805	https://www.genecards.org/cgi-bin/carddisp.pl?gene=IRAK1
CXCL5	C-X-C Motif Chemokine Ligand 5	Protein Coding	P42830	51	GC04M073995	12.475	https://www.genecards.org/cgi-bin/carddisp.pl?gene=CXCL5
FBP1	Fructose-Bisphosphatase 1	Protein Coding	P09467	62	GC09M094603	12.4706	https://www.genecards.org/cgi-bin/carddisp.pl?gene=FBP1
LGALS9	Galectin 9	Protein Coding	O00182	51	GC17P027629	12.4681	https://www.genecards.org/cgi-bin/carddisp.pl?gene=LGALS9
NKX2-2	NK2 Homeobox 2	Protein Coding	O95096	54	GC20M021511	12.4658	https://www.genecards.org/cgi-bin/carddisp.pl?gene=NKX2-2
FLCN	Folliculin	Protein Coding	Q8NFG4	54	GC17M017212	12.4411	https://www.genecards.org/cgi-bin/carddisp.pl?gene=FLCN
CD9	CD9 Molecule	Protein Coding	P21926	56	GC12P046724	12.43	https://www.genecards.org/cgi-bin/carddisp.pl?gene=CD9
CYP3A4	Cytochrome P450 Family 3 Subfamily A Member 4	Protein Coding	P08684	61	GC07M106050	12.42	https://www.genecards.org/cgi-bin/carddisp.pl?gene=CYP3A4
MIR29B1	MicroRNA 29b-1	RNA Gene		29	GC07M130877	12.4063	https://www.genecards.org/cgi-bin/carddisp.pl?gene=MIR29B1
KLF5	KLF Transcription Factor 5	Protein Coding	Q13887	57	GC13P073054	12.4012	https://www.genecards.org/cgi-bin/carddisp.pl?gene=KLF5
NGFR	Nerve Growth Factor Receptor	Protein Coding	P08138	60	GC17P049495	12.3873	https://www.genecards.org/cgi-bin/carddisp.pl?gene=NGFR
AREG	Amphiregulin	Protein Coding	P15514	55	GC04P074445	12.3766	https://www.genecards.org/cgi-bin/carddisp.pl?gene=AREG
LMNB1	Lamin B1	Protein Coding	P20700	59	GC05P126776	12.3663	https://www.genecards.org/cgi-bin/carddisp.pl?gene=LMNB1
GDNF	Glial Cell Derived Neurotrophic Factor	Protein Coding	P39905	62	GC05M037812	12.3518	https://www.genecards.org/cgi-bin/carddisp.pl?gene=GDNF
MKI67	Marker Of Proliferation Ki-67	Protein Coding	P46013	56	GC10M128096	12.3469	https://www.genecards.org/cgi-bin/carddisp.pl?gene=MKI67
SCN1A	Sodium Voltage-Gated Channel Alpha Subunit 1	Protein Coding	P35498	60	GC02M165989	12.3421	https://www.genecards.org/cgi-bin/carddisp.pl?gene=SCN1A
ALDH1A1	Aldehyde Dehydrogenase 1 Family Member A1	Protein Coding	P00352	59	GC09M072900	12.3406	https://www.genecards.org/cgi-bin/carddisp.pl?gene=ALDH1A1
MIR532	MicroRNA 532	RNA Gene		25	GC0XP059332	12.3268	https://www.genecards.org/cgi-bin/carddisp.pl?gene=MIR532
LAMP2	Lysosomal Associated Membrane Protein 2	Protein Coding	P13473	57	GC0XM120426	12.3185	https://www.genecards.org/cgi-bin/carddisp.pl?gene=LAMP2
APP	Amyloid Beta Precursor Protein	Protein Coding	P05067	63	GC21M025880	12.3056	https://www.genecards.org/cgi-bin/carddisp.pl?gene=APP
MIR200C	MicroRNA 200c	RNA Gene		30	GC12P046792	12.3031	https://www.genecards.org/cgi-bin/carddisp.pl?gene=MIR200C
XPC	XPC Complex Subunit, DNA Damage Recognition And Repair Factor	Protein Coding	Q01831	58	GC03M027401	12.2838	https://www.genecards.org/cgi-bin/carddisp.pl?gene=XPC
ADGRG1	Adhesion G Protein-Coupled Receptor G1	Protein Coding	Q9Y653	55	GC16P057610	12.2823	https://www.genecards.org/cgi-bin/carddisp.pl?gene=ADGRG1
MTAP	Methylthioadenosine Phosphorylase	Protein Coding	Q13126	62	GC09P021887	12.282	https://www.genecards.org/cgi-bin/carddisp.pl?gene=MTAP
HDAC6	Histone Deacetylase 6	Protein Coding	Q9UBN7	66	GC0XP048801	12.2681	https://www.genecards.org/cgi-bin/carddisp.pl?gene=HDAC6
TGFB3	Transforming Growth Factor Beta 3	Protein Coding	P10600	61	GC14M075958	12.2666	https://www.genecards.org/cgi-bin/carddisp.pl?gene=TGFB3
RPL10	Ribosomal Protein L10	Protein Coding	P27635	56	GC0XP154389	12.2653	https://www.genecards.org/cgi-bin/carddisp.pl?gene=RPL10
RRM2	Ribonucleotide Reductase Regulatory Subunit M2	Protein Coding	P31350	60	GC02P010384	12.2486	https://www.genecards.org/cgi-bin/carddisp.pl?gene=RRM2
PLCG1	Phospholipase C Gamma 1	Protein Coding	P19174	62	GC20P041136	12.226	https://www.genecards.org/cgi-bin/carddisp.pl?gene=PLCG1
SPAG1	Sperm Associated Antigen 1	Protein Coding	Q07617	52	GC08P100157	12.2244	https://www.genecards.org/cgi-bin/carddisp.pl?gene=SPAG1
CXCR3	C-X-C Motif Chemokine Receptor 3	Protein Coding	P49682	57	GC0XM071615	12.2114	https://www.genecards.org/cgi-bin/carddisp.pl?gene=CXCR3
ITGA5	Integrin Subunit Alpha 5	Protein Coding	P08648	60	GC12M059733	12.2075	https://www.genecards.org/cgi-bin/carddisp.pl?gene=ITGA5
SLC19A1	Solute Carrier Family 19 Member 1	Protein Coding	P41440	59	GC21M045493	12.2046	https://www.genecards.org/cgi-bin/carddisp.pl?gene=SLC19A1
ADAM17	ADAM Metallopeptidase Domain 17	Protein Coding	P78536	63	GC02M009488	12.1775	https://www.genecards.org/cgi-bin/carddisp.pl?gene=ADAM17
SNAI2	Snail Family Transcriptional Repressor 2	Protein Coding	O43623	55	GC08M048917	12.1731	https://www.genecards.org/cgi-bin/carddisp.pl?gene=SNAI2
S100A9	S100 Calcium Binding Protein A9	Protein Coding	P06702	56	GC01P153357	12.1651	https://www.genecards.org/cgi-bin/carddisp.pl?gene=S100A9
CBLC	Cbl Proto-Oncogene C	Protein Coding	Q9ULV8	50	GC19P044777	12.1587	https://www.genecards.org/cgi-bin/carddisp.pl?gene=CBLC
GAMT	Guanidinoacetate N-Methyltransferase	Protein Coding	Q14353	59	GC19M001397	12.1562	https://www.genecards.org/cgi-bin/carddisp.pl?gene=GAMT
ADH1C	Alcohol Dehydrogenase 1C (Class I), Gamma Polypeptide	Protein Coding	P00326	54	GC04M099336	12.148	https://www.genecards.org/cgi-bin/carddisp.pl?gene=ADH1C
SMAD5-AS1	SMAD5 Antisense RNA 1	RNA Gene	Q9Y6J3	30	GC05M136129	12.1414	https://www.genecards.org/cgi-bin/carddisp.pl?gene=SMAD5-AS1
TNNI3	Troponin I3, Cardiac Type	Protein Coding	P19429	61	GC19M055151	12.14	https://www.genecards.org/cgi-bin/carddisp.pl?gene=TNNI3
F2RL1	F2R Like Trypsin Receptor 1	Protein Coding	P55085	56	GC05P076818	12.1389	https://www.genecards.org/cgi-bin/carddisp.pl?gene=F2RL1
PNP	Purine Nucleoside Phosphorylase	Protein Coding	P00491	62	GC14P051461	12.1255	https://www.genecards.org/cgi-bin/carddisp.pl?gene=PNP
LGALS1	Galectin 1	Protein Coding	P09382	56	GC22P037675	12.1245	https://www.genecards.org/cgi-bin/carddisp.pl?gene=LGALS1
CCKBR	Cholecystokinin B Receptor	Protein Coding	P32239	56	GC11P006259	12.115	https://www.genecards.org/cgi-bin/carddisp.pl?gene=CCKBR
CFB	Complement Factor B	Protein Coding	P00751	59	GC06P031945	12.1114	https://www.genecards.org/cgi-bin/carddisp.pl?gene=CFB
EIF1AX	Eukaryotic Translation Initiation Factor 1A X-Linked	Protein Coding	P47813	52	GC0XM020124	12.1094	https://www.genecards.org/cgi-bin/carddisp.pl?gene=EIF1AX
FCGR1A	Fc Gamma Receptor Ia	Protein Coding	P12314	55	GC01P170158	12.1062	https://www.genecards.org/cgi-bin/carddisp.pl?gene=FCGR1A
CD24	CD24 Molecule	Protein Coding	P25063	46	GC06M106969	12.1013	https://www.genecards.org/cgi-bin/carddisp.pl?gene=CD24
HEXA	Hexosaminidase Subunit Alpha	Protein Coding	P06865	59	GC15M072340	12.0933	https://www.genecards.org/cgi-bin/carddisp.pl?gene=HEXA
CDC20	Cell Division Cycle 20	Protein Coding	Q12834	57	GC01P043358	12.0844	https://www.genecards.org/cgi-bin/carddisp.pl?gene=CDC20
MIR19A	MicroRNA 19a	RNA Gene		29	GC13P091713	12.0731	https://www.genecards.org/cgi-bin/carddisp.pl?gene=MIR19A
FUT2	Fucosyltransferase 2 (H Blood Group)	Protein Coding	Q10981	57	GC19P048695	12.0598	https://www.genecards.org/cgi-bin/carddisp.pl?gene=FUT2
IGHD	Immunoglobulin Heavy Constant Delta	Protein Coding	P01880	37	GC14M122261	12.0594	https://www.genecards.org/cgi-bin/carddisp.pl?gene=IGHD
TNNT2	Troponin T2, Cardiac Type	Protein Coding	P45379	61	GC01M201359	12.05	https://www.genecards.org/cgi-bin/carddisp.pl?gene=TNNT2
BGLAP	Bone Gamma-Carboxyglutamate Protein	Protein Coding	P02818	52	GC01P156242	12.0431	https://www.genecards.org/cgi-bin/carddisp.pl?gene=BGLAP
IFNA2	Interferon Alpha 2	Protein Coding	P01563	55	GC09M021384	12.0424	https://www.genecards.org/cgi-bin/carddisp.pl?gene=IFNA2
PON1	Paraoxonase 1	Protein Coding	P27169	60	GC07M095297	12.0371	https://www.genecards.org/cgi-bin/carddisp.pl?gene=PON1
INVS	Inversin	Protein Coding	Q9Y283	56	GC09P100099	12.0249	https://www.genecards.org/cgi-bin/carddisp.pl?gene=INVS
CA9	Carbonic Anhydrase 9	Protein Coding	Q16790	59	GC09P035673	12.0225	https://www.genecards.org/cgi-bin/carddisp.pl?gene=CA9
CDC25A	Cell Division Cycle 25A	Protein Coding	P30304	61	GC03M048344	12.0205	https://www.genecards.org/cgi-bin/carddisp.pl?gene=CDC25A
MIR330	MicroRNA 330	RNA Gene		30	GC19M101140	12.0156	https://www.genecards.org/cgi-bin/carddisp.pl?gene=MIR330
MASP2	MBL Associated Serine Protease 2	Protein Coding	O00187	59	GC01M019809	12.0098	https://www.genecards.org/cgi-bin/carddisp.pl?gene=MASP2
MEF2C	Myocyte Enhancer Factor 2C	Protein Coding	Q06413	62	GC05M088718	12.0085	https://www.genecards.org/cgi-bin/carddisp.pl?gene=MEF2C
CD38	CD38 Molecule	Protein Coding	P28907	59	GC04P026843	12.0008	https://www.genecards.org/cgi-bin/carddisp.pl?gene=CD38
ACADVL	Acyl-CoA Dehydrogenase Very Long Chain	Protein Coding	P49748	58	GC17P132621	11.9895	https://www.genecards.org/cgi-bin/carddisp.pl?gene=ACADVL
NME1	NME/NM23 Nucleoside Diphosphate Kinase 1	Protein Coding	P15531	59	GC17P134115	11.9814	https://www.genecards.org/cgi-bin/carddisp.pl?gene=NME1
BCKDHA	Branched Chain Keto Acid Dehydrogenase E1 Subunit Alpha	Protein Coding	P12694	55	GC19P133107	11.9626	https://www.genecards.org/cgi-bin/carddisp.pl?gene=BCKDHA
BIRC2	Baculoviral IAP Repeat Containing 2	Protein Coding	Q13490	60	GC11P102347	11.9581	https://www.genecards.org/cgi-bin/carddisp.pl?gene=BIRC2
LOC107982234	WT1/WT1-AS Bi-Directional Promoter Region	Functional Element		11	GC11P032430	11.9535	https://www.genecards.org/cgi-bin/carddisp.pl?gene=LOC107982234
MIR100HG	Mir-100-Let-7a-2-Mir-125b-1 Cluster Host Gene	RNA Gene		26	GC11M134115	11.9438	https://www.genecards.org/cgi-bin/carddisp.pl?gene=MIR100HG
GSK3A	Glycogen Synthase Kinase 3 Alpha	Protein Coding	P49840	62	GC19M101033	11.94	https://www.genecards.org/cgi-bin/carddisp.pl?gene=GSK3A
FABP2	Fatty Acid Binding Protein 2	Protein Coding	P12104	54	GC04M119317	11.9392	https://www.genecards.org/cgi-bin/carddisp.pl?gene=FABP2
SPARC	Secreted Protein Acidic And Cysteine Rich	Protein Coding	P09486	62	GC05M151661	11.9348	https://www.genecards.org/cgi-bin/carddisp.pl?gene=SPARC
MIR423	MicroRNA 423	RNA Gene		28	GC17P030117	11.9228	https://www.genecards.org/cgi-bin/carddisp.pl?gene=MIR423
TCF4	Transcription Factor 4	Protein Coding	P15884	59	GC18M055222	11.9011	https://www.genecards.org/cgi-bin/carddisp.pl?gene=TCF4
TFF1	Trefoil Factor 1	Protein Coding	P04155	55	GC21M042362	11.8921	https://www.genecards.org/cgi-bin/carddisp.pl?gene=TFF1
MIR486-1	MicroRNA 486-1	RNA Gene		28	GC08M041660	11.8889	https://www.genecards.org/cgi-bin/carddisp.pl?gene=MIR486-1
RARG	Retinoic Acid Receptor Gamma	Protein Coding	P13631	59	GC12M053210	11.8882	https://www.genecards.org/cgi-bin/carddisp.pl?gene=RARG
IL12A	Interleukin 12A	Protein Coding	P29459	56	GC03P159988	11.888	https://www.genecards.org/cgi-bin/carddisp.pl?gene=IL12A
EPAS1	Endothelial PAS Domain Protein 1	Protein Coding	Q99814	63	GC02P046293	11.8689	https://www.genecards.org/cgi-bin/carddisp.pl?gene=EPAS1
NAMPT	Nicotinamide Phosphoribosyltransferase	Protein Coding	P43490	60	GC07M106248	11.8577	https://www.genecards.org/cgi-bin/carddisp.pl?gene=NAMPT
HPRT1	Hypoxanthine Phosphoribosyltransferase 1	Protein Coding	P00492	61	GC0XP134460	11.8468	https://www.genecards.org/cgi-bin/carddisp.pl?gene=HPRT1
IRF7	Interferon Regulatory Factor 7	Protein Coding	Q92985	60	GC11M000612	11.8458	https://www.genecards.org/cgi-bin/carddisp.pl?gene=IRF7
DIS3L2	DIS3 Like 3'-5' Exoribonuclease 2	Protein Coding	Q8IYB7	54	GC02P231961	11.8386	https://www.genecards.org/cgi-bin/carddisp.pl?gene=DIS3L2
DNAH8	Dynein Axonemal Heavy Chain 8	Protein Coding	Q96JB1	50	GC06P156466	11.8302	https://www.genecards.org/cgi-bin/carddisp.pl?gene=DNAH8
CLN3	CLN3 Lysosomal/Endosomal Transmembrane Protein, Battenin	Protein Coding	Q13286	56	GC16M028466	11.8068	https://www.genecards.org/cgi-bin/carddisp.pl?gene=CLN3
HDAC4	Histone Deacetylase 4	Protein Coding	P56524	65	GC02M239048	11.806	https://www.genecards.org/cgi-bin/carddisp.pl?gene=HDAC4
GAL	Galanin And GMAP Prepropeptide	Protein Coding	P22466	57	GC11P099196	11.8026	https://www.genecards.org/cgi-bin/carddisp.pl?gene=GAL
NABP1	Nucleic Acid Binding Protein 1	Protein Coding	Q96AH0	43	GC02P191678	11.7999	https://www.genecards.org/cgi-bin/carddisp.pl?gene=NABP1
GJA1	Gap Junction Protein Alpha 1	Protein Coding	P17302	63	GC06P157880	11.7998	https://www.genecards.org/cgi-bin/carddisp.pl?gene=GJA1
PTPN22	Protein Tyrosine Phosphatase Non-Receptor Type 22	Protein Coding	Q9Y2R2	59	GC01M113813	11.7977	https://www.genecards.org/cgi-bin/carddisp.pl?gene=PTPN22
POLE	DNA Polymerase Epsilon, Catalytic Subunit	Protein Coding	Q07864	60	GC12M132798	11.7939	https://www.genecards.org/cgi-bin/carddisp.pl?gene=POLE
JUND	JunD Proto-Oncogene, AP-1 Transcription Factor Subunit	Protein Coding	P17535	54	GC19M018279	11.7934	https://www.genecards.org/cgi-bin/carddisp.pl?gene=JUND
HSPA1B	Heat Shock Protein Family A (Hsp70) Member 1B	Protein Coding	P0DMV9	52	GC06P156261	11.7875	https://www.genecards.org/cgi-bin/carddisp.pl?gene=HSPA1B
THY1	Thy-1 Cell Surface Antigen	Protein Coding	P04216	56	GC11M134063	11.7865	https://www.genecards.org/cgi-bin/carddisp.pl?gene=THY1
RBPJ	Recombination Signal Binding Protein For Immunoglobulin Kappa J Region	Protein Coding	Q06330	59	GC04P026105	11.7815	https://www.genecards.org/cgi-bin/carddisp.pl?gene=RBPJ
BMI1	BMI1 Proto-Oncogene, Polycomb Ring Finger	Protein Coding	P35226	55	GC10P022363	11.7813	https://www.genecards.org/cgi-bin/carddisp.pl?gene=BMI1
STUB1	STIP1 Homology And U-Box Containing Protein 1	Protein Coding	Q9UNE7	57	GC16P103993	11.7741	https://www.genecards.org/cgi-bin/carddisp.pl?gene=STUB1
FOXO3	Forkhead Box O3	Protein Coding	O43524	60	GC06P108559	11.7718	https://www.genecards.org/cgi-bin/carddisp.pl?gene=FOXO3
KRT20	Keratin 20	Protein Coding	P35900	52	GC17M040875	11.7702	https://www.genecards.org/cgi-bin/carddisp.pl?gene=KRT20
CHI3L1	Chitinase 3 Like 1	Protein Coding	P36222	58	GC01M203148	11.7562	https://www.genecards.org/cgi-bin/carddisp.pl?gene=CHI3L1
RARS1	Arginyl-TRNA Synthetase 1	Protein Coding	P54136	56	GC05P168487	11.7448	https://www.genecards.org/cgi-bin/carddisp.pl?gene=RARS1
GAA	Alpha Glucosidase	Protein Coding	P10253	63	GC17P080101	11.7441	https://www.genecards.org/cgi-bin/carddisp.pl?gene=GAA
ELAVL1	ELAV Like RNA Binding Protein 1	Protein Coding	Q15717	54	GC19M007958	11.7394	https://www.genecards.org/cgi-bin/carddisp.pl?gene=ELAVL1
LEPR	Leptin Receptor	Protein Coding	P48357	62	GC01P067643	11.7385	https://www.genecards.org/cgi-bin/carddisp.pl?gene=LEPR
HBA2	Hemoglobin Subunit Alpha 2	Protein Coding	P69905	52	GC16P103972	11.7326	https://www.genecards.org/cgi-bin/carddisp.pl?gene=HBA2
DMD	Dystrophin	Protein Coding	P11532	58	GC0XM031097	11.7243	https://www.genecards.org/cgi-bin/carddisp.pl?gene=DMD
CLU	Clusterin	Protein Coding	P10909	60	GC08M027596	11.7208	https://www.genecards.org/cgi-bin/carddisp.pl?gene=CLU
PXN	Paxillin	Protein Coding	P49023	58	GC12M120210	11.6964	https://www.genecards.org/cgi-bin/carddisp.pl?gene=PXN
XRCC3	X-Ray Repair Cross Complementing 3	Protein Coding	O43542	56	GC14M103697	11.6595	https://www.genecards.org/cgi-bin/carddisp.pl?gene=XRCC3
ARID5B	AT-Rich Interaction Domain 5B	Protein Coding	Q14865	52	GC10P061901	11.6574	https://www.genecards.org/cgi-bin/carddisp.pl?gene=ARID5B
MMAA	Metabolism Of Cobalamin Associated A	Protein Coding	Q8IVH4	50	GC04P145647	11.6494	https://www.genecards.org/cgi-bin/carddisp.pl?gene=MMAA
ANGPT1	Angiopoietin 1	Protein Coding	Q15389	58	GC08M107246	11.6396	https://www.genecards.org/cgi-bin/carddisp.pl?gene=ANGPT1
FOSL1	FOS Like 1, AP-1 Transcription Factor Subunit	Protein Coding	P15407	57	GC11M132841	11.6374	https://www.genecards.org/cgi-bin/carddisp.pl?gene=FOSL1
GPI	Glucose-6-Phosphate Isomerase	Protein Coding	P06744	59	GC19P034359	11.6368	https://www.genecards.org/cgi-bin/carddisp.pl?gene=GPI
MEIS1	Meis Homeobox 1	Protein Coding	O00470	54	GC02P066433	11.6353	https://www.genecards.org/cgi-bin/carddisp.pl?gene=MEIS1
SDHD	Succinate Dehydrogenase Complex Subunit D	Protein Coding	O14521	57	GC11P112740	11.6334	https://www.genecards.org/cgi-bin/carddisp.pl?gene=SDHD
EHMT2	Euchromatic Histone Lysine Methyltransferase 2	Protein Coding	Q96KQ7	58	GC06M031879	11.6206	https://www.genecards.org/cgi-bin/carddisp.pl?gene=EHMT2
MIR106B	MicroRNA 106b	RNA Gene		30	GC07M106065	11.6127	https://www.genecards.org/cgi-bin/carddisp.pl?gene=MIR106B
HSPA8	Heat Shock Protein Family A (Hsp70) Member 8	Protein Coding	P11142	62	GC11M123057	11.6074	https://www.genecards.org/cgi-bin/carddisp.pl?gene=HSPA8
DDR2	Discoidin Domain Receptor Tyrosine Kinase 2	Protein Coding	Q16832	63	GC01P170843	11.6024	https://www.genecards.org/cgi-bin/carddisp.pl?gene=DDR2
SERPINF2	Serpin Family F Member 2	Protein Coding	P08697	57	GC17P001742	11.5836	https://www.genecards.org/cgi-bin/carddisp.pl?gene=SERPINF2
ENTPD1	Ectonucleoside Triphosphate Diphosphohydrolase 1	Protein Coding	P49961	62	GC10P116239	11.5831	https://www.genecards.org/cgi-bin/carddisp.pl?gene=ENTPD1
PPARGC1A	PPARG Coactivator 1 Alpha	Protein Coding	Q9UBK2	59	GC04M023755	11.5735	https://www.genecards.org/cgi-bin/carddisp.pl?gene=PPARGC1A
MIR208B	MicroRNA 208b	RNA Gene		30	GC14M023417	11.5701	https://www.genecards.org/cgi-bin/carddisp.pl?gene=MIR208B
A2M	Alpha-2-Macroglobulin	Protein Coding	P01023	59	GC12M009067	11.551	https://www.genecards.org/cgi-bin/carddisp.pl?gene=A2M
DLL1	Delta Like Canonical Notch Ligand 1	Protein Coding	O00548	57	GC06M170282	11.5496	https://www.genecards.org/cgi-bin/carddisp.pl?gene=DLL1
CTSD	Cathepsin D	Protein Coding	P07339	65	GC11M001752	11.5321	https://www.genecards.org/cgi-bin/carddisp.pl?gene=CTSD
PDPK1	3-Phosphoinositide Dependent Protein Kinase 1	Protein Coding	O15530	61	GC16P002537	11.5292	https://www.genecards.org/cgi-bin/carddisp.pl?gene=PDPK1
SAA2	Serum Amyloid A2	Protein Coding	P0DJI9	48	GC11M018238	11.5156	https://www.genecards.org/cgi-bin/carddisp.pl?gene=SAA2
IL9	Interleukin 9	Protein Coding	P15248	55	GC05M135891	11.5129	https://www.genecards.org/cgi-bin/carddisp.pl?gene=IL9
TPMT	Thiopurine S-Methyltransferase	Protein Coding	P51580	59	GC06M018128	11.5008	https://www.genecards.org/cgi-bin/carddisp.pl?gene=TPMT
NPC1	NPC Intracellular Cholesterol Transporter 1	Protein Coding	O15118	62	GC18M023506	11.4986	https://www.genecards.org/cgi-bin/carddisp.pl?gene=NPC1
MECP2	Methyl-CpG Binding Protein 2	Protein Coding	P51608	59	GC0XM154021	11.4964	https://www.genecards.org/cgi-bin/carddisp.pl?gene=MECP2
CD19	CD19 Molecule	Protein Coding	P15391	63	GC16P104821	11.4939	https://www.genecards.org/cgi-bin/carddisp.pl?gene=CD19
SCGB1A1	Secretoglobin Family 1A Member 1	Protein Coding	P11684	54	GC11P062405	11.4936	https://www.genecards.org/cgi-bin/carddisp.pl?gene=SCGB1A1
CLN6	CLN6 Transmembrane ER Protein	Protein Coding	Q9NWW5	50	GC15M068206	11.4896	https://www.genecards.org/cgi-bin/carddisp.pl?gene=CLN6
TKT	Transketolase	Protein Coding	P29401	58	GC03M053224	11.487	https://www.genecards.org/cgi-bin/carddisp.pl?gene=TKT
MIRLET7A1	MicroRNA Let-7a-1	RNA Gene		31	GC09P094175	11.4868	https://www.genecards.org/cgi-bin/carddisp.pl?gene=MIRLET7A1
SCARB1	Scavenger Receptor Class B Member 1	Protein Coding	Q8WTV0	60	GC12M124776	11.4852	https://www.genecards.org/cgi-bin/carddisp.pl?gene=SCARB1
SFTPD	Surfactant Protein D	Protein Coding	P35247	56	GC10M079937	11.4736	https://www.genecards.org/cgi-bin/carddisp.pl?gene=SFTPD
CYP1A2	Cytochrome P450 Family 1 Subfamily A Member 2	Protein Coding	P05177	58	GC15P074748	11.4706	https://www.genecards.org/cgi-bin/carddisp.pl?gene=CYP1A2
CD47	CD47 Molecule	Protein Coding	Q08722	58	GC03M108043	11.4558	https://www.genecards.org/cgi-bin/carddisp.pl?gene=CD47
PRL	Prolactin	Protein Coding	P01236	56	GC06M022287	11.4487	https://www.genecards.org/cgi-bin/carddisp.pl?gene=PRL
IFIH1	Interferon Induced With Helicase C Domain 1	Protein Coding	Q9BYX4	61	GC02M162267	11.4485	https://www.genecards.org/cgi-bin/carddisp.pl?gene=IFIH1
PRKN	Parkin RBR E3 Ubiquitin Protein Ligase	Protein Coding	O60260	62	GC06M161348	11.4417	https://www.genecards.org/cgi-bin/carddisp.pl?gene=PRKN
RECK	Reversion Inducing Cysteine Rich Protein With Kazal Motifs	Protein Coding	O95980	51	GC09P036036	11.4374	https://www.genecards.org/cgi-bin/carddisp.pl?gene=RECK
FLT4	Fms Related Receptor Tyrosine Kinase 4	Protein Coding	P35916	65	GC05M182771	11.4346	https://www.genecards.org/cgi-bin/carddisp.pl?gene=FLT4
STAT6	Signal Transducer And Activator Of Transcription 6	Protein Coding	P42226	63	GC12M057095	11.4248	https://www.genecards.org/cgi-bin/carddisp.pl?gene=STAT6
TH	Tyrosine Hydroxylase	Protein Coding	P07101	63	GC11M002163	11.4232	https://www.genecards.org/cgi-bin/carddisp.pl?gene=TH
CD63	CD63 Molecule	Protein Coding	P08962	56	GC12M059805	11.4093	https://www.genecards.org/cgi-bin/carddisp.pl?gene=CD63
MIR200B	MicroRNA 200b	RNA Gene		30	GC01P001167	11.4012	https://www.genecards.org/cgi-bin/carddisp.pl?gene=MIR200B
CTCF	CCCTC-Binding Factor	Protein Coding	P49711	59	GC16P105895	11.3935	https://www.genecards.org/cgi-bin/carddisp.pl?gene=CTCF
MIR551B	MicroRNA 551b	RNA Gene		25	GC03P168551	11.3934	https://www.genecards.org/cgi-bin/carddisp.pl?gene=MIR551B
BCL2A1	BCL2 Related Protein A1	Protein Coding	Q16548	53	GC15M155729	11.391	https://www.genecards.org/cgi-bin/carddisp.pl?gene=BCL2A1
CDC25C	Cell Division Cycle 25C	Protein Coding	P30307	61	GC05M138285	11.3882	https://www.genecards.org/cgi-bin/carddisp.pl?gene=CDC25C
MIR193B	MicroRNA 193b	RNA Gene		29	GC16P104308	11.3759	https://www.genecards.org/cgi-bin/carddisp.pl?gene=MIR193B
CTSL	Cathepsin L	Protein Coding	P07711	60	GC09P087725	11.3683	https://www.genecards.org/cgi-bin/carddisp.pl?gene=CTSL
FLI1	Fli-1 Proto-Oncogene, ETS Transcription Factor	Protein Coding	Q01543	60	GC11P128686	11.36	https://www.genecards.org/cgi-bin/carddisp.pl?gene=FLI1
PMM2	Phosphomannomutase 2	Protein Coding	O15305	58	GC16P008788	11.3595	https://www.genecards.org/cgi-bin/carddisp.pl?gene=PMM2
C4A	Complement C4A (Chido/Rodgers Blood Group)	Protein Coding	P0C0L4	56	GC06P156266	11.3525	https://www.genecards.org/cgi-bin/carddisp.pl?gene=C4A
MPV17	Mitochondrial Inner Membrane Protein MPV17	Protein Coding	P39210	53	GC02M027309	11.3513	https://www.genecards.org/cgi-bin/carddisp.pl?gene=MPV17
IL3RA	Interleukin 3 Receptor Subunit Alpha	Protein Coding	P26951	56	GC0XP001336	11.3486	https://www.genecards.org/cgi-bin/carddisp.pl?gene=IL3RA
MIR378A	MicroRNA 378a	RNA Gene		30	GC05P149732	11.3452	https://www.genecards.org/cgi-bin/carddisp.pl?gene=MIR378A
RIPK1	Receptor Interacting Serine/Threonine Kinase 1	Protein Coding	Q13546	63	GC06P008041	11.3433	https://www.genecards.org/cgi-bin/carddisp.pl?gene=RIPK1
DDIT3	DNA Damage Inducible Transcript 3	Protein Coding	P35638	59	GC12M057516	11.341	https://www.genecards.org/cgi-bin/carddisp.pl?gene=DDIT3
PRKAG2	Protein Kinase AMP-Activated Non-Catalytic Subunit Gamma 2	Protein Coding	Q9UGJ0	62	GC07M151556	11.3329	https://www.genecards.org/cgi-bin/carddisp.pl?gene=PRKAG2
IGHE	Immunoglobulin Heavy Constant Epsilon	Protein Coding	P01854	42	GC14M122252	11.3307	https://www.genecards.org/cgi-bin/carddisp.pl?gene=IGHE
PMP22	Peripheral Myelin Protein 22	Protein Coding	Q01453	55	GC17M015229	11.325	https://www.genecards.org/cgi-bin/carddisp.pl?gene=PMP22
MIR101-1	MicroRNA 101-1	RNA Gene		28	GC01M065058	11.3099	https://www.genecards.org/cgi-bin/carddisp.pl?gene=MIR101-1
F7	Coagulation Factor VII	Protein Coding	P08709	61	GC13P113105	11.3028	https://www.genecards.org/cgi-bin/carddisp.pl?gene=F7
MIR26A1	MicroRNA 26a-1	RNA Gene		30	GC03P037969	11.2914	https://www.genecards.org/cgi-bin/carddisp.pl?gene=MIR26A1
CDH5	Cadherin 5	Protein Coding	P33151	59	GC16P066366	11.2819	https://www.genecards.org/cgi-bin/carddisp.pl?gene=CDH5
BTRC	Beta-Transducin Repeat Containing E3 Ubiquitin Protein Ligase	Protein Coding	Q9Y297	56	GC10P101354	11.2786	https://www.genecards.org/cgi-bin/carddisp.pl?gene=BTRC
TERF1	Telomeric Repeat Binding Factor 1	Protein Coding	P54274	55	GC08P073008	11.2774	https://www.genecards.org/cgi-bin/carddisp.pl?gene=TERF1
LACTB	Lactamase Beta	Protein Coding	P83111	50	GC15P177161	11.2603	https://www.genecards.org/cgi-bin/carddisp.pl?gene=LACTB
TP53BP1	Tumor Protein P53 Binding Protein 1	Protein Coding	Q12888	56	GC15M043403	11.2562	https://www.genecards.org/cgi-bin/carddisp.pl?gene=TP53BP1
HNRNPA1	Heterogeneous Nuclear Ribonucleoprotein A1	Protein Coding	P09651	60	GC12P054280	11.2448	https://www.genecards.org/cgi-bin/carddisp.pl?gene=HNRNPA1
HLA-DPB1	Major Histocompatibility Complex, Class II, DP Beta 1	Protein Coding	P04440	56	GC06P156281	11.2424	https://www.genecards.org/cgi-bin/carddisp.pl?gene=HLA-DPB1
LCK	LCK Proto-Oncogene, Src Family Tyrosine Kinase	Protein Coding	P06239	64	GC01P032251	11.2385	https://www.genecards.org/cgi-bin/carddisp.pl?gene=LCK
SUFU	SUFU Negative Regulator Of Hedgehog Signaling	Protein Coding	Q9UMX1	55	GC10P116553	11.2288	https://www.genecards.org/cgi-bin/carddisp.pl?gene=SUFU
DNASE1	Deoxyribonuclease 1	Protein Coding	P24855	56	GC16P003611	11.2223	https://www.genecards.org/cgi-bin/carddisp.pl?gene=DNASE1
MMP8	Matrix Metallopeptidase 8	Protein Coding	P22894	60	GC11M133497	11.2154	https://www.genecards.org/cgi-bin/carddisp.pl?gene=MMP8
AXL	AXL Receptor Tyrosine Kinase	Protein Coding	P30530	64	GC19P041219	11.215	https://www.genecards.org/cgi-bin/carddisp.pl?gene=AXL
SGK1	Serum/Glucocorticoid Regulated Kinase 1	Protein Coding	O00141	62	GC06M134169	11.2062	https://www.genecards.org/cgi-bin/carddisp.pl?gene=SGK1
NT5E	5'-Nucleotidase Ecto	Protein Coding	P21589	65	GC06P085449	11.204	https://www.genecards.org/cgi-bin/carddisp.pl?gene=NT5E
SLC7A5	Solute Carrier Family 7 Member 5	Protein Coding	Q01650	56	GC16M087830	11.2031	https://www.genecards.org/cgi-bin/carddisp.pl?gene=SLC7A5
SMARCA2	SWI/SNF Related, Matrix Associated, Actin Dependent Regulator Of Chromatin, Subfamily A, Member 2	Protein Coding	P51531	62	GC09P001980	11.2007	https://www.genecards.org/cgi-bin/carddisp.pl?gene=SMARCA2
CA2	Carbonic Anhydrase 2	Protein Coding	P00918	64	GC08P085463	11.1917	https://www.genecards.org/cgi-bin/carddisp.pl?gene=CA2
BCS1L	BCS1 Homolog, Ubiquinol-Cytochrome C Reductase Complex Chaperone	Protein Coding	Q9Y276	56	GC02P218658	11.1902	https://www.genecards.org/cgi-bin/carddisp.pl?gene=BCS1L
POLG2	DNA Polymerase Gamma 2, Accessory Subunit	Protein Coding	Q9UHN1	52	GC17M064477	11.182	https://www.genecards.org/cgi-bin/carddisp.pl?gene=POLG2
PIM3	Pim-3 Proto-Oncogene, Serine/Threonine Kinase	Protein Coding	Q86V86	53	GC22P049960	11.1729	https://www.genecards.org/cgi-bin/carddisp.pl?gene=PIM3
IL2RG	Interleukin 2 Receptor Subunit Gamma	Protein Coding	P31785	60	GC0XM071111	11.1688	https://www.genecards.org/cgi-bin/carddisp.pl?gene=IL2RG
FOLR1	Folate Receptor Alpha	Protein Coding	P15328	61	GC11P099315	11.1681	https://www.genecards.org/cgi-bin/carddisp.pl?gene=FOLR1
TACR1	Tachykinin Receptor 1	Protein Coding	P25103	58	GC02M075743	11.1623	https://www.genecards.org/cgi-bin/carddisp.pl?gene=TACR1
ACVRL1	Activin A Receptor Like Type 1	Protein Coding	P37023	63	GC12P051906	11.1606	https://www.genecards.org/cgi-bin/carddisp.pl?gene=ACVRL1
GLA	Galactosidase Alpha	Protein Coding	P06280	62	GC0XM101393	11.1558	https://www.genecards.org/cgi-bin/carddisp.pl?gene=GLA
PRKCB	Protein Kinase C Beta	Protein Coding	P05771	62	GC16P104638	11.1525	https://www.genecards.org/cgi-bin/carddisp.pl?gene=PRKCB
ALPL	Alkaline Phosphatase, Biomineralization Associated	Protein Coding	P05186	63	GC01P021508	11.1407	https://www.genecards.org/cgi-bin/carddisp.pl?gene=ALPL
COL1A1	Collagen Type I Alpha 1 Chain	Protein Coding	P02452	62	GC17M089744	11.1373	https://www.genecards.org/cgi-bin/carddisp.pl?gene=COL1A1
BSCL2	BSCL2 Lipid Droplet Biogenesis Associated, Seipin	Protein Coding	Q96G97	55	GC11M132685	11.1349	https://www.genecards.org/cgi-bin/carddisp.pl?gene=BSCL2
NANOG	Nanog Homeobox	Protein Coding	Q9H9S0	50	GC12P007787	11.1341	https://www.genecards.org/cgi-bin/carddisp.pl?gene=NANOG
MLN	Motilin	Protein Coding	P12872	46	GC06M033794	11.1333	https://www.genecards.org/cgi-bin/carddisp.pl?gene=MLN
MED12	Mediator Complex Subunit 12	Protein Coding	Q93074	56	GC0XP071118	11.1289	https://www.genecards.org/cgi-bin/carddisp.pl?gene=MED12
TNFSF13B	TNF Superfamily Member 13b	Protein Coding	Q9Y275	58	GC13P108251	11.1283	https://www.genecards.org/cgi-bin/carddisp.pl?gene=TNFSF13B
PWAR1	Prader Willi/Angelman Region RNA 1	RNA Gene		23	GC15P025135	11.1107	https://www.genecards.org/cgi-bin/carddisp.pl?gene=PWAR1
PRDX2	Peroxiredoxin 2	Protein Coding	P32119	59	GC19M012796	11.1069	https://www.genecards.org/cgi-bin/carddisp.pl?gene=PRDX2
TMEM127	Transmembrane Protein 127	Protein Coding	O75204	50	GC02M096248	11.1031	https://www.genecards.org/cgi-bin/carddisp.pl?gene=TMEM127
GLB1	Galactosidase Beta 1	Protein Coding	P16278	62	GC03M032963	11.079	https://www.genecards.org/cgi-bin/carddisp.pl?gene=GLB1
HPSE	Heparanase	Protein Coding	Q9Y251	57	GC04M083292	11.0768	https://www.genecards.org/cgi-bin/carddisp.pl?gene=HPSE
BAG3	BAG Cochaperone 3	Protein Coding	O95817	55	GC10P119651	11.0533	https://www.genecards.org/cgi-bin/carddisp.pl?gene=BAG3
SCNN1A	Sodium Channel Epithelial 1 Subunit Alpha	Protein Coding	P37088	62	GC12M006346	11.052	https://www.genecards.org/cgi-bin/carddisp.pl?gene=SCNN1A
RELB	RELB Proto-Oncogene, NF-KB Subunit	Protein Coding	Q01201	58	GC19P133242	11.0395	https://www.genecards.org/cgi-bin/carddisp.pl?gene=RELB
PSCA	Prostate Stem Cell Antigen	Protein Coding	O43653	51	GC08P142670	11.0248	https://www.genecards.org/cgi-bin/carddisp.pl?gene=PSCA
ABCB6	ATP Binding Cassette Subfamily B Member 6 (LAN Blood Group)	Protein Coding	Q9NP58	57	GC02M219209	11.0235	https://www.genecards.org/cgi-bin/carddisp.pl?gene=ABCB6
AMY2B	Amylase Alpha 2B	Protein Coding	P19961	52	GC01P103554	11.0205	https://www.genecards.org/cgi-bin/carddisp.pl?gene=AMY2B
CLDN4	Claudin 4	Protein Coding	O14493	54	GC07P073799	11.017	https://www.genecards.org/cgi-bin/carddisp.pl?gene=CLDN4
SKP2	S-Phase Kinase Associated Protein 2	Protein Coding	Q13309	58	GC05P036151	11.0107	https://www.genecards.org/cgi-bin/carddisp.pl?gene=SKP2
MMP14	Matrix Metallopeptidase 14	Protein Coding	P50281	63	GC14P051698	11.0057	https://www.genecards.org/cgi-bin/carddisp.pl?gene=MMP14
LAG3	Lymphocyte Activating 3	Protein Coding	P18627	52	GC12P046770	11.0049	https://www.genecards.org/cgi-bin/carddisp.pl?gene=LAG3
PTH	Parathyroid Hormone	Protein Coding	P01270	58	GC11M013492	11.0033	https://www.genecards.org/cgi-bin/carddisp.pl?gene=PTH
GCLC	Glutamate-Cysteine Ligase Catalytic Subunit	Protein Coding	P48506	58	GC06M053497	11.0032	https://www.genecards.org/cgi-bin/carddisp.pl?gene=GCLC
IGFBP2	Insulin Like Growth Factor Binding Protein 2	Protein Coding	P18065	56	GC02P216632	10.9948	https://www.genecards.org/cgi-bin/carddisp.pl?gene=IGFBP2
RIGI	RNA Sensor RIG-I	Protein Coding	O95786	61	GC09M032545	10.9631	https://www.genecards.org/cgi-bin/carddisp.pl?gene=RIGI
BCL11A	BCL11 Transcription Factor A	Protein Coding	Q9H165	56	GC02M060451	10.9558	https://www.genecards.org/cgi-bin/carddisp.pl?gene=BCL11A
TAC1	Tachykinin Precursor 1	Protein Coding	P20366	54	GC07P097734	10.9556	https://www.genecards.org/cgi-bin/carddisp.pl?gene=TAC1
GFAP	Glial Fibrillary Acidic Protein	Protein Coding	P14136	61	GC17M089491	10.951	https://www.genecards.org/cgi-bin/carddisp.pl?gene=GFAP
TXNIP	Thioredoxin Interacting Protein	Protein Coding	Q9H3M7	52	GC01M145992	10.9466	https://www.genecards.org/cgi-bin/carddisp.pl?gene=TXNIP
TIGIT	T Cell Immunoreceptor With Ig And ITIM Domains	Protein Coding	Q495A1	52	GC03P114276	10.9381	https://www.genecards.org/cgi-bin/carddisp.pl?gene=TIGIT
SLC22A12	Solute Carrier Family 22 Member 12	Protein Coding	Q96S37	58	GC11P098882	10.9369	https://www.genecards.org/cgi-bin/carddisp.pl?gene=SLC22A12
MIR217	MicroRNA 217	RNA Gene		25	GC02M055982	10.9351	https://www.genecards.org/cgi-bin/carddisp.pl?gene=MIR217
TPP1	Tripeptidyl Peptidase 1	Protein Coding	O14773	58	GC11M013521	10.9273	https://www.genecards.org/cgi-bin/carddisp.pl?gene=TPP1
ITIH4	Inter-Alpha-Trypsin Inhibitor Heavy Chain 4	Protein Coding	Q14624	54	GC03M052812	10.9271	https://www.genecards.org/cgi-bin/carddisp.pl?gene=ITIH4
MIR455	MicroRNA 455	RNA Gene		29	GC09P114209	10.9265	https://www.genecards.org/cgi-bin/carddisp.pl?gene=MIR455
MAPK10	Mitogen-Activated Protein Kinase 10	Protein Coding	P53779	60	GC04M085990	10.9187	https://www.genecards.org/cgi-bin/carddisp.pl?gene=MAPK10
HSPA1A	Heat Shock Protein Family A (Hsp70) Member 1A	Protein Coding	P0DMV8	59	GC06P156262	10.9171	https://www.genecards.org/cgi-bin/carddisp.pl?gene=HSPA1A
IGF2BP2	Insulin Like Growth Factor 2 MRNA Binding Protein 2	Protein Coding	Q9Y6M1	56	GC03M185643	10.9083	https://www.genecards.org/cgi-bin/carddisp.pl?gene=IGF2BP2
APOC3	Apolipoprotein C3	Protein Coding	P02656	58	GC11P116829	10.908	https://www.genecards.org/cgi-bin/carddisp.pl?gene=APOC3
TREM1	Triggering Receptor Expressed On Myeloid Cells 1	Protein Coding	Q9NP99	55	GC06M041267	10.9053	https://www.genecards.org/cgi-bin/carddisp.pl?gene=TREM1
KAT2B	Lysine Acetyltransferase 2B	Protein Coding	Q92831	61	GC03P024437	10.9026	https://www.genecards.org/cgi-bin/carddisp.pl?gene=KAT2B
AGPAT2	1-Acylglycerol-3-Phosphate O-Acyltransferase 2	Protein Coding	O15120	56	GC09M136673	10.896	https://www.genecards.org/cgi-bin/carddisp.pl?gene=AGPAT2
GC	GC Vitamin D Binding Protein	Protein Coding	P02774	58	GC04M071741	10.8955	https://www.genecards.org/cgi-bin/carddisp.pl?gene=GC
CD99	CD99 Molecule (Xg Blood Group)	Protein Coding	P14209	50	GC0XP002691	10.8807	https://www.genecards.org/cgi-bin/carddisp.pl?gene=CD99
GLDC	Glycine Decarboxylase	Protein Coding	P23378	59	GC09M006522	10.8725	https://www.genecards.org/cgi-bin/carddisp.pl?gene=GLDC
XBP1	X-Box Binding Protein 1	Protein Coding	P17861	59	GC22M028794	10.8696	https://www.genecards.org/cgi-bin/carddisp.pl?gene=XBP1
FLNA	Filamin A	Protein Coding	P21333	61	GC0XM154348	10.8671	https://www.genecards.org/cgi-bin/carddisp.pl?gene=FLNA
HPX	Hemopexin	Protein Coding	P02790	54	GC11M013508	10.8595	https://www.genecards.org/cgi-bin/carddisp.pl?gene=HPX
NCOA2	Nuclear Receptor Coactivator 2	Protein Coding	Q15596	57	GC08M070109	10.83	https://www.genecards.org/cgi-bin/carddisp.pl?gene=NCOA2
MIR361	MicroRNA 361	RNA Gene		27	GC0XM085903	10.8191	https://www.genecards.org/cgi-bin/carddisp.pl?gene=MIR361
LOC110806263	TERT 5' Regulatory Region	Functional Element		10	GC05P001294	10.8184	https://www.genecards.org/cgi-bin/carddisp.pl?gene=LOC110806263
PRDX1	Peroxiredoxin 1	Protein Coding	Q06830	62	GC01M045828	10.8184	https://www.genecards.org/cgi-bin/carddisp.pl?gene=PRDX1
MMAB	Metabolism Of Cobalamin Associated B	Protein Coding	Q96EY8	55	GC12M109553	10.7987	https://www.genecards.org/cgi-bin/carddisp.pl?gene=MMAB
KCNH2	Potassium Voltage-Gated Channel Subfamily H Member 2	Protein Coding	Q12809	63	GC07M150944	10.7971	https://www.genecards.org/cgi-bin/carddisp.pl?gene=KCNH2
HMMR	Hyaluronan Mediated Motility Receptor	Protein Coding	O75330	56	GC05P163472	10.778	https://www.genecards.org/cgi-bin/carddisp.pl?gene=HMMR
GH1	Growth Hormone 1	Protein Coding	P01241	55	GC17M063917	10.7706	https://www.genecards.org/cgi-bin/carddisp.pl?gene=GH1
HBEGF	Heparin Binding EGF Like Growth Factor	Protein Coding	Q99075	57	GC05M140332	10.7427	https://www.genecards.org/cgi-bin/carddisp.pl?gene=HBEGF
GIP	Gastric Inhibitory Polypeptide	Protein Coding	P09681	48	GC17M048958	10.7369	https://www.genecards.org/cgi-bin/carddisp.pl?gene=GIP
PPT1	Palmitoyl-Protein Thioesterase 1	Protein Coding	P50897	59	GC01M040227	10.7077	https://www.genecards.org/cgi-bin/carddisp.pl?gene=PPT1
ALCAM	Activated Leukocyte Cell Adhesion Molecule	Protein Coding	Q13740	54	GC03P105366	10.6877	https://www.genecards.org/cgi-bin/carddisp.pl?gene=ALCAM
JUP	Junction Plakoglobin	Protein Coding	P14923	61	GC17M041754	10.6837	https://www.genecards.org/cgi-bin/carddisp.pl?gene=JUP
IDUA	Alpha-L-Iduronidase	Protein Coding	P35475	58	GC04P000986	10.674	https://www.genecards.org/cgi-bin/carddisp.pl?gene=IDUA
GP1BA	Glycoprotein Ib Platelet Subunit Alpha	Protein Coding	P07359	59	GC17P004932	10.6465	https://www.genecards.org/cgi-bin/carddisp.pl?gene=GP1BA
HDAC3	Histone Deacetylase 3	Protein Coding	O15379	62	GC05M141620	10.6451	https://www.genecards.org/cgi-bin/carddisp.pl?gene=HDAC3
UGT1A1	UDP Glucuronosyltransferase Family 1 Member A1	Protein Coding	P22309	63	GC02P233760	10.6372	https://www.genecards.org/cgi-bin/carddisp.pl?gene=UGT1A1
LDB1	LIM Domain Binding 1	Protein Coding	Q86U70	50	GC10M102102	10.6327	https://www.genecards.org/cgi-bin/carddisp.pl?gene=LDB1
NR4A1	Nuclear Receptor Subfamily 4 Group A Member 1	Protein Coding	P22736	60	GC12P052022	10.6227	https://www.genecards.org/cgi-bin/carddisp.pl?gene=NR4A1
CCR6	C-C Motif Chemokine Receptor 6	Protein Coding	P51684	55	GC06P167111	10.618	https://www.genecards.org/cgi-bin/carddisp.pl?gene=CCR6
MYH9	Myosin Heavy Chain 9	Protein Coding	P35579	60	GC22M036281	10.6178	https://www.genecards.org/cgi-bin/carddisp.pl?gene=MYH9
PKD2	Polycystin 2, Transient Receptor Potential Cation Channel	Protein Coding	Q13563	60	GC04P088007	10.6126	https://www.genecards.org/cgi-bin/carddisp.pl?gene=PKD2
ACHE	Acetylcholinesterase (Yt Blood Group)	Protein Coding	P22303	61	GC07M100889	10.608	https://www.genecards.org/cgi-bin/carddisp.pl?gene=ACHE
KCNJ5	Potassium Inwardly Rectifying Channel Subfamily J Member 5	Protein Coding	P48544	60	GC11P128891	10.6042	https://www.genecards.org/cgi-bin/carddisp.pl?gene=KCNJ5
EZR	Ezrin	Protein Coding	P15311	59	GC06M158765	10.5966	https://www.genecards.org/cgi-bin/carddisp.pl?gene=EZR
MIR200A	MicroRNA 200a	RNA Gene		29	GC01P059855	10.5922	https://www.genecards.org/cgi-bin/carddisp.pl?gene=MIR200A
ACADS	Acyl-CoA Dehydrogenase Short Chain	Protein Coding	P16219	58	GC12P136083	10.5865	https://www.genecards.org/cgi-bin/carddisp.pl?gene=ACADS
DNAH5	Dynein Axonemal Heavy Chain 5	Protein Coding	Q8TE73	51	GC05M013695	10.5713	https://www.genecards.org/cgi-bin/carddisp.pl?gene=DNAH5
PITX2	Paired Like Homeodomain 2	Protein Coding	Q99697	58	GC04M110617	10.5705	https://www.genecards.org/cgi-bin/carddisp.pl?gene=PITX2
TNC	Tenascin C	Protein Coding	P24821	62	GC09M115019	10.5671	https://www.genecards.org/cgi-bin/carddisp.pl?gene=TNC
IRF2	Interferon Regulatory Factor 2	Protein Coding	P14316	56	GC04M184387	10.5653	https://www.genecards.org/cgi-bin/carddisp.pl?gene=IRF2
CETP	Cholesteryl Ester Transfer Protein	Protein Coding	P11597	59	GC16P056961	10.5629	https://www.genecards.org/cgi-bin/carddisp.pl?gene=CETP
LOC130001603	ATAC-STARR-Seq Lymphoblastoid Silent Region 19811	Functional Element		11	GC09P021974	10.5572	https://www.genecards.org/cgi-bin/carddisp.pl?gene=LOC130001603
H3-4	H3.4 Histone, Cluster Member	Protein Coding	Q16695	51	GC01M230370	10.5524	https://www.genecards.org/cgi-bin/carddisp.pl?gene=H3-4
TGM2	Transglutaminase 2	Protein Coding	P21980	60	GC20M038127	10.5499	https://www.genecards.org/cgi-bin/carddisp.pl?gene=TGM2
FYN	FYN Proto-Oncogene, Src Family Tyrosine Kinase	Protein Coding	P06241	60	GC06M111660	10.5435	https://www.genecards.org/cgi-bin/carddisp.pl?gene=FYN
ATP8B1	ATPase Phospholipid Transporting 8B1	Protein Coding	O43520	53	GC18M057646	10.5433	https://www.genecards.org/cgi-bin/carddisp.pl?gene=ATP8B1
SLC1A5	Solute Carrier Family 1 Member 5	Protein Coding	Q15758	57	GC19M101192	10.5356	https://www.genecards.org/cgi-bin/carddisp.pl?gene=SLC1A5
NDRG1	N-Myc Downstream Regulated 1	Protein Coding	Q92597	57	GC08M133237	10.5321	https://www.genecards.org/cgi-bin/carddisp.pl?gene=NDRG1
RBP4	Retinol Binding Protein 4	Protein Coding	P02753	57	GC10M093591	10.5226	https://www.genecards.org/cgi-bin/carddisp.pl?gene=RBP4
GCGR	Glucagon Receptor	Protein Coding	P47871	59	GC17P081804	10.5059	https://www.genecards.org/cgi-bin/carddisp.pl?gene=GCGR
GHRH	Growth Hormone Releasing Hormone	Protein Coding	P01286	50	GC20M037251	10.4949	https://www.genecards.org/cgi-bin/carddisp.pl?gene=GHRH
CACNA1A	Calcium Voltage-Gated Channel Subunit Alpha1 A	Protein Coding	O00555	60	GC19M013206	10.4901	https://www.genecards.org/cgi-bin/carddisp.pl?gene=CACNA1A
PRKCD	Protein Kinase C Delta	Protein Coding	Q05655	65	GC03P053156	10.4888	https://www.genecards.org/cgi-bin/carddisp.pl?gene=PRKCD
ARSA	Arylsulfatase A	Protein Coding	P15289	59	GC22M050622	10.4861	https://www.genecards.org/cgi-bin/carddisp.pl?gene=ARSA
PTPRN	Protein Tyrosine Phosphatase Receptor Type N	Protein Coding	Q16849	56	GC02M219289	10.4792	https://www.genecards.org/cgi-bin/carddisp.pl?gene=PTPRN
EWSR1	EWS RNA Binding Protein 1	Protein Coding	Q01844	57	GC22P081206	10.4665	https://www.genecards.org/cgi-bin/carddisp.pl?gene=EWSR1
PFKFB3	6-Phosphofructo-2-Kinase/Fructose-2,6-Biphosphatase 3	Protein Coding	Q16875	55	GC10P006144	10.4662	https://www.genecards.org/cgi-bin/carddisp.pl?gene=PFKFB3
ELL	Elongation Factor For RNA Polymerase II	Protein Coding	P55199	51	GC19M100615	10.4539	https://www.genecards.org/cgi-bin/carddisp.pl?gene=ELL
SCARB2	Scavenger Receptor Class B Member 2	Protein Coding	Q14108	57	GC04M076158	10.4537	https://www.genecards.org/cgi-bin/carddisp.pl?gene=SCARB2
PLA2G7	Phospholipase A2 Group VII	Protein Coding	Q13093	63	GC06M046704	10.4531	https://www.genecards.org/cgi-bin/carddisp.pl?gene=PLA2G7
GPX4	Glutathione Peroxidase 4	Protein Coding	P36969	59	GC19P001103	10.4505	https://www.genecards.org/cgi-bin/carddisp.pl?gene=GPX4
MT-ND1	Mitochondrially Encoded NADH:Ubiquinone Oxidoreductase Core Subunit 1	Protein Coding	P03886	46	GCMTP003309	10.4466	https://www.genecards.org/cgi-bin/carddisp.pl?gene=MT-ND1
TLR9	Toll Like Receptor 9	Protein Coding	Q9NR96	58	GC03M054385	10.4444	https://www.genecards.org/cgi-bin/carddisp.pl?gene=TLR9
YARS1	Tyrosyl-TRNA Synthetase 1	Protein Coding	P54577	55	GC01M032776	10.4429	https://www.genecards.org/cgi-bin/carddisp.pl?gene=YARS1
PDHA1	Pyruvate Dehydrogenase E1 Subunit Alpha 1	Protein Coding	P08559	60	GC0XP019343	10.4383	https://www.genecards.org/cgi-bin/carddisp.pl?gene=PDHA1
TCF7L2	Transcription Factor 7 Like 2	Protein Coding	Q9NQB0	58	GC10P112950	10.4339	https://www.genecards.org/cgi-bin/carddisp.pl?gene=TCF7L2
POSTN	Periostin	Protein Coding	Q15063	55	GC13M037562	10.4333	https://www.genecards.org/cgi-bin/carddisp.pl?gene=POSTN
SALL4	Spalt Like Transcription Factor 4	Protein Coding	Q9UJQ4	55	GC20M051784	10.4315	https://www.genecards.org/cgi-bin/carddisp.pl?gene=SALL4
MIR590	MicroRNA 590	RNA Gene		29	GC07P074191	10.428	https://www.genecards.org/cgi-bin/carddisp.pl?gene=MIR590
GPX3	Glutathione Peroxidase 3	Protein Coding	P22352	53	GC05P155691	10.4237	https://www.genecards.org/cgi-bin/carddisp.pl?gene=GPX3
CCL17	C-C Motif Chemokine Ligand 17	Protein Coding	Q92583	52	GC16P105611	10.4196	https://www.genecards.org/cgi-bin/carddisp.pl?gene=CCL17
BUB1	BUB1 Mitotic Checkpoint Serine/Threonine Kinase	Protein Coding	O43683	61	GC02M110637	10.4158	https://www.genecards.org/cgi-bin/carddisp.pl?gene=BUB1
NKX2-1	NK2 Homeobox 1	Protein Coding	P43699	61	GC14M036516	10.4144	https://www.genecards.org/cgi-bin/carddisp.pl?gene=NKX2-1
SULT1A3	Sulfotransferase Family 1A Member 3	Protein Coding	P0DMM9	47	GC16P030199	10.4089	https://www.genecards.org/cgi-bin/carddisp.pl?gene=SULT1A3
MVK	Mevalonate Kinase	Protein Coding	Q03426	60	GC12P109573	10.4032	https://www.genecards.org/cgi-bin/carddisp.pl?gene=MVK
CRH	Corticotropin Releasing Hormone	Protein Coding	P06850	55	GC08M066176	10.393	https://www.genecards.org/cgi-bin/carddisp.pl?gene=CRH
NSD2	Nuclear Receptor Binding SET Domain Protein 2	Protein Coding	O96028	57	GC04P005902	10.3928	https://www.genecards.org/cgi-bin/carddisp.pl?gene=NSD2
ITGA4	Integrin Subunit Alpha 4	Protein Coding	P13612	62	GC02P181483	10.3829	https://www.genecards.org/cgi-bin/carddisp.pl?gene=ITGA4
MIR30E	MicroRNA 30e	RNA Gene		31	GC01P040754	10.3742	https://www.genecards.org/cgi-bin/carddisp.pl?gene=MIR30E
MX1	MX Dynamin Like GTPase 1	Protein Coding	P20591	52	GC21P041420	10.3697	https://www.genecards.org/cgi-bin/carddisp.pl?gene=MX1
IGF2R	Insulin Like Growth Factor 2 Receptor	Protein Coding	P11717	59	GC06P159969	10.3579	https://www.genecards.org/cgi-bin/carddisp.pl?gene=IGF2R
IHH	Indian Hedgehog Signaling Molecule	Protein Coding	Q14623	59	GC02M219054	10.353	https://www.genecards.org/cgi-bin/carddisp.pl?gene=IHH
STMN1	Stathmin 1	Protein Coding	P16949	56	GC01M025884	10.351	https://www.genecards.org/cgi-bin/carddisp.pl?gene=STMN1
MIR149	MicroRNA 149	RNA Gene		31	GC02P240456	10.342	https://www.genecards.org/cgi-bin/carddisp.pl?gene=MIR149
KCNK3	Potassium Two Pore Domain Channel Subfamily K Member 3	Protein Coding	O14649	61	GC02P026692	10.3401	https://www.genecards.org/cgi-bin/carddisp.pl?gene=KCNK3
XPA	XPA, DNA Damage Recognition And Repair Factor	Protein Coding	P23025	58	GC09M097654	10.328	https://www.genecards.org/cgi-bin/carddisp.pl?gene=XPA
USP9X	Ubiquitin Specific Peptidase 9 X-Linked	Protein Coding	Q93008	61	GC0XP041085	10.3249	https://www.genecards.org/cgi-bin/carddisp.pl?gene=USP9X
HABP2	Hyaluronan Binding Protein 2	Protein Coding	Q14520	57	GC10P113550	10.3206	https://www.genecards.org/cgi-bin/carddisp.pl?gene=HABP2
USP7	Ubiquitin Specific Peptidase 7	Protein Coding	Q93009	62	GC16M008892	10.3147	https://www.genecards.org/cgi-bin/carddisp.pl?gene=USP7
ABCA1	ATP Binding Cassette Subfamily A Member 1	Protein Coding	O95477	61	GC09M104781	10.3103	https://www.genecards.org/cgi-bin/carddisp.pl?gene=ABCA1
SOX4	SRY-Box Transcription Factor 4	Protein Coding	Q06945	55	GC06P021593	10.3049	https://www.genecards.org/cgi-bin/carddisp.pl?gene=SOX4
STAT4	Signal Transducer And Activator Of Transcription 4	Protein Coding	Q14765	58	GC02M191029	10.3043	https://www.genecards.org/cgi-bin/carddisp.pl?gene=STAT4
RPS20	Ribosomal Protein S20	Protein Coding	P60866	56	GC08M056067	10.3026	https://www.genecards.org/cgi-bin/carddisp.pl?gene=RPS20
H1-0	H1.0 Linker Histone	Protein Coding	P07305	52	GC22P081464	10.3024	https://www.genecards.org/cgi-bin/carddisp.pl?gene=H1-0
AXIN2	Axin 2	Protein Coding	Q9Y2T1	62	GC17M065528	10.2955	https://www.genecards.org/cgi-bin/carddisp.pl?gene=AXIN2
TET1	Tet Methylcytosine Dioxygenase 1	Protein Coding	Q8NFU7	50	GC10P068560	10.2871	https://www.genecards.org/cgi-bin/carddisp.pl?gene=TET1
DPAGT1	Dolichyl-Phosphate N-Acetylglucosaminephosphotransferase 1	Protein Coding	Q9H3H5	56	GC11M133879	10.2784	https://www.genecards.org/cgi-bin/carddisp.pl?gene=DPAGT1
GANAB	Glucosidase II Alpha Subunit	Protein Coding	Q14697	58	GC11M132679	10.2729	https://www.genecards.org/cgi-bin/carddisp.pl?gene=GANAB
ALDH9A1	Aldehyde Dehydrogenase 9 Family Member A1	Protein Coding	P49189	54	GC01M165690	10.2679	https://www.genecards.org/cgi-bin/carddisp.pl?gene=ALDH9A1
PKLR	Pyruvate Kinase L/R	Protein Coding	P30613	59	GC01M155289	10.2658	https://www.genecards.org/cgi-bin/carddisp.pl?gene=PKLR
HAMP	Hepcidin Antimicrobial Peptide	Protein Coding	P81172	55	GC19P132915	10.2614	https://www.genecards.org/cgi-bin/carddisp.pl?gene=HAMP
CR1	Complement C3b/C4b Receptor 1 (Knops Blood Group)	Protein Coding	P17927	57	GC01P207496	10.2583	https://www.genecards.org/cgi-bin/carddisp.pl?gene=CR1
TIMP3	TIMP Metallopeptidase Inhibitor 3	Protein Coding	P35625	56	GC22P081341	10.2566	https://www.genecards.org/cgi-bin/carddisp.pl?gene=TIMP3
GSTM3	Glutathione S-Transferase Mu 3	Protein Coding	P21266	58	GC01M109733	10.2515	https://www.genecards.org/cgi-bin/carddisp.pl?gene=GSTM3
ASL	Argininosuccinate Lyase	Protein Coding	P04424	56	GC07P066075	10.2505	https://www.genecards.org/cgi-bin/carddisp.pl?gene=ASL
UGT1A7	UDP Glucuronosyltransferase Family 1 Member A7	Protein Coding	Q9HAW7	52	GC02P233681	10.2491	https://www.genecards.org/cgi-bin/carddisp.pl?gene=UGT1A7
TMEM216	Transmembrane Protein 216	Protein Coding	Q9P0N5	47	GC11P098617	10.2482	https://www.genecards.org/cgi-bin/carddisp.pl?gene=TMEM216
SRPRA	SRP Receptor Subunit Alpha	Protein Coding	P08240	47	GC11M134255	10.2454	https://www.genecards.org/cgi-bin/carddisp.pl?gene=SRPRA
BMPR1B	Bone Morphogenetic Protein Receptor Type 1B	Protein Coding	O00238	61	GC04P094757	10.245	https://www.genecards.org/cgi-bin/carddisp.pl?gene=BMPR1B
HLA-E	Major Histocompatibility Complex, Class I, E	Protein Coding	P13747	53	GC06P156218	10.228	https://www.genecards.org/cgi-bin/carddisp.pl?gene=HLA-E
LIPA	Lipase A, Lysosomal Acid Type	Protein Coding	P38571	61	GC10M089213	10.2231	https://www.genecards.org/cgi-bin/carddisp.pl?gene=LIPA
EIF4G1	Eukaryotic Translation Initiation Factor 4 Gamma 1	Protein Coding	Q04637	59	GC03P184314	10.2153	https://www.genecards.org/cgi-bin/carddisp.pl?gene=EIF4G1
NCOR1	Nuclear Receptor Corepressor 1	Protein Coding	O75376	56	GC17M016029	10.215	https://www.genecards.org/cgi-bin/carddisp.pl?gene=NCOR1
MAX	MYC Associated Factor X	Protein Coding	P61244	59	GC14M065368	10.1977	https://www.genecards.org/cgi-bin/carddisp.pl?gene=MAX
CXCL2	C-X-C Motif Chemokine Ligand 2	Protein Coding	P19875	52	GC04M074097	10.1922	https://www.genecards.org/cgi-bin/carddisp.pl?gene=CXCL2
SLC11A1	Solute Carrier Family 11 Member 1	Protein Coding	P49279	58	GC02P218382	10.1869	https://www.genecards.org/cgi-bin/carddisp.pl?gene=SLC11A1
MAP3K1	Mitogen-Activated Protein Kinase Kinase Kinase 1	Protein Coding	Q13233	62	GC05P056815	10.185	https://www.genecards.org/cgi-bin/carddisp.pl?gene=MAP3K1
CSK	C-Terminal Src Kinase	Protein Coding	P41240	59	GC15P074782	10.1823	https://www.genecards.org/cgi-bin/carddisp.pl?gene=CSK
CASC8	Cancer Susceptibility 8	RNA Gene		24	GC08M136757	10.1797	https://www.genecards.org/cgi-bin/carddisp.pl?gene=CASC8
HOXB2	Homeobox B2	Protein Coding	P14652	48	GC17M048540	10.1743	https://www.genecards.org/cgi-bin/carddisp.pl?gene=HOXB2
COMT	Catechol-O-Methyltransferase	Protein Coding	P21964	63	GC22P019941	10.1708	https://www.genecards.org/cgi-bin/carddisp.pl?gene=COMT
COPA	COPI Coat Complex Subunit Alpha	Protein Coding	P53621	55	GC01M160288	10.1708	https://www.genecards.org/cgi-bin/carddisp.pl?gene=COPA
IRS2	Insulin Receptor Substrate 2	Protein Coding	Q9Y4H2	58	GC13M109752	10.1692	https://www.genecards.org/cgi-bin/carddisp.pl?gene=IRS2
ITGAE	Integrin Subunit Alpha E	Protein Coding	P38570	52	GC17M088106	10.1686	https://www.genecards.org/cgi-bin/carddisp.pl?gene=ITGAE
MKS1	MKS Transition Zone Complex Subunit 1	Protein Coding	Q9NXB0	52	GC17M058205	10.1654	https://www.genecards.org/cgi-bin/carddisp.pl?gene=MKS1
EIF2S1	Eukaryotic Translation Initiation Factor 2 Subunit Alpha	Protein Coding	P05198	57	GC14P067359	10.1619	https://www.genecards.org/cgi-bin/carddisp.pl?gene=EIF2S1
PYGM	Glycogen Phosphorylase, Muscle Associated	Protein Coding	P11217	59	GC11M064746	10.1615	https://www.genecards.org/cgi-bin/carddisp.pl?gene=PYGM
XRCC5	X-Ray Repair Cross Complementing 5	Protein Coding	P13010	56	GC02P216107	10.1516	https://www.genecards.org/cgi-bin/carddisp.pl?gene=XRCC5
CCNA1	Cyclin A1	Protein Coding	P78396	55	GC13P036431	10.1438	https://www.genecards.org/cgi-bin/carddisp.pl?gene=CCNA1
MIR574	MicroRNA 574	RNA Gene		29	GC04P039253	10.1346	https://www.genecards.org/cgi-bin/carddisp.pl?gene=MIR574
AOC1	Amine Oxidase Copper Containing 1	Protein Coding	P19801	55	GC07P150824	10.1118	https://www.genecards.org/cgi-bin/carddisp.pl?gene=AOC1
IFI27	Interferon Alpha Inducible Protein 27	Protein Coding	P40305	50	GC14P094104	10.1062	https://www.genecards.org/cgi-bin/carddisp.pl?gene=IFI27
MT-CO3	Mitochondrially Encoded Cytochrome C Oxidase III	Protein Coding	P00414	43	GCMTP009209	10.1031	https://www.genecards.org/cgi-bin/carddisp.pl?gene=MT-CO3
MCPH1	Microcephalin 1	Protein Coding	Q8NEM0	52	GC08P006406	10.0983	https://www.genecards.org/cgi-bin/carddisp.pl?gene=MCPH1
CHKA	Choline Kinase Alpha	Protein Coding	P35790	55	GC11M068052	10.0977	https://www.genecards.org/cgi-bin/carddisp.pl?gene=CHKA
ALOX12	Arachidonate 12-Lipoxygenase, 12S Type	Protein Coding	P18054	56	GC17P132604	10.0968	https://www.genecards.org/cgi-bin/carddisp.pl?gene=ALOX12
H6PD	Hexose-6-Phosphate Dehydrogenase/Glucose 1-Dehydrogenase	Protein Coding	O95479	55	GC01P009234	10.0966	https://www.genecards.org/cgi-bin/carddisp.pl?gene=H6PD
PNPLA2	Patatin Like Phospholipase Domain Containing 2	Protein Coding	Q96AD5	57	GC11P014058	10.0885	https://www.genecards.org/cgi-bin/carddisp.pl?gene=PNPLA2
DNAI1	Dynein Axonemal Intermediate Chain 1	Protein Coding	Q9UI46	54	GC09P034457	10.0823	https://www.genecards.org/cgi-bin/carddisp.pl?gene=DNAI1
CNOT3	CCR4-NOT Transcription Complex Subunit 3	Protein Coding	O75175	54	GC19P133656	10.0799	https://www.genecards.org/cgi-bin/carddisp.pl?gene=CNOT3
PRMT1	Protein Arginine Methyltransferase 1	Protein Coding	Q99873	61	GC19P049675	10.0653	https://www.genecards.org/cgi-bin/carddisp.pl?gene=PRMT1
PTPRN2	Protein Tyrosine Phosphatase Receptor Type N2	Protein Coding	Q92932	56	GC07M157539	10.0581	https://www.genecards.org/cgi-bin/carddisp.pl?gene=PTPRN2
TGIF1	TGFB Induced Factor Homeobox 1	Protein Coding	Q15583	58	GC18P003411	10.0576	https://www.genecards.org/cgi-bin/carddisp.pl?gene=TGIF1
DLL4	Delta Like Canonical Notch Ligand 4	Protein Coding	Q9NR61	60	GC15P040929	10.0559	https://www.genecards.org/cgi-bin/carddisp.pl?gene=DLL4
CLEC12A	C-Type Lectin Domain Family 12 Member A	Protein Coding	Q5QGZ9	50	GC12P009951	10.0367	https://www.genecards.org/cgi-bin/carddisp.pl?gene=CLEC12A
SERPINB1	Serpin Family B Member 1	Protein Coding	P30740	53	GC06M003900	10.0252	https://www.genecards.org/cgi-bin/carddisp.pl?gene=SERPINB1
NPHS1	NPHS1 Adhesion Molecule, Nephrin	Protein Coding	O60500	59	GC19M035825	10.0219	https://www.genecards.org/cgi-bin/carddisp.pl?gene=NPHS1
HAVCR1	Hepatitis A Virus Cellular Receptor 1	Protein Coding	Q96D42	55	GC05M157028	9.99353	https://www.genecards.org/cgi-bin/carddisp.pl?gene=HAVCR1
CX3CR1	C-X3-C Motif Chemokine Receptor 1	Protein Coding	P49238	57	GC03M039279	9.9929	https://www.genecards.org/cgi-bin/carddisp.pl?gene=CX3CR1
FGF1	Fibroblast Growth Factor 1	Protein Coding	P05230	59	GC05M142555	9.99052	https://www.genecards.org/cgi-bin/carddisp.pl?gene=FGF1
KLF10	KLF Transcription Factor 10	Protein Coding	Q13118	54	GC08M102648	9.98621	https://www.genecards.org/cgi-bin/carddisp.pl?gene=KLF10
APOL1	Apolipoprotein L1	Protein Coding	O14791	55	GC22P036253	9.9802	https://www.genecards.org/cgi-bin/carddisp.pl?gene=APOL1
IL4R	Interleukin 4 Receptor	Protein Coding	P24394	60	GC16P104696	9.97708	https://www.genecards.org/cgi-bin/carddisp.pl?gene=IL4R
RASSF1	Ras Association Domain Family Member 1	Protein Coding	Q9NS23	55	GC03M050329	9.97453	https://www.genecards.org/cgi-bin/carddisp.pl?gene=RASSF1
ACLY	ATP Citrate Lyase	Protein Coding	P53396	59	GC17M041866	9.95526	https://www.genecards.org/cgi-bin/carddisp.pl?gene=ACLY
SNORA31	Small Nucleolar RNA, H/ACA Box 31	RNA Gene		20	GC13M045337	9.95077	https://www.genecards.org/cgi-bin/carddisp.pl?gene=SNORA31
IL23R	Interleukin 23 Receptor	Protein Coding	Q5VWK5	56	GC01P067138	9.94668	https://www.genecards.org/cgi-bin/carddisp.pl?gene=IL23R
MIR28	MicroRNA 28	RNA Gene		27	GC03P188688	9.94382	https://www.genecards.org/cgi-bin/carddisp.pl?gene=MIR28
CYP27B1	Cytochrome P450 Family 27 Subfamily B Member 1	Protein Coding	O15528	58	GC12M059933	9.93376	https://www.genecards.org/cgi-bin/carddisp.pl?gene=CYP27B1
EPHA2	EPH Receptor A2	Protein Coding	P29317	65	GC01M016124	9.92342	https://www.genecards.org/cgi-bin/carddisp.pl?gene=EPHA2
MIR337	MicroRNA 337	RNA Gene		28	GC14P119057	9.91905	https://www.genecards.org/cgi-bin/carddisp.pl?gene=MIR337
SIRPA	Signal Regulatory Protein Alpha	Protein Coding	P78324	58	GC20P001894	9.9172	https://www.genecards.org/cgi-bin/carddisp.pl?gene=SIRPA
KLK3	Kallikrein Related Peptidase 3	Protein Coding	P07288	59	GC19P050854	9.91593	https://www.genecards.org/cgi-bin/carddisp.pl?gene=KLK3
TNFRSF10C	TNF Receptor Superfamily Member 10c	Protein Coding	O14798	51	GC08P023102	9.91379	https://www.genecards.org/cgi-bin/carddisp.pl?gene=TNFRSF10C
MIR7-1	MicroRNA 7-1	RNA Gene		25	GC09M112905	9.90743	https://www.genecards.org/cgi-bin/carddisp.pl?gene=MIR7-1
DNAAF1	Dynein Axonemal Assembly Factor 1	Protein Coding	Q8NEP3	47	GC16P084145	9.90064	https://www.genecards.org/cgi-bin/carddisp.pl?gene=DNAAF1
DVL1	Dishevelled Segment Polarity Protein 1	Protein Coding	O14640	60	GC01M001335	9.89573	https://www.genecards.org/cgi-bin/carddisp.pl?gene=DVL1
MIR138-1	MicroRNA 138-1	RNA Gene		29	GC03P044115	9.88077	https://www.genecards.org/cgi-bin/carddisp.pl?gene=MIR138-1
PLEK	Pleckstrin	Protein Coding	P08567	52	GC02P068365	9.87519	https://www.genecards.org/cgi-bin/carddisp.pl?gene=PLEK
WNT5A	Wnt Family Member 5A	Protein Coding	P41221	63	GC03M055465	9.87323	https://www.genecards.org/cgi-bin/carddisp.pl?gene=WNT5A
EGLN3	Egl-9 Family Hypoxia Inducible Factor 3	Protein Coding	Q9H6Z9	58	GC14M033924	9.86982	https://www.genecards.org/cgi-bin/carddisp.pl?gene=EGLN3
SLC4A1	Solute Carrier Family 4 Member 1 (Diego Blood Group)	Protein Coding	P02730	61	GC17M089464	9.8695	https://www.genecards.org/cgi-bin/carddisp.pl?gene=SLC4A1
SSTR5	Somatostatin Receptor 5	Protein Coding	P35346	55	GC16P103998	9.86786	https://www.genecards.org/cgi-bin/carddisp.pl?gene=SSTR5
TNFRSF4	TNF Receptor Superfamily Member 4	Protein Coding	P43489	56	GC01M001211	9.85741	https://www.genecards.org/cgi-bin/carddisp.pl?gene=TNFRSF4
FGF5	Fibroblast Growth Factor 5	Protein Coding	P12034	56	GC04P080266	9.85035	https://www.genecards.org/cgi-bin/carddisp.pl?gene=FGF5
TAP1	Transporter 1, ATP Binding Cassette Subfamily B Member	Protein Coding	Q03518	60	GC06M100371	9.84614	https://www.genecards.org/cgi-bin/carddisp.pl?gene=TAP1
NRG1	Neuregulin 1	Protein Coding	Q02297	61	GC08P031639	9.83821	https://www.genecards.org/cgi-bin/carddisp.pl?gene=NRG1
PDK1	Pyruvate Dehydrogenase Kinase 1	Protein Coding	Q15118	60	GC02P172555	9.83284	https://www.genecards.org/cgi-bin/carddisp.pl?gene=PDK1
SLC7A7	Solute Carrier Family 7 Member 7	Protein Coding	Q9UM01	56	GC14M022773	9.8262	https://www.genecards.org/cgi-bin/carddisp.pl?gene=SLC7A7
KCNQ1	Potassium Voltage-Gated Channel Subfamily Q Member 1	Protein Coding	P51787	62	GC11P002444	9.81994	https://www.genecards.org/cgi-bin/carddisp.pl?gene=KCNQ1
HOXB3	Homeobox B3	Protein Coding	P14651	49	GC17M048548	9.80996	https://www.genecards.org/cgi-bin/carddisp.pl?gene=HOXB3
TUBB3	Tubulin Beta 3 Class III	Protein Coding	Q13509	63	GC16P107097	9.80256	https://www.genecards.org/cgi-bin/carddisp.pl?gene=TUBB3
PDGFA	Platelet Derived Growth Factor Subunit A	Protein Coding	P04085	56	GC07M000497	9.79252	https://www.genecards.org/cgi-bin/carddisp.pl?gene=PDGFA
MIR133A1	MicroRNA 133a-1	RNA Gene		26	GC18M036072	9.79171	https://www.genecards.org/cgi-bin/carddisp.pl?gene=MIR133A1
MEF2D	Myocyte Enhancer Factor 2D	Protein Coding	Q14814	57	GC01M156463	9.78988	https://www.genecards.org/cgi-bin/carddisp.pl?gene=MEF2D
PRKD1	Protein Kinase D1	Protein Coding	Q15139	62	GC14M029576	9.77947	https://www.genecards.org/cgi-bin/carddisp.pl?gene=PRKD1
TNFRSF10D	TNF Receptor Superfamily Member 10d	Protein Coding	Q9UBN6	53	GC08M023135	9.77321	https://www.genecards.org/cgi-bin/carddisp.pl?gene=TNFRSF10D
CISH	Cytokine Inducible SH2 Containing Protein	Protein Coding	Q9NSE2	57	GC03M054344	9.76131	https://www.genecards.org/cgi-bin/carddisp.pl?gene=CISH
DOT1L	DOT1 Like Histone Lysine Methyltransferase	Protein Coding	Q8TEK3	56	GC19P131892	9.76066	https://www.genecards.org/cgi-bin/carddisp.pl?gene=DOT1L
TYW1	TRNA-YW Synthesizing Protein 1 Homolog	Protein Coding	Q9NV66	46	GC07P066995	9.75597	https://www.genecards.org/cgi-bin/carddisp.pl?gene=TYW1
FTH1	Ferritin Heavy Chain 1	Protein Coding	P02794	63	GC11M061959	9.75396	https://www.genecards.org/cgi-bin/carddisp.pl?gene=FTH1
ZNF384	Zinc Finger Protein 384	Protein Coding	Q8TF68	47	GC12M032705	9.75201	https://www.genecards.org/cgi-bin/carddisp.pl?gene=ZNF384
MT-CO2	Mitochondrially Encoded Cytochrome C Oxidase II	Protein Coding	P00403	49	GCMTP007587	9.7495	https://www.genecards.org/cgi-bin/carddisp.pl?gene=MT-CO2
TRPV1	Transient Receptor Potential Cation Channel Subfamily V Member 1	Protein Coding	Q8NER1	61	GC17M003565	9.7386	https://www.genecards.org/cgi-bin/carddisp.pl?gene=TRPV1
SURF1	SURF1 Cytochrome C Oxidase Assembly Factor	Protein Coding	Q15526	54	GC09M133351	9.73443	https://www.genecards.org/cgi-bin/carddisp.pl?gene=SURF1
GYPA	Glycophorin A (MNS Blood Group)	Protein Coding	P02724	56	GC04M144109	9.7272	https://www.genecards.org/cgi-bin/carddisp.pl?gene=GYPA
MDM4	MDM4 Regulator Of P53	Protein Coding	O15151	59	GC01P204516	9.7242	https://www.genecards.org/cgi-bin/carddisp.pl?gene=MDM4
CCL22	C-C Motif Chemokine Ligand 22	Protein Coding	O00626	49	GC16P105604	9.7218	https://www.genecards.org/cgi-bin/carddisp.pl?gene=CCL22
KLF1	KLF Transcription Factor 1	Protein Coding	Q13351	54	GC19M012884	9.71694	https://www.genecards.org/cgi-bin/carddisp.pl?gene=KLF1
MIAT	Myocardial Infarction Associated Transcript	RNA Gene		34	GC22P026646	9.71047	https://www.genecards.org/cgi-bin/carddisp.pl?gene=MIAT
KMT2C	Lysine Methyltransferase 2C	Protein Coding	Q8NEZ4	55	GC07M152134	9.70431	https://www.genecards.org/cgi-bin/carddisp.pl?gene=KMT2C
ATG7	Autophagy Related 7	Protein Coding	O95352	55	GC03P024229	9.70328	https://www.genecards.org/cgi-bin/carddisp.pl?gene=ATG7
MMP11	Matrix Metallopeptidase 11	Protein Coding	P24347	56	GC22P023768	9.70134	https://www.genecards.org/cgi-bin/carddisp.pl?gene=MMP11
TRIB2	Tribbles Pseudokinase 2	Protein Coding	Q92519	50	GC02P012742	9.69716	https://www.genecards.org/cgi-bin/carddisp.pl?gene=TRIB2
BCKDHB	Branched Chain Keto Acid Dehydrogenase E1 Subunit Beta	Protein Coding	P21953	55	GC06P080106	9.69313	https://www.genecards.org/cgi-bin/carddisp.pl?gene=BCKDHB
KIR3DL1	Killer Cell Immunoglobulin Like Receptor, Three Ig Domains And Long Cytoplasmic Tail 1	Protein Coding	P43629	51	GC19P133684	9.68968	https://www.genecards.org/cgi-bin/carddisp.pl?gene=KIR3DL1
HSPG2	Heparan Sulfate Proteoglycan 2	Protein Coding	P98160	60	GC01M021822	9.68872	https://www.genecards.org/cgi-bin/carddisp.pl?gene=HSPG2
IGFBP1	Insulin Like Growth Factor Binding Protein 1	Protein Coding	P08833	55	GC07P050144	9.68402	https://www.genecards.org/cgi-bin/carddisp.pl?gene=IGFBP1
ADRB1	Adrenoceptor Beta 1	Protein Coding	P08588	61	GC10P116932	9.67503	https://www.genecards.org/cgi-bin/carddisp.pl?gene=ADRB1
MAP3K5	Mitogen-Activated Protein Kinase Kinase Kinase 5	Protein Coding	Q99683	61	GC06M136557	9.65976	https://www.genecards.org/cgi-bin/carddisp.pl?gene=MAP3K5
ABCG5	ATP Binding Cassette Subfamily G Member 5	Protein Coding	Q9H222	57	GC02M043806	9.64792	https://www.genecards.org/cgi-bin/carddisp.pl?gene=ABCG5
MST1	Macrophage Stimulating 1	Protein Coding	P26927	58	GC03M049683	9.63625	https://www.genecards.org/cgi-bin/carddisp.pl?gene=MST1
VCL	Vinculin	Protein Coding	P18206	60	GC10P073995	9.6278	https://www.genecards.org/cgi-bin/carddisp.pl?gene=VCL
OGG1	8-Oxoguanine DNA Glycosylase	Protein Coding	O15527	59	GC03P024175	9.61882	https://www.genecards.org/cgi-bin/carddisp.pl?gene=OGG1
DUSP1	Dual Specificity Phosphatase 1	Protein Coding	P28562	58	GC05M172768	9.61477	https://www.genecards.org/cgi-bin/carddisp.pl?gene=DUSP1
PFKM	Phosphofructokinase, Muscle	Protein Coding	P08237	61	GC12P048105	9.60767	https://www.genecards.org/cgi-bin/carddisp.pl?gene=PFKM
GAD1	Glutamate Decarboxylase 1	Protein Coding	Q99259	62	GC02P170813	9.60458	https://www.genecards.org/cgi-bin/carddisp.pl?gene=GAD1
RHEB	Ras Homolog, MTORC1 Binding	Protein Coding	Q15382	63	GC07M151466	9.59974	https://www.genecards.org/cgi-bin/carddisp.pl?gene=RHEB
ABCB5	ATP Binding Cassette Subfamily B Member 5	Protein Coding	Q2M3G0	56	GC07P020615	9.59798	https://www.genecards.org/cgi-bin/carddisp.pl?gene=ABCB5
IRAK4	Interleukin 1 Receptor Associated Kinase 4	Protein Coding	Q9NWZ3	62	GC12P043758	9.59342	https://www.genecards.org/cgi-bin/carddisp.pl?gene=IRAK4
BNIP3	BCL2 Interacting Protein 3	Protein Coding	Q12983	52	GC10M131966	9.57427	https://www.genecards.org/cgi-bin/carddisp.pl?gene=BNIP3
IL17F	Interleukin 17F	Protein Coding	Q96PD4	53	GC06M100650	9.56816	https://www.genecards.org/cgi-bin/carddisp.pl?gene=IL17F
MIR338	MicroRNA 338	RNA Gene		27	GC17M090574	9.55197	https://www.genecards.org/cgi-bin/carddisp.pl?gene=MIR338
SLC16A4	Solute Carrier Family 16 Member 4	Protein Coding	O15374	50	GC01M110362	9.54648	https://www.genecards.org/cgi-bin/carddisp.pl?gene=SLC16A4
SLC6A4	Solute Carrier Family 6 Member 4	Protein Coding	P31645	61	GC17M030194	9.54128	https://www.genecards.org/cgi-bin/carddisp.pl?gene=SLC6A4
INPP5E	Inositol Polyphosphate-5-Phosphatase E	Protein Coding	Q9NRR6	53	GC09M136428	9.53297	https://www.genecards.org/cgi-bin/carddisp.pl?gene=INPP5E
ADAM10	ADAM Metallopeptidase Domain 10	Protein Coding	O14672	66	GC15M058588	9.53147	https://www.genecards.org/cgi-bin/carddisp.pl?gene=ADAM10
S100A6	S100 Calcium Binding Protein A6	Protein Coding	P06703	54	GC01M165024	9.53047	https://www.genecards.org/cgi-bin/carddisp.pl?gene=S100A6
MBP	Myelin Basic Protein	Protein Coding	P02686	57	GC18M076978	9.52151	https://www.genecards.org/cgi-bin/carddisp.pl?gene=MBP
GALC	Galactosylceramidase	Protein Coding	P54803	57	GC14M087837	9.50364	https://www.genecards.org/cgi-bin/carddisp.pl?gene=GALC
FGF21	Fibroblast Growth Factor 21	Protein Coding	Q9NSA1	51	GC19P133377	9.50325	https://www.genecards.org/cgi-bin/carddisp.pl?gene=FGF21
IL1RAP	Interleukin 1 Receptor Accessory Protein	Protein Coding	Q9NPH3	58	GC03P190514	9.50029	https://www.genecards.org/cgi-bin/carddisp.pl?gene=IL1RAP
IGF2BP3	Insulin Like Growth Factor 2 MRNA Binding Protein 3	Protein Coding	O00425	54	GC07M023708	9.49645	https://www.genecards.org/cgi-bin/carddisp.pl?gene=IGF2BP3
LAMP1	Lysosomal Associated Membrane Protein 1	Protein Coding	P11279	57	GC13P113297	9.49515	https://www.genecards.org/cgi-bin/carddisp.pl?gene=LAMP1
EEF1G	Eukaryotic Translation Elongation Factor 1 Gamma	Protein Coding	P26641	52	GC11M132670	9.49084	https://www.genecards.org/cgi-bin/carddisp.pl?gene=EEF1G
CD68	CD68 Molecule	Protein Coding	P34810	52	GC17P007579	9.48394	https://www.genecards.org/cgi-bin/carddisp.pl?gene=CD68
FOXP1	Forkhead Box P1	Protein Coding	Q9H334	57	GC03M070954	9.48053	https://www.genecards.org/cgi-bin/carddisp.pl?gene=FOXP1
PIWIL1	Piwi Like RNA-Mediated Gene Silencing 1	Protein Coding	Q96J94	54	GC12P130337	9.47471	https://www.genecards.org/cgi-bin/carddisp.pl?gene=PIWIL1
L1CAM	L1 Cell Adhesion Molecule	Protein Coding	P32004	60	GC0XM153864	9.47464	https://www.genecards.org/cgi-bin/carddisp.pl?gene=L1CAM
TK1	Thymidine Kinase 1	Protein Coding	P04183	57	GC17M090467	9.47061	https://www.genecards.org/cgi-bin/carddisp.pl?gene=TK1
H3-3B	H3.3 Histone B	Protein Coding	P84243	51	GC17M090374	9.46884	https://www.genecards.org/cgi-bin/carddisp.pl?gene=H3-3B
AGXT	Alanine--Glyoxylate Aminotransferase	Protein Coding	P21549	58	GC02P240868	9.46175	https://www.genecards.org/cgi-bin/carddisp.pl?gene=AGXT
SUV39H1	SUV39H1 Histone Lysine Methyltransferase	Protein Coding	O43463	54	GC0XP059283	9.45186	https://www.genecards.org/cgi-bin/carddisp.pl?gene=SUV39H1
PSAP	Prosaposin	Protein Coding	P07602	61	GC10M071816	9.44864	https://www.genecards.org/cgi-bin/carddisp.pl?gene=PSAP
CD22	CD22 Molecule	Protein Coding	P20273	59	GC19P035319	9.44821	https://www.genecards.org/cgi-bin/carddisp.pl?gene=CD22
MAG	Myelin Associated Glycoprotein	Protein Coding	P20916	59	GC19P035292	9.44439	https://www.genecards.org/cgi-bin/carddisp.pl?gene=MAG
SLC39A4	Solute Carrier Family 39 Member 4	Protein Coding	Q6P5W5	54	GC08M144409	9.43795	https://www.genecards.org/cgi-bin/carddisp.pl?gene=SLC39A4
TSPAN7	Tetraspanin 7	Protein Coding	P41732	57	GC0XP038561	9.4343	https://www.genecards.org/cgi-bin/carddisp.pl?gene=TSPAN7
CTAG1B	Cancer/Testis Antigen 1B	Protein Coding	P78358	40	GC0XM154617	9.43417	https://www.genecards.org/cgi-bin/carddisp.pl?gene=CTAG1B
ATG5	Autophagy Related 5	Protein Coding	Q9H1Y0	58	GC06M106045	9.42803	https://www.genecards.org/cgi-bin/carddisp.pl?gene=ATG5
TMPRSS2	Transmembrane Serine Protease 2	Protein Coding	O15393	60	GC21M041464	9.41582	https://www.genecards.org/cgi-bin/carddisp.pl?gene=TMPRSS2
H3C13	H3 Clustered Histone 13	Protein Coding	Q71DI3	45	GC01M164846	9.41513	https://www.genecards.org/cgi-bin/carddisp.pl?gene=H3C13
JMJD6	Jumonji Domain Containing 6, Arginine Demethylase And Lysine Hydroxylase	Protein Coding	Q6NYC1	54	GC17M090411	9.40962	https://www.genecards.org/cgi-bin/carddisp.pl?gene=JMJD6
MAPKAPK2	MAPK Activated Protein Kinase 2	Protein Coding	P49137	60	GC01P206684	9.40839	https://www.genecards.org/cgi-bin/carddisp.pl?gene=MAPKAPK2
ENPP1	Ectonucleotide Pyrophosphatase/Phosphodiesterase 1	Protein Coding	P22413	62	GC06P131808	9.40685	https://www.genecards.org/cgi-bin/carddisp.pl?gene=ENPP1
CDIN1	CDAN1 Interacting Nuclease 1	Protein Coding	Q9Y2V0	47	GC15P175010	9.40169	https://www.genecards.org/cgi-bin/carddisp.pl?gene=CDIN1
MIR30C1	MicroRNA 30c-1	RNA Gene		30	GC01P040757	9.39553	https://www.genecards.org/cgi-bin/carddisp.pl?gene=MIR30C1
TNFRSF8	TNF Receptor Superfamily Member 8	Protein Coding	P28908	56	GC01P012063	9.3904	https://www.genecards.org/cgi-bin/carddisp.pl?gene=TNFRSF8
TCF7	Transcription Factor 7	Protein Coding	P36402	54	GC05P134344	9.38722	https://www.genecards.org/cgi-bin/carddisp.pl?gene=TCF7
AQP1	Aquaporin 1 (Colton Blood Group)	Protein Coding	P29972	60	GC07P030911	9.38336	https://www.genecards.org/cgi-bin/carddisp.pl?gene=AQP1
H3-7	H3.7 Histone (Putative)	Protein Coding	Q5TEC6	31	GC01M164452	9.37905	https://www.genecards.org/cgi-bin/carddisp.pl?gene=H3-7
HFE-AS1	HFE Antisense RNA 1	RNA Gene		18	GC06M026085	9.37008	https://www.genecards.org/cgi-bin/carddisp.pl?gene=HFE-AS1
SLC4A4	Solute Carrier Family 4 Member 4	Protein Coding	Q9Y6R1	59	GC04P071063	9.36936	https://www.genecards.org/cgi-bin/carddisp.pl?gene=SLC4A4
AHR	Aryl Hydrocarbon Receptor	Protein Coding	P35869	60	GC07P016916	9.36748	https://www.genecards.org/cgi-bin/carddisp.pl?gene=AHR
S100A10	S100 Calcium Binding Protein A10	Protein Coding	P60903	55	GC01M164977	9.36742	https://www.genecards.org/cgi-bin/carddisp.pl?gene=S100A10
AFF4	ALF Transcription Elongation Factor 4	Protein Coding	Q9UHB7	53	GC05M132875	9.35987	https://www.genecards.org/cgi-bin/carddisp.pl?gene=AFF4
C5AR1	Complement C5a Receptor 1	Protein Coding	P21730	58	GC19P047290	9.35755	https://www.genecards.org/cgi-bin/carddisp.pl?gene=C5AR1
GLI2	GLI Family Zinc Finger 2	Protein Coding	P10070	61	GC02P120735	9.35719	https://www.genecards.org/cgi-bin/carddisp.pl?gene=GLI2
HYDIN	HYDIN Axonemal Central Pair Apparatus Protein	Protein Coding	Q4G0P3	51	GC16M073865	9.35043	https://www.genecards.org/cgi-bin/carddisp.pl?gene=HYDIN
NAGS	N-Acetylglutamate Synthase	Protein Coding	Q8N159	54	GC17P044004	9.34799	https://www.genecards.org/cgi-bin/carddisp.pl?gene=NAGS
RSPH1	Radial Spoke Head Component 1	Protein Coding	Q8WYR4	50	GC21M042472	9.34396	https://www.genecards.org/cgi-bin/carddisp.pl?gene=RSPH1
SPHK1	Sphingosine Kinase 1	Protein Coding	Q9NYA1	58	GC17P076376	9.34368	https://www.genecards.org/cgi-bin/carddisp.pl?gene=SPHK1
PSMB9	Proteasome 20S Subunit Beta 9	Protein Coding	P28065	59	GC06P156277	9.34204	https://www.genecards.org/cgi-bin/carddisp.pl?gene=PSMB9
CYP3A5	Cytochrome P450 Family 3 Subfamily A Member 5	Protein Coding	P20815	58	GC07M099648	9.33094	https://www.genecards.org/cgi-bin/carddisp.pl?gene=CYP3A5
GATM	Glycine Amidinotransferase	Protein Coding	P50440	58	GC15M045361	9.3307	https://www.genecards.org/cgi-bin/carddisp.pl?gene=GATM
MIR132	MicroRNA 132	RNA Gene		31	GC17M002049	9.3289	https://www.genecards.org/cgi-bin/carddisp.pl?gene=MIR132
FABP1	Fatty Acid Binding Protein 1	Protein Coding	P07148	55	GC02M088122	9.32743	https://www.genecards.org/cgi-bin/carddisp.pl?gene=FABP1
SRSF1	Serine And Arginine Rich Splicing Factor 1	Protein Coding	Q07955	55	GC17M089862	9.32533	https://www.genecards.org/cgi-bin/carddisp.pl?gene=SRSF1
MLLT6	MLLT6, PHD Finger Containing	Protein Coding	P55198	45	GC17P038705	9.32422	https://www.genecards.org/cgi-bin/carddisp.pl?gene=MLLT6
TFEB	Transcription Factor EB	Protein Coding	P19484	55	GC06M100519	9.32217	https://www.genecards.org/cgi-bin/carddisp.pl?gene=TFEB
RASA1	RAS P21 Protein Activator 1	Protein Coding	P20936	59	GC05P087267	9.32205	https://www.genecards.org/cgi-bin/carddisp.pl?gene=RASA1
MIR370	MicroRNA 370	RNA Gene		29	GC14P118052	9.31763	https://www.genecards.org/cgi-bin/carddisp.pl?gene=MIR370
MIRLET7G	MicroRNA Let-7g	RNA Gene		28	GC03M052268	9.30299	https://www.genecards.org/cgi-bin/carddisp.pl?gene=MIRLET7G
MATK	Megakaryocyte-Associated Tyrosine Kinase	Protein Coding	P42679	55	GC19M003777	9.30009	https://www.genecards.org/cgi-bin/carddisp.pl?gene=MATK
MIR183	MicroRNA 183	RNA Gene		27	GC07M129892	9.29855	https://www.genecards.org/cgi-bin/carddisp.pl?gene=MIR183
AQP2	Aquaporin 2	Protein Coding	P41181	61	GC12P049950	9.29334	https://www.genecards.org/cgi-bin/carddisp.pl?gene=AQP2
ERN1	Endoplasmic Reticulum To Nucleus Signaling 1	Protein Coding	O75460	60	GC17M064039	9.28825	https://www.genecards.org/cgi-bin/carddisp.pl?gene=ERN1
NPC2	NPC Intracellular Cholesterol Transporter 2	Protein Coding	P61916	56	GC14M074476	9.28307	https://www.genecards.org/cgi-bin/carddisp.pl?gene=NPC2
KAT6B	Lysine Acetyltransferase 6B	Protein Coding	Q8WYB5	57	GC10P075140	9.27956	https://www.genecards.org/cgi-bin/carddisp.pl?gene=KAT6B
FGF17	Fibroblast Growth Factor 17	Protein Coding	O60258	58	GC08P024852	9.2556	https://www.genecards.org/cgi-bin/carddisp.pl?gene=FGF17
PSMA7	Proteasome 20S Subunit Alpha 7	Protein Coding	O14818	57	GC20M062136	9.24972	https://www.genecards.org/cgi-bin/carddisp.pl?gene=PSMA7
LCAT	Lecithin-Cholesterol Acyltransferase	Protein Coding	P04180	59	GC16M067939	9.24273	https://www.genecards.org/cgi-bin/carddisp.pl?gene=LCAT
MST1R	Macrophage Stimulating 1 Receptor	Protein Coding	Q04912	62	GC03M054300	9.24098	https://www.genecards.org/cgi-bin/carddisp.pl?gene=MST1R
NOX4	NADPH Oxidase 4	Protein Coding	Q9NPH5	55	GC11M089324	9.23993	https://www.genecards.org/cgi-bin/carddisp.pl?gene=NOX4
USP1	Ubiquitin Specific Peptidase 1	Protein Coding	O94782	56	GC01P062436	9.22881	https://www.genecards.org/cgi-bin/carddisp.pl?gene=USP1
MIR192	MicroRNA 192	RNA Gene		30	GC11M064891	9.22649	https://www.genecards.org/cgi-bin/carddisp.pl?gene=MIR192
MIR615	MicroRNA 615	RNA Gene		29	GC12P054033	9.21866	https://www.genecards.org/cgi-bin/carddisp.pl?gene=MIR615
GAS6	Growth Arrest Specific 6	Protein Coding	Q14393	56	GC13M113820	9.21358	https://www.genecards.org/cgi-bin/carddisp.pl?gene=GAS6
SIRT6	Sirtuin 6	Protein Coding	Q8N6T7	56	GC19M004174	9.21307	https://www.genecards.org/cgi-bin/carddisp.pl?gene=SIRT6
NAT1	N-Acetyltransferase 1	Protein Coding	P18440	57	GC08P018183	9.2128	https://www.genecards.org/cgi-bin/carddisp.pl?gene=NAT1
RPS17	Ribosomal Protein S17	Protein Coding	P08708	54	GC15M082536	9.2016	https://www.genecards.org/cgi-bin/carddisp.pl?gene=RPS17
GJB2	Gap Junction Protein Beta 2	Protein Coding	P29033	58	GC13M020187	9.20047	https://www.genecards.org/cgi-bin/carddisp.pl?gene=GJB2
MIR211	MicroRNA 211	RNA Gene		30	GC15M031065	9.19984	https://www.genecards.org/cgi-bin/carddisp.pl?gene=MIR211
NUPR1	Nuclear Protein 1, Transcriptional Regulator	Protein Coding	O60356	43	GC16M028532	9.19944	https://www.genecards.org/cgi-bin/carddisp.pl?gene=NUPR1
MICB	MHC Class I Polypeptide-Related Sequence B	Protein Coding	Q29980	52	GC06P156239	9.19453	https://www.genecards.org/cgi-bin/carddisp.pl?gene=MICB
CCDC40	Coiled-Coil Domain 40 Molecular Ruler Complex Subunit	Protein Coding	Q4G0X9	47	GC17P134782	9.18373	https://www.genecards.org/cgi-bin/carddisp.pl?gene=CCDC40
SERPING1	Serpin Family G Member 1	Protein Coding	P05155	59	GC11P057597	9.18195	https://www.genecards.org/cgi-bin/carddisp.pl?gene=SERPING1
NOS1	Nitric Oxide Synthase 1	Protein Coding	P29475	62	GC12M117208	9.1758	https://www.genecards.org/cgi-bin/carddisp.pl?gene=NOS1
FOXA1	Forkhead Box A1	Protein Coding	P55317	57	GC14M037589	9.17332	https://www.genecards.org/cgi-bin/carddisp.pl?gene=FOXA1
STARD3	StAR Related Lipid Transfer Domain Containing 3	Protein Coding	Q14849	51	GC17P039637	9.17309	https://www.genecards.org/cgi-bin/carddisp.pl?gene=STARD3
AMACR	Alpha-Methylacyl-CoA Racemase	Protein Coding	Q9UHK6	58	GC05M033986	9.17292	https://www.genecards.org/cgi-bin/carddisp.pl?gene=AMACR
CD69	CD69 Molecule	Protein Coding	Q07108	54	GC12M033105	9.16734	https://www.genecards.org/cgi-bin/carddisp.pl?gene=CD69
PENK	Proenkephalin	Protein Coding	P01210	50	GC08M056436	9.16697	https://www.genecards.org/cgi-bin/carddisp.pl?gene=PENK
CTRL	Chymotrypsin Like	Protein Coding	P40313	52	GC16M067927	9.16181	https://www.genecards.org/cgi-bin/carddisp.pl?gene=CTRL
CLN8	CLN8 Transmembrane ER And ERGIC Protein	Protein Coding	Q9UBY8	52	GC08P001755	9.15873	https://www.genecards.org/cgi-bin/carddisp.pl?gene=CLN8
TRA	T Cell Receptor Alpha Locus	Protein Coding	P0DSE1	30	GC14P021621	9.15835	https://www.genecards.org/cgi-bin/carddisp.pl?gene=TRA
MAF	MAF BZIP Transcription Factor	Protein Coding	O75444	58	GC16M079204	9.15644	https://www.genecards.org/cgi-bin/carddisp.pl?gene=MAF
FSCN1	Fascin Actin-Bundling Protein 1	Protein Coding	Q16658	56	GC07P005592	9.15227	https://www.genecards.org/cgi-bin/carddisp.pl?gene=FSCN1
DNAL1	Dynein Axonemal Light Chain 1	Protein Coding	Q4LDG9	51	GC14P073644	9.14596	https://www.genecards.org/cgi-bin/carddisp.pl?gene=DNAL1
P2RX7	Purinergic Receptor P2X 7	Protein Coding	Q99572	59	GC12P136098	9.1439	https://www.genecards.org/cgi-bin/carddisp.pl?gene=P2RX7
S100P	S100 Calcium Binding Protein P	Protein Coding	P25815	51	GC04P008116	9.14341	https://www.genecards.org/cgi-bin/carddisp.pl?gene=S100P
DGUOK	Deoxyguanosine Kinase	Protein Coding	Q16854	55	GC02P073926	9.13442	https://www.genecards.org/cgi-bin/carddisp.pl?gene=DGUOK
NTF3	Neurotrophin 3	Protein Coding	P20783	56	GC12P046718	9.13436	https://www.genecards.org/cgi-bin/carddisp.pl?gene=NTF3
UHRF1	Ubiquitin Like With PHD And Ring Finger Domains 1	Protein Coding	Q96T88	53	GC19P132010	9.13012	https://www.genecards.org/cgi-bin/carddisp.pl?gene=UHRF1
CAV3	Caveolin 3	Protein Coding	P56539	56	GC03P008733	9.12992	https://www.genecards.org/cgi-bin/carddisp.pl?gene=CAV3
FUT3	Fucosyltransferase 3 (Lewis Blood Group)	Protein Coding	P21217	52	GC19M100074	9.12145	https://www.genecards.org/cgi-bin/carddisp.pl?gene=FUT3
COL4A3	Collagen Type IV Alpha 3 Chain	Protein Coding	Q01955	58	GC02P227164	9.12119	https://www.genecards.org/cgi-bin/carddisp.pl?gene=COL4A3
SFRP1	Secreted Frizzled Related Protein 1	Protein Coding	Q8N474	55	GC08M041262	9.11942	https://www.genecards.org/cgi-bin/carddisp.pl?gene=SFRP1
DYRK1A	Dual Specificity Tyrosine Phosphorylation Regulated Kinase 1A	Protein Coding	Q13627	63	GC21P037365	9.10872	https://www.genecards.org/cgi-bin/carddisp.pl?gene=DYRK1A
DEFB1	Defensin Beta 1	Protein Coding	P60022	50	GC08M006870	9.09939	https://www.genecards.org/cgi-bin/carddisp.pl?gene=DEFB1
DNAH11	Dynein Axonemal Heavy Chain 11	Protein Coding	Q96DT5	55	GC07P021543	9.09936	https://www.genecards.org/cgi-bin/carddisp.pl?gene=DNAH11
MIR582	MicroRNA 582	RNA Gene		29	GC05M059703	9.0975	https://www.genecards.org/cgi-bin/carddisp.pl?gene=MIR582
MIR296	MicroRNA 296	RNA Gene		26	GC20M058817	9.0947	https://www.genecards.org/cgi-bin/carddisp.pl?gene=MIR296
SLC9A1	Solute Carrier Family 9 Member A1	Protein Coding	P19634	62	GC01M032272	9.09047	https://www.genecards.org/cgi-bin/carddisp.pl?gene=SLC9A1
IL18R1	Interleukin 18 Receptor 1	Protein Coding	Q13478	56	GC02P102311	9.08989	https://www.genecards.org/cgi-bin/carddisp.pl?gene=IL18R1
NCL	Nucleolin	Protein Coding	P19338	56	GC02M231453	9.0867	https://www.genecards.org/cgi-bin/carddisp.pl?gene=NCL
SNAP25	Synaptosome Associated Protein 25	Protein Coding	P60880	62	GC20P010228	9.08598	https://www.genecards.org/cgi-bin/carddisp.pl?gene=SNAP25
H2AX	H2A.X Variant Histone	Protein Coding	P16104	56	GC11M133876	9.08506	https://www.genecards.org/cgi-bin/carddisp.pl?gene=H2AX
ODAD1	Outer Dynein Arm Docking Complex Subunit 1	Protein Coding	Q96M63	44	GC19M101235	9.08504	https://www.genecards.org/cgi-bin/carddisp.pl?gene=ODAD1
CBFA2T2	CBFA2/RUNX1 Partner Transcriptional Co-Repressor 2	Protein Coding	O43439	47	GC20P033490	9.07763	https://www.genecards.org/cgi-bin/carddisp.pl?gene=CBFA2T2
CRKL	CRK Like Proto-Oncogene, Adaptor Protein	Protein Coding	P46109	59	GC22P020917	9.07326	https://www.genecards.org/cgi-bin/carddisp.pl?gene=CRKL
MAPT	Microtubule Associated Protein Tau	Protein Coding	P10636	62	GC17P045894	9.07073	https://www.genecards.org/cgi-bin/carddisp.pl?gene=MAPT
DNAAF4	Dynein Axonemal Assembly Factor 4	Protein Coding	Q8WXU2	48	GC15M156302	9.07021	https://www.genecards.org/cgi-bin/carddisp.pl?gene=DNAAF4
BBC3	BCL2 Binding Component 3	Protein Coding	Q96PG8	53	GC19M047220	9.0677	https://www.genecards.org/cgi-bin/carddisp.pl?gene=BBC3
MIR30B	MicroRNA 30b	RNA Gene		30	GC08M134800	9.06414	https://www.genecards.org/cgi-bin/carddisp.pl?gene=MIR30B
ACP1	Acid Phosphatase 1	Protein Coding	P24666	55	GC02P001030	9.06188	https://www.genecards.org/cgi-bin/carddisp.pl?gene=ACP1
CX3CL1	C-X3-C Motif Chemokine Ligand 1	Protein Coding	P78423	56	GC16P057372	9.05946	https://www.genecards.org/cgi-bin/carddisp.pl?gene=CX3CL1
DNAAF5	Dynein Axonemal Assembly Factor 5	Protein Coding	Q86Y56	47	GC07P000726	9.05854	https://www.genecards.org/cgi-bin/carddisp.pl?gene=DNAAF5
UMPS	Uridine Monophosphate Synthetase	Protein Coding	P11172	58	GC03P124730	9.05811	https://www.genecards.org/cgi-bin/carddisp.pl?gene=UMPS
CFHR5	Complement Factor H Related 5	Protein Coding	Q9BXR6	51	GC01P196977	9.0575	https://www.genecards.org/cgi-bin/carddisp.pl?gene=CFHR5
LPA	Lipoprotein(A)	Protein Coding	P08519	54	GC06M160531	9.05296	https://www.genecards.org/cgi-bin/carddisp.pl?gene=LPA
RIPK3	Receptor Interacting Serine/Threonine Kinase 3	Protein Coding	Q9Y572	56	GC14M024336	9.05166	https://www.genecards.org/cgi-bin/carddisp.pl?gene=RIPK3
ITGA3	Integrin Subunit Alpha 3	Protein Coding	P26006	61	GC17P050055	9.04385	https://www.genecards.org/cgi-bin/carddisp.pl?gene=ITGA3
KCNB1	Potassium Voltage-Gated Channel Subfamily B Member 1	Protein Coding	Q14721	59	GC20M049293	9.03404	https://www.genecards.org/cgi-bin/carddisp.pl?gene=KCNB1
SLC25A15	Solute Carrier Family 25 Member 15	Protein Coding	Q9Y619	56	GC13P040789	9.03388	https://www.genecards.org/cgi-bin/carddisp.pl?gene=SLC25A15
CR2	Complement C3d Receptor 2	Protein Coding	P20023	58	GC01P207454	9.02529	https://www.genecards.org/cgi-bin/carddisp.pl?gene=CR2
CFHR1	Complement Factor H Related 1	Protein Coding	Q03591	54	GC01P196822	9.02264	https://www.genecards.org/cgi-bin/carddisp.pl?gene=CFHR1
TNFSF9	TNF Superfamily Member 9	Protein Coding	P41273	50	GC19P006531	9.02199	https://www.genecards.org/cgi-bin/carddisp.pl?gene=TNFSF9
MIR485	MicroRNA 485	RNA Gene		26	GC14P119073	9.01546	https://www.genecards.org/cgi-bin/carddisp.pl?gene=MIR485
REG4	Regenerating Family Member 4	Protein Coding	Q9BYZ8	51	GC01M119794	9.00993	https://www.genecards.org/cgi-bin/carddisp.pl?gene=REG4
CKB	Creatine Kinase B	Protein Coding	P12277	57	GC14M103519	8.99811	https://www.genecards.org/cgi-bin/carddisp.pl?gene=CKB
ZMYND10	Zinc Finger MYND-Type Containing 10	Protein Coding	O75800	50	GC03M054335	8.9981	https://www.genecards.org/cgi-bin/carddisp.pl?gene=ZMYND10
WNT1	Wnt Family Member 1	Protein Coding	P04628	59	GC12P064917	8.99731	https://www.genecards.org/cgi-bin/carddisp.pl?gene=WNT1
UBE2I	Ubiquitin Conjugating Enzyme E2 I	Protein Coding	P63279	59	GC16P104002	8.99644	https://www.genecards.org/cgi-bin/carddisp.pl?gene=UBE2I
KDM5A	Lysine Demethylase 5A	Protein Coding	P29375	55	GC12M000280	8.99626	https://www.genecards.org/cgi-bin/carddisp.pl?gene=KDM5A
APPL1	Adaptor Protein, Phosphotyrosine Interacting With PH Domain And Leucine Zipper 1	Protein Coding	Q9UKG1	57	GC03P057227	8.99436	https://www.genecards.org/cgi-bin/carddisp.pl?gene=APPL1
TK2	Thymidine Kinase 2	Protein Coding	O00142	54	GC16M066508	8.99414	https://www.genecards.org/cgi-bin/carddisp.pl?gene=TK2
XRCC4	X-Ray Repair Cross Complementing 4	Protein Coding	Q13426	56	GC05P083077	8.9938	https://www.genecards.org/cgi-bin/carddisp.pl?gene=XRCC4
CALM3	Calmodulin 3	Protein Coding	P0DP25	55	GC19P046601	8.99117	https://www.genecards.org/cgi-bin/carddisp.pl?gene=CALM3
EEF2	Eukaryotic Translation Elongation Factor 2	Protein Coding	P13639	61	GC19M003976	8.98391	https://www.genecards.org/cgi-bin/carddisp.pl?gene=EEF2
MIR382	MicroRNA 382	RNA Gene		26	GC14P119068	8.98134	https://www.genecards.org/cgi-bin/carddisp.pl?gene=MIR382
PPARD	Peroxisome Proliferator Activated Receptor Delta	Protein Coding	Q03181	58	GC06P156423	8.98019	https://www.genecards.org/cgi-bin/carddisp.pl?gene=PPARD
MIR133B	MicroRNA 133b	RNA Gene		31	GC06P052148	8.97159	https://www.genecards.org/cgi-bin/carddisp.pl?gene=MIR133B
H3C12	H3 Clustered Histone 12	Protein Coding	P68431	47	GC06M101383	8.9711	https://www.genecards.org/cgi-bin/carddisp.pl?gene=H3C12
PPBP	Pro-Platelet Basic Protein	Protein Coding	P02775	55	GC04M073986	8.96727	https://www.genecards.org/cgi-bin/carddisp.pl?gene=PPBP
DDR1	Discoidin Domain Receptor Tyrosine Kinase 1	Protein Coding	Q08345	58	GC06P156227	8.9533	https://www.genecards.org/cgi-bin/carddisp.pl?gene=DDR1
GSDMD	Gasdermin D	Protein Coding	P57764	52	GC08P143553	8.95105	https://www.genecards.org/cgi-bin/carddisp.pl?gene=GSDMD
ACSF3	Acyl-CoA Synthetase Family Member 3	Protein Coding	Q4G176	55	GC16P089088	8.9498	https://www.genecards.org/cgi-bin/carddisp.pl?gene=ACSF3
MIR511	MicroRNA 511	RNA Gene		25	GC10P017845	8.94636	https://www.genecards.org/cgi-bin/carddisp.pl?gene=MIR511
NR1H4	Nuclear Receptor Subfamily 1 Group H Member 4	Protein Coding	Q96RI1	60	GC12P100473	8.94091	https://www.genecards.org/cgi-bin/carddisp.pl?gene=NR1H4
FKBP5	FKBP Prolyl Isomerase 5	Protein Coding	Q13451	61	GC06M100442	8.93019	https://www.genecards.org/cgi-bin/carddisp.pl?gene=FKBP5
PVR	PVR Cell Adhesion Molecule	Protein Coding	P15151	58	GC19P133226	8.9296	https://www.genecards.org/cgi-bin/carddisp.pl?gene=PVR
RPL31	Ribosomal Protein L31	Protein Coding	P62899	52	GC02P101003	8.92631	https://www.genecards.org/cgi-bin/carddisp.pl?gene=RPL31
PIK3C3	Phosphatidylinositol 3-Kinase Catalytic Subunit Type 3	Protein Coding	Q8NEB9	61	GC18P041955	8.92388	https://www.genecards.org/cgi-bin/carddisp.pl?gene=PIK3C3
MIR215	MicroRNA 215	RNA Gene		27	GC01M220117	8.91618	https://www.genecards.org/cgi-bin/carddisp.pl?gene=MIR215
STIM1	Stromal Interaction Molecule 1	Protein Coding	Q13586	62	GC11P014188	8.90863	https://www.genecards.org/cgi-bin/carddisp.pl?gene=STIM1
TRIB1	Tribbles Pseudokinase 1	Protein Coding	Q96RU8	48	GC08P125430	8.90836	https://www.genecards.org/cgi-bin/carddisp.pl?gene=TRIB1
IL13RA2	Interleukin 13 Receptor Subunit Alpha 2	Protein Coding	Q14627	50	GC0XM115003	8.90696	https://www.genecards.org/cgi-bin/carddisp.pl?gene=IL13RA2
TRA-TGC7-1	TRNA-Ala (Anticodon TGC) 7-1	RNA Gene		16	GC06M100125	8.90645	https://www.genecards.org/cgi-bin/carddisp.pl?gene=TRA-TGC7-1
GCH1	GTP Cyclohydrolase 1	Protein Coding	P30793	59	GC14M054842	8.90598	https://www.genecards.org/cgi-bin/carddisp.pl?gene=GCH1
GRN	Granulin Precursor	Protein Coding	P28799	61	GC17P044345	8.89974	https://www.genecards.org/cgi-bin/carddisp.pl?gene=GRN
PABPC1	Poly(A) Binding Protein Cytoplasmic 1	Protein Coding	P11940	54	GC08M100685	8.89654	https://www.genecards.org/cgi-bin/carddisp.pl?gene=PABPC1
FCGR3A	Fc Gamma Receptor IIIa	Protein Coding	P08637	59	GC01M161541	8.89645	https://www.genecards.org/cgi-bin/carddisp.pl?gene=FCGR3A
MIR373	MicroRNA 373	RNA Gene		29	GC19P133648	8.88509	https://www.genecards.org/cgi-bin/carddisp.pl?gene=MIR373
TACSTD2	Tumor Associated Calcium Signal Transducer 2	Protein Coding	P09758	58	GC01M058575	8.88499	https://www.genecards.org/cgi-bin/carddisp.pl?gene=TACSTD2
PRMT5	Protein Arginine Methyltransferase 5	Protein Coding	O14744	59	GC14M022920	8.88494	https://www.genecards.org/cgi-bin/carddisp.pl?gene=PRMT5
VSIR	V-Set Immunoregulatory Receptor	Protein Coding	Q9H7M9	52	GC10M071748	8.8842	https://www.genecards.org/cgi-bin/carddisp.pl?gene=VSIR
HMGA1	High Mobility Group AT-Hook 1	Protein Coding	P17096	59	GC06P156409	8.88027	https://www.genecards.org/cgi-bin/carddisp.pl?gene=HMGA1
NUMB	NUMB Endocytic Adaptor Protein	Protein Coding	P49757	58	GC14M073275	8.87682	https://www.genecards.org/cgi-bin/carddisp.pl?gene=NUMB
CD2	CD2 Molecule	Protein Coding	P06729	56	GC01P116754	8.86915	https://www.genecards.org/cgi-bin/carddisp.pl?gene=CD2
MAP1LC3B	Microtubule Associated Protein 1 Light Chain 3 Beta	Protein Coding	Q9GZQ8	54	GC16P106811	8.85747	https://www.genecards.org/cgi-bin/carddisp.pl?gene=MAP1LC3B
SLC2A4	Solute Carrier Family 2 Member 4	Protein Coding	P14672	59	GC17P132635	8.8537	https://www.genecards.org/cgi-bin/carddisp.pl?gene=SLC2A4
DSP	Desmoplakin	Protein Coding	P15924	63	GC06P007541	8.84876	https://www.genecards.org/cgi-bin/carddisp.pl?gene=DSP
RPS27	Ribosomal Protein S27	Protein Coding	P42677	55	GC01P170386	8.84865	https://www.genecards.org/cgi-bin/carddisp.pl?gene=RPS27
MIR885	MicroRNA 885	RNA Gene		26	GC03M010978	8.84204	https://www.genecards.org/cgi-bin/carddisp.pl?gene=MIR885
SPTAN1	Spectrin Alpha, Non-Erythrocytic 1	Protein Coding	Q13813	61	GC09P128552	8.83574	https://www.genecards.org/cgi-bin/carddisp.pl?gene=SPTAN1
H3-5	H3.5 Histone	Protein Coding	Q6NXT2	44	GC12M033463	8.83417	https://www.genecards.org/cgi-bin/carddisp.pl?gene=H3-5
ABCB11	ATP Binding Cassette Subfamily B Member 11	Protein Coding	O95342	59	GC02M168922	8.832	https://www.genecards.org/cgi-bin/carddisp.pl?gene=ABCB11
GSS	Glutathione Synthetase	Protein Coding	P48637	59	GC20M034928	8.8271	https://www.genecards.org/cgi-bin/carddisp.pl?gene=GSS
F2R	Coagulation Factor II Thrombin Receptor	Protein Coding	P25116	58	GC05P076716	8.82387	https://www.genecards.org/cgi-bin/carddisp.pl?gene=F2R
SIRT3	Sirtuin 3	Protein Coding	Q9NTG7	60	GC11M000215	8.82258	https://www.genecards.org/cgi-bin/carddisp.pl?gene=SIRT3
MIR490	MicroRNA 490	RNA Gene		26	GC07P136903	8.82156	https://www.genecards.org/cgi-bin/carddisp.pl?gene=MIR490
TFAP2A	Transcription Factor AP-2 Alpha	Protein Coding	P05549	61	GC06M010393	8.81785	https://www.genecards.org/cgi-bin/carddisp.pl?gene=TFAP2A
NFATC2	Nuclear Factor Of Activated T Cells 2	Protein Coding	Q13469	59	GC20M051386	8.81632	https://www.genecards.org/cgi-bin/carddisp.pl?gene=NFATC2
EEF1A2	Eukaryotic Translation Elongation Factor 1 Alpha 2	Protein Coding	Q05639	60	GC20M063488	8.81275	https://www.genecards.org/cgi-bin/carddisp.pl?gene=EEF1A2
NPHS2	NPHS2 Stomatin Family Member, Podocin	Protein Coding	Q9NP85	54	GC01M179554	8.81215	https://www.genecards.org/cgi-bin/carddisp.pl?gene=NPHS2
ATF3	Activating Transcription Factor 3	Protein Coding	P18847	57	GC01P212565	8.80638	https://www.genecards.org/cgi-bin/carddisp.pl?gene=ATF3
MIR19B2	MicroRNA 19b-2	RNA Gene		20	GC0XM134522	8.77931	https://www.genecards.org/cgi-bin/carddisp.pl?gene=MIR19B2
TBX4	T-Box Transcription Factor 4	Protein Coding	P57082	52	GC17P134276	8.77723	https://www.genecards.org/cgi-bin/carddisp.pl?gene=TBX4
ORM1	Orosomucoid 1	Protein Coding	P02763	52	GC09P114323	8.77385	https://www.genecards.org/cgi-bin/carddisp.pl?gene=ORM1
SMAD9	SMAD Family Member 9	Protein Coding	O15198	58	GC13M036844	8.77119	https://www.genecards.org/cgi-bin/carddisp.pl?gene=SMAD9
SLC25A20	Solute Carrier Family 25 Member 20	Protein Coding	O43772	58	GC03M048960	8.76617	https://www.genecards.org/cgi-bin/carddisp.pl?gene=SLC25A20
PROX1	Prospero Homeobox 1	Protein Coding	Q92786	55	GC01P213983	8.76308	https://www.genecards.org/cgi-bin/carddisp.pl?gene=PROX1
CENPF	Centromere Protein F	Protein Coding	P49454	55	GC01P214603	8.7578	https://www.genecards.org/cgi-bin/carddisp.pl?gene=CENPF
APAF1	Apoptotic Peptidase Activating Factor 1	Protein Coding	O14727	60	GC12P098645	8.75167	https://www.genecards.org/cgi-bin/carddisp.pl?gene=APAF1
BTC	Betacellulin	Protein Coding	P35070	56	GC04M074744	8.74622	https://www.genecards.org/cgi-bin/carddisp.pl?gene=BTC
RSPH9	Radial Spoke Head Component 9	Protein Coding	Q9H1X1	48	GC06P156506	8.73074	https://www.genecards.org/cgi-bin/carddisp.pl?gene=RSPH9
ETFDH	Electron Transfer Flavoprotein Dehydrogenase	Protein Coding	Q16134	57	GC04P158672	8.72777	https://www.genecards.org/cgi-bin/carddisp.pl?gene=ETFDH
CYP11A1	Cytochrome P450 Family 11 Subfamily A Member 1	Protein Coding	P05108	61	GC15M074337	8.72184	https://www.genecards.org/cgi-bin/carddisp.pl?gene=CYP11A1
PXDN	Peroxidasin	Protein Coding	Q92626	56	GC02M001635	8.71352	https://www.genecards.org/cgi-bin/carddisp.pl?gene=PXDN
FCGR2B	Fc Gamma Receptor IIb	Protein Coding	P31994	61	GC01P170820	8.71341	https://www.genecards.org/cgi-bin/carddisp.pl?gene=FCGR2B
SEL1L	SEL1L Adaptor Subunit Of SYVN1 Ubiquitin Ligase	Protein Coding	Q9UBV2	53	GC14M081471	8.71312	https://www.genecards.org/cgi-bin/carddisp.pl?gene=SEL1L
TJP1	Tight Junction Protein 1	Protein Coding	Q07157	58	GC15M029699	8.70098	https://www.genecards.org/cgi-bin/carddisp.pl?gene=TJP1
RAN	RAN, Member RAS Oncogene Family	Protein Coding	P62826	56	GC12P136292	8.69993	https://www.genecards.org/cgi-bin/carddisp.pl?gene=RAN
ZFP36L2	ZFP36 Ring Finger Protein Like 2	Protein Coding	P47974	51	GC02M043222	8.68941	https://www.genecards.org/cgi-bin/carddisp.pl?gene=ZFP36L2
DFFA	DNA Fragmentation Factor Subunit Alpha	Protein Coding	O00273	57	GC01M010456	8.68744	https://www.genecards.org/cgi-bin/carddisp.pl?gene=DFFA
WEE1	WEE1 G2 Checkpoint Kinase	Protein Coding	P30291	61	GC11P009573	8.68592	https://www.genecards.org/cgi-bin/carddisp.pl?gene=WEE1
SLC2A3	Solute Carrier Family 2 Member 3	Protein Coding	P11169	61	GC12M007919	8.67921	https://www.genecards.org/cgi-bin/carddisp.pl?gene=SLC2A3
PTPA	Protein Phosphatase 2 Phosphatase Activator	Protein Coding	Q15257	57	GC09P146667	8.6765	https://www.genecards.org/cgi-bin/carddisp.pl?gene=PTPA
SLC2A10	Solute Carrier Family 2 Member 10	Protein Coding	O95528	54	GC20P046737	8.67386	https://www.genecards.org/cgi-bin/carddisp.pl?gene=SLC2A10
BIK	BCL2 Interacting Killer	Protein Coding	Q13323	52	GC22P043110	8.67219	https://www.genecards.org/cgi-bin/carddisp.pl?gene=BIK
IQGAP1	IQ Motif Containing GTPase Activating Protein 1	Protein Coding	P46940	55	GC15P090388	8.66702	https://www.genecards.org/cgi-bin/carddisp.pl?gene=IQGAP1
CLN5	CLN5 Intracellular Trafficking Protein	Protein Coding	O75503	52	GC13P076990	8.66693	https://www.genecards.org/cgi-bin/carddisp.pl?gene=CLN5
TNFSF11	TNF Superfamily Member 11	Protein Coding	O14788	62	GC13P042562	8.66458	https://www.genecards.org/cgi-bin/carddisp.pl?gene=TNFSF11
MIR186	MicroRNA 186	RNA Gene		28	GC01M071067	8.65956	https://www.genecards.org/cgi-bin/carddisp.pl?gene=MIR186
LTB4R	Leukotriene B4 Receptor	Protein Coding	Q15722	54	GC14P024311	8.65328	https://www.genecards.org/cgi-bin/carddisp.pl?gene=LTB4R
SLC6A14	Solute Carrier Family 6 Member 14	Protein Coding	Q9UN76	51	GC0XP116436	8.65134	https://www.genecards.org/cgi-bin/carddisp.pl?gene=SLC6A14
SLC19A3	Solute Carrier Family 19 Member 3	Protein Coding	Q9BZV2	58	GC02M227685	8.65071	https://www.genecards.org/cgi-bin/carddisp.pl?gene=SLC19A3
LINC-PINT	Long Intergenic Non-Protein Coding RNA, P53 Induced Transcript	RNA Gene	A0A455ZAR2	25	GC07M130795	8.64727	https://www.genecards.org/cgi-bin/carddisp.pl?gene=LINC-PINT
ADCY10	Adenylate Cyclase 10	Protein Coding	Q96PN6	55	GC01M167809	8.64244	https://www.genecards.org/cgi-bin/carddisp.pl?gene=ADCY10
FLT3LG	Fms Related Receptor Tyrosine Kinase 3 Ligand	Protein Coding	P49771	53	GC19P133413	8.6418	https://www.genecards.org/cgi-bin/carddisp.pl?gene=FLT3LG
HMGCS2	3-Hydroxy-3-Methylglutaryl-CoA Synthase 2	Protein Coding	P54868	58	GC01M119747	8.64023	https://www.genecards.org/cgi-bin/carddisp.pl?gene=HMGCS2
GLS	Glutaminase	Protein Coding	O94925	62	GC02P190880	8.63706	https://www.genecards.org/cgi-bin/carddisp.pl?gene=GLS
OCLN	Occludin	Protein Coding	Q16625	58	GC05P069492	8.63321	https://www.genecards.org/cgi-bin/carddisp.pl?gene=OCLN
PRKACB	Protein Kinase CAMP-Activated Catalytic Subunit Beta	Protein Coding	P22694	61	GC01P084078	8.63197	https://www.genecards.org/cgi-bin/carddisp.pl?gene=PRKACB
SLC6A3	Solute Carrier Family 6 Member 3	Protein Coding	Q01959	63	GC05M001392	8.63168	https://www.genecards.org/cgi-bin/carddisp.pl?gene=SLC6A3
RHD	Rh Blood Group D Antigen	Protein Coding	Q02161	53	GC01P025272	8.62923	https://www.genecards.org/cgi-bin/carddisp.pl?gene=RHD
PPIG	Peptidylprolyl Isomerase G	Protein Coding	Q13427	52	GC02P169584	8.61315	https://www.genecards.org/cgi-bin/carddisp.pl?gene=PPIG
SCNN1B	Sodium Channel Epithelial 1 Subunit Beta	Protein Coding	P51168	61	GC16P023278	8.60467	https://www.genecards.org/cgi-bin/carddisp.pl?gene=SCNN1B
LAMB3	Laminin Subunit Beta 3	Protein Coding	Q13751	58	GC01M209614	8.60118	https://www.genecards.org/cgi-bin/carddisp.pl?gene=LAMB3
IER3	Immediate Early Response 3	Protein Coding	P46695	50	GC06M030743	8.59772	https://www.genecards.org/cgi-bin/carddisp.pl?gene=IER3
SLC30A8	Solute Carrier Family 30 Member 8	Protein Coding	Q8IWU4	53	GC08P116950	8.59247	https://www.genecards.org/cgi-bin/carddisp.pl?gene=SLC30A8
SDHAF2	Succinate Dehydrogenase Complex Assembly Factor 2	Protein Coding	Q9NX18	54	GC11P061430	8.59146	https://www.genecards.org/cgi-bin/carddisp.pl?gene=SDHAF2
ANXA8	Annexin A8	Protein Coding	P13928	46	GC10M047460	8.58784	https://www.genecards.org/cgi-bin/carddisp.pl?gene=ANXA8
CCDC39	Coiled-Coil Domain 39 Molecular Ruler Complex Subunit	Protein Coding	Q9UFE4	48	GC03M180602	8.58574	https://www.genecards.org/cgi-bin/carddisp.pl?gene=CCDC39
PSEN1	Presenilin 1	Protein Coding	P49768	66	GC14P073136	8.57832	https://www.genecards.org/cgi-bin/carddisp.pl?gene=PSEN1
LIG1	DNA Ligase 1	Protein Coding	P18858	60	GC19M048115	8.57721	https://www.genecards.org/cgi-bin/carddisp.pl?gene=LIG1
BMP7	Bone Morphogenetic Protein 7	Protein Coding	P18075	60	GC20M057168	8.57586	https://www.genecards.org/cgi-bin/carddisp.pl?gene=BMP7
S100B	S100 Calcium Binding Protein B	Protein Coding	P04271	57	GC21M054265	8.56425	https://www.genecards.org/cgi-bin/carddisp.pl?gene=S100B
CAMP	Cathelicidin Antimicrobial Peptide	Protein Coding	P49913	53	GC03P061472	8.55861	https://www.genecards.org/cgi-bin/carddisp.pl?gene=CAMP
PSMC4	Proteasome 26S Subunit, ATPase 4	Protein Coding	P43686	54	GC19P133034	8.55839	https://www.genecards.org/cgi-bin/carddisp.pl?gene=PSMC4
ADSL	Adenylosuccinate Lyase	Protein Coding	P30566	59	GC22P040346	8.55123	https://www.genecards.org/cgi-bin/carddisp.pl?gene=ADSL
MT-CO1	Mitochondrially Encoded Cytochrome C Oxidase I	Protein Coding	P00395	46	GCMTP005906	8.54869	https://www.genecards.org/cgi-bin/carddisp.pl?gene=MT-CO1
SERPINB2	Serpin Family B Member 2	Protein Coding	P05120	56	GC18P063871	8.54622	https://www.genecards.org/cgi-bin/carddisp.pl?gene=SERPINB2
DLD	Dihydrolipoamide Dehydrogenase	Protein Coding	P09622	62	GC07P109031	8.54411	https://www.genecards.org/cgi-bin/carddisp.pl?gene=DLD
MIR98	MicroRNA 98	RNA Gene		27	GC0XM053894	8.5405	https://www.genecards.org/cgi-bin/carddisp.pl?gene=MIR98
[truncated: 9,693 more rows]

## Sheet: Drugbank database
PRSS1
C1S
C1R
KLKB1
F2
PLG
